# Supplementary material for: Systematic evaluation and optimization of TaqMan qPCR assays targeting F57, ISMAP02, and IS900 for multiplex detection of Mycobacterium avium subsp. paratuberculosis
Source: J Clin Microbiol. 2025 Dec 29;64(2):e00872-25. doi: 10.1128/jcm.00872-25 (PMC12892987; doi:10.1128/jcm.00872-25)
Supplement: Table S3 — Blast results of the primer and probe sequences of the TaqMan assays for ISMAP02 (A), F57 (B), IS900 (C) and unique F57 TaqMan designs (D). [file jcm.00872-25-s0005.xlsx]

## Sheet: A_Summary for ISMAP02
Supplemental Table S3a. Blast results of the primer and probe sequences of the TaqMan assays for ISMAP02 1.
	Primers and Probes
Scientific Name (Blast results)	ISMAP02_Irenge_F	ISMAP02_Irenge_R	ISMAP02_Irenge_P	ISMAP02_Sevilla_F	ISMAP02_Sevilla_R	ISMAP02_Sevilla_P	Description
Agapetus fuscipes				x			Agapetus fuscipes is a caddisfly that only seems to occur in unimpacted streams. Never reported in farm environment or cow feces.
Agriopis leucophaearia				x			Agriopis leucophaearia, the spring usher, is a moth of the family Geometridae. Never reported in farm environment or cow feces.
Amblyjoppa fuscipennis				x			Amblyjoppa fuscipennis is a species of the parasitic wasp in the family Ichneumonidae. Never reported in farm environment or cow feces.
Balaenoptera acutorostrata		x					The common minke whale or northern minke whale (Balaenoptera acutorostrata) is a species of minke whale within the suborder of baleen whales.
Blennius ocellaris				x			The butterfly blenny (Blennius ocellaris) is a small marine blenniid fish of Northern and Western Europe, as well as the Mediterranean Sea and Black Sea and Morocco. Never reported in farm environment or cow feces.
Cetonia aurata				x			Cetonia aurata, called the rose chafer or the green rose chafer, is a beetle, 20 millimetres (3⁄4 in) long, that has a metallic structurally coloured green and a distinct V-shaped scutellum. The larvae overwinter wherever they have been feeding, which may be in compost, manure, leaf mould, or rotting wood. They grow very quickly and will have moulted twice before the end of autumn. Never reported…
Chlamydomonas reinhardtii				x			Chlamydomonas reinhardtii is a single-cell green alga about 10 micrometres in diameter that swims with two flagella. Never reported in farm environment or cow feces.
Delphinus delphis		x					The common dolphin (Delphinus delphis)
Diloba caeruleocephala				x			Diloba caeruleocephala is a moth and is found in most of Europe except northern Scandinavia, the northern part of the British Isles and the North of Russia..
Drosophila histrio				x			Drosophila is a paraphyletic subgenus of the genus Drosophila, a classification of fruit flies. Could potentially be found in soil/manure.
Ectemnius continuus				x			Ectemnius continuus is a species of square-headed wasp in the family Crabronidae. Never reported in farm environment or cow feces.
Electrophaes corylata				x			Electrophaes corylata, the broken-barred carpet, is a moth of the family Geometridae. Never reported in farm environment or cow feces.
Eristalis arbustorum				x			Eristalis arbustorum, the European drone fly, is an abundant Northern Hemisphere species of syrphid fly. Never reported in farm environment or cow feces.
Eucosma cana				x			This quite common and widespread species can be found in most of Europe, in China (Zhejiang, Fujian, Henan, Guangdong, Yunnan, Shaanxi, Gansu, Xinjiang), in Japan, in Central Asia, in Russia, and in Kazakhstan. Never reported in farm environment or cow feces.
Flavobacterium sp. N2550	x						The genus Flavobacterium belonging to the family Flavobacteriaceae of the phylum Bacteroidota. Flavobacteriaceae is among the main causes of fish diseases in Europe and worldwide. Never reported in farm environment or cow feces.
Flavobacterium sp. WW92	x						The genus Flavobacterium belonging to the family Flavobacteriaceae of the phylum Bacteroidota. Flavobacteriaceae is among the main causes of fish diseases in Europe and worldwide. Never reported in farm environment or cow feces.
Gemmatimonadota bacterium				x			Gemmatimonadota is a diverse bacterial phylum commonly found in environments such as soils, rhizospheres, fresh waters, and sediments. Could potentially be found in soil/manure.
Globicephala melas		x					The long-finned pilot whale, or pothead whale (Globicephala melas) is a large species of oceanic dolphin.
Gouania willdenowi	x						The blunt-snouted clingfish (Gouania willdenowi) is a species of clingfish found along the western Mediterranean Sea coasts from Spain to Italy.
Inga leiocalycina	x						Species-rich neotropical flora, and is ubiquitous in the rainforests of the tropical Americas.
Ketogulonicigenium robustum				x			"Ketogulonicigenium" is a genus of the Rhodobacteraceae. Rhodobacteraceae are, fundamentally, aquatic bacteria that frequently thrive in marine environments. Never reported in farm environment or cow feces.
Lagenorhynchus albirostris		x					The white-beaked dolphin (Lagenorhynchus albirostris) is a marine mammal belonging to the family Delphinidae.
Leuctra nigra	x						Leuctra (insect) is a genus of rolled-winged stoneflies in the family Leuctridae. Never reported in farm environment or cow feces.
Lobophora halterata				x			Lobophora halterata, the seraphim, is a moth of the family Geometridae. Never reported in farm environment or cow feces.
Microcos paniculata				x			Microcos paniculata is a flowering shrub native to China and south-east Asia Never reported in farm environment or cow feces.
Microctonus brassicae				x			Never reported in farm environment or cow feces.
Minicystis rosea				x			The myxobacteria ("slime bacteria") are a group of bacteria that predominantly live in the soil and feed on insoluble organic substances. Never reported in farm environment or cow feces.
Mycobacterium avium subsp. hominissuis	x	x	x	x	x	x	Mycobacterium avium hominissuis is a subspecies of the phylum Actinomycetota (Gram-positive bacteria, one of the dominant phyla of all bacteria), belonging to the genus Mycobacterium. Mycobacterium avium subspecies hominissuis (M. avium), is an opportunistic pathogen that shares environments with ubiquitous free-living amoeba and other environmental hosts,
Mycobacterium lepraemurium				x			Mycobacterium lepraemurium is the causative agent of murine leprosy, a chronic, granulomatous disease similar to human leprosy. Never reported in farm environment or cow feces.
Mycolicibacterium crocinum		x	x				Mycolicibacterium crocinum was isolated from soil and detected in wastewater treatment plants. Never reported in farm environment or cow feces.
Mycolicibacterium gilvum		x					Mycobacteria gilvum are isolated from soil and water environments, where free-living amoebae live. Never reported in farm environment or cow feces.
Mycolicibacterium neoaurum		x					Mycolicibacterium neoaurum is a rapidly growing mycobacterium and an emerging cause of human infections. Never reported in farm environment or cow feces.
Mycolicibacterium phocaicum		x					Mycolicibacterium phocaicum RL-HY01, a marine bacterial strain. Never reported in farm environment or cow feces.
Mycolicibacterium poriferae		x					Mycobacterium poriferae is a species previously isolated only from a marine sponge. Never reported in farm environment or cow feces.
Nematostella vectensis	x						Nematostella vectensis is a sea anemone.
Orcinus orca		x					Orcas (Orcinus orca) also known as killer whales.
Oryzias latipes	x						Japanese medaka (Oryzias latipes) is a fish.
Paracoccus aestuarii				x			Paracoccus aestuarii is a gram-negative micro-organism from the tidal flat sediment. Never reported in farm environment or cow feces.
Paracoccus marcusii				x			Paracoccus marcusii is a gram-negative, rod-shaped, non-spore-forming bacteria were isolated from galls on different stone fruit rootstocks in Poland. Never reported in farm environment or cow feces.
Paracoccus sp. Arc7-R13				x			Phylogenetic analyses based on 16S rRNA gene sequences indicated that strain YIM 132242(T) belonged to the genus Paracoccus. Never reported in farm environment or cow feces.
Protodeltote pygarga	x						The Marbled White Spot ( Protodeltote pygarga) is a small noctuid moth. Never reported in farm environment or cow feces.
Pseudoliparis swirei	x						Pseudoliparis swirei is the dominant hadal endemic snailfish from the Mariana Trench. Never reported in farm environment or cow feces.
Roseomonas haemaphysalidis				x			Isolated from tick samples. Never reported in farm environment or cow feces.
Roseomonas marmotae				x			Isolated from respiratory tracts of marmots. Never reported in farm environment or cow feces.
Setaria viridis				x			panicoid grasses. Never reported in farm environment or cow feces.
Sphingobium phenoxybenzoativorans				x			Sphingobium phenoxybenzoativorans is gram-stain-negative, aerobic, yellow-pigmented, rod-shaped bacterium, that was isolated from pesticide-contaminated soil sediment. Never reported in farm environment or cow feces.
Stenella coeruleoalba		x					The striped dolphin (Stenella coeruleoalba) is a dolphin found in temperate and tropical waters of all the world's oceans.
Vanessa atalanta	x						Vanessa atalanta, the red admiral or, previously, the red admirable,[3] is a well-characterized, medium-sized butterfly with black wings, red bands, and white spots. Never reported in farm environment or cow feces.
1 Checked box indicates that the primer (F = forward and R = reverse) or probe (P) sequences showed 100% query cover with 100% identity with the species (other than Mycobacterium avium subsp. paratuberculosis). Microorganisms potentially detectable in the farm environment or faeces are checked in a green box.

## Sheet: B_Summary for F57
Supplemental Table S3b. Blast results of the primer and probe sequences of the TaqMan assays for F57 1.
	Primers and Probes
Scientific Name (Blast results)	F57_Herthnek & Bolske_F	F57_Herthnek & Bolske_R	F57_Herthnek & Bolske_P	F57_Irenge_F	F57_Irenge_R	F57_Irenge_P	Slana_F	Slana_R	Slana_P	Schonenbrucher_F	Schonenbrucher_R	Schonenbrucher_P	Singh_F	Singh_R	Singh_P	Donaghy_F	Donaghy_R	Donaghy_P	F57_Ricchi_F	F57_Ricchi_R	F57_Ricchi_P	Description
Amblyjoppa fuscipennis												to many hits (too short)			to many hits (too short)							Amblyjoppa fuscipennis is a species of the parasitic wasp in the family Ichneumonidae. Never reported in farm environment or cow feces.
Bdellovibrio sp. SKB1291214																x						Bdellovibrio is a genus of Gram-negative, obligate aerobic bacteria. One of the more notable characteristics of this genus is that members can prey upon other Gram-negative bacteria and feed on the biopolymers, e.g. proteins and nucleic acids, of their hosts. Never reported in farm environment or cow feces.
Charanyca ferruginea																					x	The brown rustic (Rusina ferruginea) is a species of moth of the family Noctuidae. Never reported in farm environment or cow feces.
Drosophila sulfurigaster albostrigata																x						Drosophila sulfurigaster is a species of fly (the taxonomic order Diptera) in the family Drosophilidae. Could be detected in manure.
Epicampocera succincta					x																	Epicampocera is a genus of flies in the family Tachinidae. Never reported in farm environment or cow feces.
Ichneumon xanthorius					x																	The Ichneumonidae, also known as ichneumon wasps, ichneumonid wasps, ichneumonids, or Darwin wasps, are a family of parasitoid wasps of the insect order Hymenoptera. Never reported in farm environment or cow feces.
Mercurialis annua		x																				Mercurialis annua, annual mercury, is a species of flowering plant in the spurge family Euphorbiaceae. It is native to the Middle East and the Mediterranean region, where it occurs on bare, sandy soils in semi-arid regions. Never reported in farm environment or cow feces.
Nocardia arthritidis								x														Nocardia is a genus of weakly staining Gram-positive, catalase-positive, rod-shaped bacteria. As saprophytic bacteria, Nocardia spp. decompose organic matter in the soil (122) and have been found widely in soil and water
Nymphalis polychloros		x																				The large tortoiseshell or blackleg tortoiseshell (Nymphalis polychloros) is a butterfly of the family Nymphalidae. Never reported in farm environment or cow feces.
Ornithorhynchus anatinus											x		x									The platypus (Ornithorhynchus anatinus),[3] sometimes referred to as the duck-billed platypus. Never reported in farm environment or cow feces.
Pogona vitticeps																				x		The central bearded dragon (Pogona vitticeps), also known as the inland bearded dragon, is a species of agamid lizard . Never reported in farm environment or cow feces.
Rhinatrema bivittatum																		x				Rhinatrema bivittatum, the two-lined caecilian, is a species of caecilian in the family Rhinatrematidae. It is found in Brazil, French Guiana, Guyana, and Suriname. Its natural habitats are subtropical or tropical moist lowland forests, rivers, and intermittent rivers. Never reported in farm environment or cow feces.
Sodiomyces alcalophilus JCM 7366										x												Fungus isolated from sludge of pig manure compost.
Talaromyces rugulosus					x																	Penicillium rugulosum is an anamorph species of fungus in the genus Penicillium which produces inulinase, luteoskyrin and (+) rugulosin. Can be found in the bovine reproductive tract microbiome across reproductive stages and sexes
1 Checked box indicates that the primer (F = forward and R = reverse) or probe (P) sequences showed 100% query cover with 100% identity with the species (other than Mycobacterium avium subsp. paratuberculosis). Microorganisms potentially detectable in the farm environment or faeces are checked in a green box.

## Sheet: C_Summary for IS900
Supplemental Table S3c. Blast results of the primer and probe sequences of the TaqMan assays for IS900 1.
	Primers and Probes
Scientific Name (Blast results)	IS900_Herthnek_F	IS900_Herthnek_R	IS900_Herthnek_P	IS900_Kim_F	IS900_Kim_R	IS900_Kim_P	IS900_Slana_F	IS900_Slana_R	IS900_Slana_P	Description
Brachypodium distachyon							x			Brachypodium distachyon has emerged as a powerful model system for studying the genetics of flowering plants. Originally chosen for its phylogenetic proximity to the large-genome cereal crops wheat and barley, it is proving to be useful for more than simply providing markers for comparative mapping.
Chrysodeixis includens										Chrysodeixis includens, the soybean looper, is a moth of the family Noctuidae. It is known as falso medidor in north-eastern Mexico. Chrysodeixis includens is known to consume plant material from many agronomic, vegetable, and ornamental crops.
Homo sapiens								x		Homo sapiens
Malania oleifera							x			Malania oleifera is a species of plant in the Olacaceae family, the only species in the genus Malania. It is a medium-sized tree, 10–20 metres (33–66 ft) tall, that is endemic to southern China where it can be found in Western Guangxi and South-Eastern Yunnan provinces.
Melanogrammus aeglefinus							x			The haddock (Melanogrammus aeglefinus) is a saltwater ray-finned fish.
Mycobacterium avium subsp. avium	x						x			Not specific to MAP since detecting Mycobacterium avium subsp. avium; present in feral pigeons, can be found in bovine herd.
Mycobacterium avium subsp. hominissuis	x									Not specific to MAP since detecting Mycobacterium avium subsp. hominissuis; can be found in slaughter cattle.
Mycobacterium europaeum	x									Not specific to MAP since detecting other Mycobacterium sp.; belongs to the Mycobacterium simiae (M. simiae) complex. M. simiae commonly affects individuals with underlying diseases, such as immunodeficiency, diabetes mellitus and prior lung disease; can be found in bovine milk.
Mycobacterium heckeshornense	x						x			Not specific to MAP since detecting other Mycobacterium sp. Never reported in farm environment or cow feces.
Mycobacterium intracellulare	x						x			Not specific to MAP since detecting other Mycobacterium sp; can be found on livestock herds (pigs, deers).
Mycobacterium intracellulare subsp. chimaera	x									Not specific to MAP since detecting other Mycobacterium sp. Never reported in farm environment or cow feces.
Mycobacterium paragordonae	x						x			Mycobacterium paragordonae (MPG) was first isolated from the lungs of a patient in Korea in 2014 [Citation7]. As with MG, MPG is also a slow-growing, pigmented (orange) bacterium that is widely found in the environment, such as soil and water, and is often considered a contaminating bacterium that can be recovered from freshwater, pipelines, and laboratory faucets . MPG is widely prevalent in the…
Mycobacterium paraintracellulare	x									Not specific to MAP since detecting other Mycobacterium sp. Never reported in farm environment or cow feces.
Mycobacterium riyadhense	x									Not specific to MAP since detecting other Mycobacterium sp. Never reported in farm environment or cow feces.
Mycobacterium xenopi	x									Mycobacterium xenopi is a slow-growing scotochromogenic species of Mycobacterium. It was first reported by Schwabacher[1] in 1959, having been isolated in lesions found on a Xenopus laevis, but the possibility of human infection was not confirmed until 1965. It has been cultured from hot and cold water taps, hospital hot water generators and storage tanks, and other environmental sources. Never r…
Mycolicibacterium porcinum	x									Not specific to MAP since detecting other Mycobacterium sp.; aerobe, mesophilic, rod-shaped human pathogen that was isolated from swine lymph node; Mycobacterium porcinum is a non-tuberculous mycobacterium (NTM) identified in potable water. Never reported in farm environment or cow feces.
Mycolicibacterium pulveris	x									Isolated from house dust ; "Mycolicibacterium is a genus of Gram-positive rod-shaped bacteria in the family Mycobacteriaceae from the order Mycobacteriales. Members of Mycolicibacterium were demarcated from the larger genus Mycobacterium in 2018 by Gupta et al. based on evidence from various phylogenetic trees constructed based on conserved genome sequences, comparative genomic analyses and avera…
Mycolicibacterium rhodesiae NBB3	x									Mycolicibacterium is a genus of Gram-positive rod-shaped bacteria in the family Mycobacteriaceae from the order Mycobacteriales. Members of Mycolicibacterium were demarcated from the larger genus Mycobacterium in 2018 by Gupta et al. based on evidence from various phylogenetic trees constructed based on conserved genome sequences, comparative genomic analyses and average amino acid identity value…
Mycolicibacterium rutilum	x									Mycolicibacterium is a genus of Gram-positive rod-shaped bacteria in the family Mycobacteriaceae from the order Mycobacteriales. Members of Mycolicibacterium were demarcated from the larger genus Mycobacterium in 2018 by Gupta et al. based on evidence from various phylogenetic trees constructed based on conserved genome sequences, comparative genomic analyses and average amino acid identity value…
Mycolicibacterium thermoresistibile	x									Mycolicibacterium is a genus of Gram-positive rod-shaped bacteria in the family Mycobacteriaceae from the order Mycobacteriales. Members of Mycolicibacterium were demarcated from the larger genus Mycobacterium in 2018 by Gupta et al. based on evidence from various phylogenetic trees constructed based on conserved genome sequences, comparative genomic analyses and average amino acid identity value…
Nocardioides sp. B-3							x			Nocardioides is a Gram-positive, mesophilic and aerobic bacterial genus from the family of Nocardioidaceae; in soil environments ; detected in milk bacterial microbiome from healthy and subclinical mastitis affected animals
Notodromas monacha							x			Notodromas is a genus of ostracods (small crustaceans) belonging to the family Notodromadidae. Never reported in farm environment or cow feces.
Rhodococcus erythropolis							x			R. erythropolis has been isolated from the air of the Russian Space Laboratory. Never reported in farm environment or cow feces.
Rhodococcus opacus							x			Rhodococcus is a genus of aerobic, nonsporulating, nonmotile Gram-positive bacteria closely related to Mycobacterium and Corynebacterium.[2][3] While a few species are pathogenic, most are benign, and have been found to thrive in a broad range of environments, including soil, water, and eukaryotic cells. Members of the genus Rhodococcus are common in nature, possess a wide spectrum of catabolic a…
Rhodococcus opacus B4							x			Isolated from soil samples. Never reported in farm environment or cow feces.
Rhodococcus pseudokoreensis							x			Isolated from the rhizosphere of young M26 apple rootstocks. Never reported in farm environment or cow feces.
Rhodococcus qingshengii							x			Rhodococcus is a genus of aerobic, nonsporulating, nonmotile Gram-positive bacteria closely related to Mycobacterium and Corynebacterium.[2][3] While a few species are pathogenic, most are benign, and have been found to thrive in a broad range of environments, including soil, water, and eukaryotic cells. Members of the genus Rhodococcus are common in nature, possess a wide spectrum of catabolic a…
Rhodococcus sp. 065240							x			Rhodococcus is a genus of aerobic, nonsporulating, nonmotile Gram-positive bacteria closely related to Mycobacterium and Corynebacterium.[2][3] While a few species are pathogenic, most are benign, and have been found to thrive in a broad range of environments, including soil, water, and eukaryotic cells. Members of the genus Rhodococcus are common in nature, possess a wide spectrum of catabolic a…
Rhodococcus sp. PSBB049							x			Rhodococcus is a genus of aerobic, nonsporulating, nonmotile Gram-positive bacteria closely related to Mycobacterium and Corynebacterium.[2][3] While a few species are pathogenic, most are benign, and have been found to thrive in a broad range of environments, including soil, water, and eukaryotic cells. Members of the genus Rhodococcus are common in nature, possess a wide spectrum of catabolic a…
Rhodococcus sp. ZWL3NT							x			Rhodococcus is a genus of aerobic, nonsporulating, nonmotile Gram-positive bacteria closely related to Mycobacterium and Corynebacterium.[2][3] While a few species are pathogenic, most are benign, and have been found to thrive in a broad range of environments, including soil, water, and eukaryotic cells. Members of the genus Rhodococcus are common in nature, possess a wide spectrum of catabolic a…
Serratia inhibens							x			Serratia inhibens is an antifungal species isolated from potato (Solanum tuberosum). Never reported in farm environment or cow feces.
Spirometra erinaceieuropaei								x		Spirometra erinaceieuropaei is a parasitic tapeworm that infects domestic animals and humans. Spirometra parasites are found worldwide. Most human cases are recorded from Southeast Asia; however, there are a significant number of animal cases in North America. Never reported in farm environment or cow feces.
Streptomyces sp. NBC_01017							x			Streptomyces is the largest genus of Actinomycetota, and the type genus of the family Streptomycetaceae. Over 700 species of Streptomyces bacteria have been described. As with the other Actinomycetota, streptomycetes are gram-positive, and have very large genomes with high GC content. Found predominantly in soil and decaying vegetation, most streptomycetes produce spores, and are noted for their …
1 Checked box indicates that the primer (F = forward and R = reverse) or probe (P) sequences showed 100% query cover with 100% identity with the species (other than Mycobacterium avium subsp. paratuberculosis). Microorganisms potentially detectable in the farm environment or faeces are checked in a green box.

## Sheet: D_Unique F57 qPCR designs
Supplemental Table S3d. Unique TaqMan qPCR designs for F57 published since 1990 and primer and probe characteristics.
Reference	Oligo name1	Sequence 5’ ̶ 3’2		Position3	Oligo length (nt)4	Tm qPCR (°C)5	Sp6	Self-dimer (ΔG kcal/mol)7	Size (bp)8
Herthnek and	DH3F		AACTAAGCGGATCGACAATTC	397 – 377	21	61.5	-	-6.76
Bolske, 2006	DH3R		TGGTGTACCGAATGTTGTTG	318 – 337	20	61.6	-	-4.41	80
	DH3 probe		TGCAACTCGAACACACCTGGGA	371 – 350	22	67.0	-	-7.05
Irenge et al.,	F57-for		TTCATCGATACCCAAACTCAGAGA	462 – 439	24	64.2	-	-9.71
2009	F57-rev		GTTCGCCGCTTGAATGGT	395 – 412	18	64.1	-	-3.61	68
	F57-probe		TGCCAGCCGCCCACTCGTG	419 – 437	19	70.3	-	-3.61
Slana et al.,	forward		GCCCATTTCATCGATACCC	468 – 450	19	61.2	-	-9.71
2008	reverse		GTACCGAATGTTGTTGTCAC	322 – 341	20	60.0	Low	-3.65	147
	probe		CAATTCTCAGCTGCAACTCGAACACAC	382 – 356	27	66.9	Low	-10.24
Schönenbrücher	forward		TACGAGCACGCAGGCATTC	646 – 628	19	65.7	-	-3.61
et al., 2008	reverse		CGGTCCAGTTCGCTGTCAT	584 – 602	19	65.1	-	-3.61	63
	probe		CCTGACCACCCTTC-MGB	622 – 609	14	52.4	Low	1.95
Singh et al.,	forward		CGGTCCAGTTCGCTGTCAT	584 – 602	19	65.1	-	-3.61
2014	reverse		CACGCAGGCATTCCAAGTC	640 – 622	19	64.4	-	-3.61	57
	probe		ACGGGAAGGGTGGTC	605 – 619	15	58.4	Low	-3.61
Donaghy et al.,	JM111F		CCGCGATCCCAAAAGTTG	779 – 762	18	62.1	Low	-10.36
2011	JM249R		CTCGTAGCTGCCGATTCATG	641 – 660	20	63.5	-	-6.34	139
	JM165P		TCACGGACTAGACCGGT-MGB	725 – 709	17	60.1	Low	-12.43
Ricchi et al.,	forward		ATAGCTTTCCTCTCCTTCGTC	875 – 855	21	62.1	-	-6.34
2014	reverse		CAGGGCAACAACATATTCGG	736 – 755	20	62.2	-	-3.91	140
	probe		TCCAGGAACGCTTGGCACTCG	839 – 819	21	67.5	-	-5.02
1 Names of the primers and probe as reported in the original publication. In the absence of a name, the usual designation forward, reverse, and probe is given.
2 Sequences of the primers and probes. Probes from Schönenbrücher et al., 2008 and Donaghy et al., 2011 were designed with MGB.
3 Position of primers and probes targeting F57 in the GenBank accession no. PP971135 sequence.
4 Length of primers and probes; nt, number of nucleotides.
5 Predicted melting temperature (at which 50% of the primers dissociate from the target sequence) of primers and probes in the presence of sodium-buffered solution and magnesium salt concentration; Tm, melting temperature.
6 Predicted specificity (Sp) of primer and probe sequences for MAP was evaluated using blastn (from NCBI) by filtering out the Mycobacterium avium subsp. paratuberculosis organism (taxid 1770; Supplemental File S5); Sp, specificity; “-“, absence of problematic results.
7 Gibbs free energy (ΔG), determined using the OligoAnalyzer tool from IDT, is the amount of energy needed for an oligonucleotide to form a secondary DNA structure. The lowest value, the more stable the structure is.
8 Size of the amplicon.
