# Supplementary material for: Systematic evaluation and optimization of TaqMan qPCR assays targeting F57, ISMAP02, and IS900 for multiplex detection of Mycobacterium avium subsp. paratuberculosis
Source: J Clin Microbiol. 2025 Dec 29;64(2):e00872-25. doi: 10.1128/jcm.00872-25 (PMC12892987; doi:10.1128/jcm.00872-25)
Supplement: Table S4 — Secondary structures calculated in silico within each of the 18 multiplex-qPCR assays. [file jcm.00872-25-s0006.xlsx]

## Sheet: Herthnek-Irenge-Herthnek
Supplemental Table S4a. Number of DNA secondary structures (ΔG < -5 kcal/mol) between all primers (Forward and Reverse) and probes of "Herthnek-Irenge-Herthnek" multiplex using the OligoAnalyzer tool from IDT.
			IS900 Herthnek			ISMAP02 Irenge			F57 Herthnek			ACTB
			Forward	Reverse	Probe	Forward	Reverse	Probe	Forward	Reverse	Probe	Forward	Reverse	Probe
IS900 Herthnek	Forward	CCGCTAATTGAGAGATGCGATT	0 hairpin 2 homodimers (-6.75; -5.36)	0 heterodimer	0 heterodimer	2 heterodimers (-8.70; -6.75)	2 heterodimers (-8.33; -5.09)	3 heterodimers (-11.75; -6.75; -5.13)	3 heterodimers (-11.42; -7.32; -6.66)	0 heterodimer	2 heterodimers (-5.19; -5.09)	1 heterodimer (-7.07)	2 heterodimers (-6.68; -5.19)	0 heterodimer
	Reverse	CCAGACAGGTTGTGCCACAA		0 hairpin 1 homodimer (-7.19)	3 heterodimers (-6.36; -6.01; -5.24)	1 heterodimer (-5.09)	1 heterodimer (-5.13)	3 heterodimers (-6.58; -5.24; -5.09)	1 heterodimer (-5.24)	3 heterodimers (-5.24; -5.02; -5.02)	6 heterodimers (-7.96; -6.62; -5.25; -5.24; -5.09; -5.02)	1 heterodimer (-6.62)	1 heterodimer (-5.24)	5 heterodimers (-6.62; -5.24; -5.02; -5.02; -5.02)
	Probe	ACCTCCGTAACCGTCATTGTCCAGATCA			0 hairpin 0 homodimer	0 heterodimer	2 heterodimers (-5.13; -5.00)	1 heterodimer (-5.24)	3 heterodimers (-8.29; -8.26; -6.68)	2 heterodimers (-5.37; -5.02)	1 heterodimer (-6.62)	0 heterodimer	2 heterodimers (-11.20; -8.02)	5 heterodimers (-6.62; -6.60; -6.53; -6.24; -5.99)
ISMAP02 Irenge	Forward	CGCCAGGAACGCAAACAT				0 hairpin 0 homodimer	1 heterodimer (-5.09)	0 heterodimer	2 heterodimers (-6.75; -6.75)	3 heterodimers (-6.71; -5.24; -5.02)	2 heterodimers (-9.69; -5.09)	1 heterodimer (-8.20)	1 heterodimer (-6.90)	2 heterodimers (-6.62; -5.02)
	Reverse	GTGCAGGGTCGCTCTGATG					0 hairpin 1 homodimer (-7.05)	2 heterodimers (-5.09; -5.00)	2 heterodimers (-8.35; -6.53)	1 heterodimer (-5.19)	5 heterodimers (-7.05; -7.05; -6.76; -6.62; -5.19)	3 heterodimers (-10.65; -7.48; -6.62)	1 heterodimer (-6.31)	1 heterodimer (-6.53)
	Probe	ACTCCGCATCCAACAACTCACGCTG						0 hairpin 0 homodimer	3 heterodimers (-11.40; -8.35; -6.12)	4 heterodimers (-10.48; -7.19; -5.24; -5.02)	2 heterodimers (-5.09; -5.02)	0 heterodimer	3 heterodimers (-9.85; -6.58; -5.24)	3 heterodimers (-6.60; -6.24; -5.02)
F57 Herthnek	Forward	AACTAAGCGGATCGACAATTC							0 hairpin 2 homodimers (-6.76; -5.36)	3 heterodimers (-6.68; -5.24; -5.19)	1 heterodimer (-6.76)	1 heterodimer (-6.12)	2 heterodimers (-5.24; -5.19)	1 heterodimer (-5.19)
	Reverse	TGGTGTACCGAATGTTGTTG								0 hairpin 0 homodimer	6 heterodimers (-7.71; -5.24; -5.24; -5.24; -5.24; -5.19)	0 heterodimer	2 heterodimers (-6.68; -5.19)	3 heterodimers (-8.32; -5.24; -5.24)
	Probe	TGCAACTCGAACACACCTGGGA									0 hairpin 2 homodimers (-7.05; -6.76)	2 heterodimers (-6.14; -6.14)	2 heterodimers (-5.24; -5.19)	2 heterodimers (-5.19; -5.02)
ACTB	Forward	ATCCTGACCCTCAAGTACCC										0 hairpin 0 homodimer	0 heterodimer	2 heterodimers (-6.14; -6.14)
	Reverse	ACACGGAGCTCGTTGTAGA											0 hairpin 1 homodimer (-9.49)	2 heterodimers (-6.53; -5.24)
	Probe	CACCAACTGGGACGACATGGAGAA												0 hairpin 3 homodimers (-5.38; -5.02; -5.02)

## Sheet: Herthnek-Irenge-Irenge
Supplemental Table S4b. Number of DNA secondary structures (ΔG < -5 kcal/mol) between all primers (Forward and Reverse) and probes of "Herthnek-Irenge-Irenge" multiplex using the OligoAnalyzer tool from IDT.
			IS900 Herthnek			ISMAP02 Irenge			F57 Irenge			ACTB
			Forward	Reverse	Probe	Forward	Reverse	Probe	Forward	Reverse	Probe	Forward	Reverse	Probe
IS900 Herthnek	Forward	CCGCTAATTGAGAGATGCGATT	0 hairpin 2 homodimers (-6.75; -5.36)	0 heterodimer	0 heterodimer	2 heterodimers (-8.70; -6.75)	2 heterodimers (-8.33; -5.09)	3 heterodimers (-11.75; -6.75; -5.13)	3 heterodimers (-6.66; -5.13; -5.00)	2 heterodimers (-8.33; -6.75)	2 heterodimers (-6.75; -5.19)	1 heterodimer (-7.07)	2 heterodimers (-6.68; -5.19)	0 heterodimer
	Reverse	CCAGACAGGTTGTGCCACAA		0 hairpin 1 homodimer (-7.19)	3 heterodimers (-6.36; -6.01; -5.24)	1 heterodimer (-5.09)	1 heterodimer (-5.13)	3 heterodimers (-6.58; -5.24; -5.09)	0 heterodimer	2 heterodimers (-5.02; -5.02)	0 heterodimer	1 heterodimer (-6.62)	1 heterodimer (-5.24)	5 heterodimers (-6.62; -5.24; -5.02; -5.02; -5.02)
	Probe	ACCTCCGTAACCGTCATTGTCCAGATCA			0 hairpin 0 homodimer	0 heterodimer	2 heterodimers (-5.13; -5.00)	1 heterodimer (-5.24)	0 heterodimer	2 heterodimers (-5.37; -5.02)	0 heterodimer	0 heterodimer	2 heterodimers (-11.20; -8.02)	5 heterodimers (-6.62; -6.60; -6.53; -6.24; -5.99)
ISMAP02 Irenge	Forward	CGCCAGGAACGCAAACAT				0 hairpin 0 homodimer	1 heterodimer (-5.09)	0 heterodimer	0 heterodimer	1 heterodimer (-5.02)	1 heterodimer (-5.09)	1 heterodimer (-8.20)	1 heterodimer (-6.90)	2 heterodimers (-6.62; -5.02)
	Reverse	GTGCAGGGTCGCTCTGATG					0 hairpin 1 homodimer (-7.05)	2 heterodimers (-5.09; -5.00)	4 heterodimers (-8.30; -7.48; -5.19; --5.00)	0 heterodimer	2 heterodimers (-6.14; -5.09)	3 heterodimers (-10.65; -7.48; -6.62)	1 heterodimer (-6.31)	1 heterodimer (-6.53)
	Probe	ACTCCGCATCCAACAACTCACGCTG						0 hairpin 0 homodimer	0 heterodimer	1 heterodimer (-5.02)	3 heterodimers (-6.91; -6.69; -5.09)	0 heterodimer	3 heterodimers (-9.85; -6.58; -5.24)	3 heterodimers (-6.60; -6.24; -5.02)
F57 Irenge	Forward	TTCATCGATACCCAAACTCAGAG							0 hairpin 1 homodimer (-9.71)	3 heterodimers (-5.47; -5.19; -5.02)	1 heterodimer (-5.19)	1 heterodimer (-5.13)	1 heterodimer (-5.19)	3 heterodimers (-8.09; -5.19; -5.02)
	Reverse	GTTCGCCGCTTGAATGGT								0 hairpin 0 homodimer	2 heterodimers (-5.02; -5.02)	1 heterodimer (-7.07)	1 heterodimer (-6.68)	2 heterodimers (-6.37; -5.19)
	Probe	TGCCAGCCGCCCACTCGTG									0 hairpin 0 homodimer	0 heterodimer	2 heterodimers (-6.91; -6.68)	5 heterodimers (-8.09; -6.62; -6.53; -5.02; -5.02)
ACTB	Forward	ATCCTGACCCTCAAGTACCC										0 hairpin 0 homodimer	0 heterodimer	2 heterodimers (-6.14; -6.14)
	Reverse	ACACGGAGCTCGTTGTAGA											0 hairpin 1 homodimer (-9.49)	2 heterodimers (-6.53; -5.24)
	Probe	CACCAACTGGGACGACATGGAGAA												0 hairpin 3 homodimers (-5.38; -5.02; -5.02)

## Sheet: Herthnek-Irenge-Ricchi
Supplemental Table S4c. Number of DNA secondary structures (ΔG < -5 kcal/mol) between all primers (Forward and Reverse) and probes of "Herthnek-Irenge-Ricchi" multiplex using the OligoAnalyzer tool from IDT.
			IS900 Herthnek			ISMAP02 Irenge			F57 Ricchi			ACTB
			Forward	Reverse	Probe	Forward	Reverse	Probe	Forward	Reverse	Probe	Forward	Reverse	Probe
IS900 Herthnek	Forward	CCGCTAATTGAGAGATGCGATT	0 hairpin 2 homodimers (-6.75; -5.36)	0 heterodimer	0 heterodimer	2 heterodimers (-8.70; -6.75)	2 heterodimers (-8.33; -5.09)	3 heterodimers (-11.75; -6.75; -5.13)	3 heterodimers (-6.35; -5.70; -5.19)	3 heterodimers (-6.68; -5.19; -5.09)	3 heterodimers (-6.75; -5.19; -5.09)	1 heterodimer (-7.07)	2 heterodimers (-6.68; -5.19)	0 heterodimer
	Reverse	CCAGACAGGTTGTGCCACAA		0 hairpin 1 homodimer (-7.19)	3 heterodimers (-6.36; -6.01; -5.24)	1 heterodimer (-5.09)	1 heterodimer (-5.13)	3 heterodimers (-6.58; -5.24; -5.09)	0 heterodimer	3 heterodimers (-8.16; -6.58; -5.24)	2 heterodimers (-11.46; -5.02)	1 heterodimer (-6.62)	1 heterodimer (-5.24)	5 heterodimers (-6.62; -5.24; -5.02; -5.02; -5.02)
	Probe	ACCTCCGTAACCGTCATTGTCCAGATCA			0 hairpin 0 homodimer	0 heterodimer	2 heterodimers (-5.13; -5.00)	1 heterodimer (-5.24)	0 heterodimer	3 heterodimers (-6.68; -6.68; -5.24)	1 heterodimer (-5.02)	0 heterodimer	2 heterodimers (-11.20; -8.02)	5 heterodimers (-6.62; -6.60; -6.53; -6.24; -5.99)
ISMAP02 Irenge	Forward	CGCCAGGAACGCAAACAT				0 hairpin 0 homodimer	1 heterodimer (-5.09)	0 heterodimer	2 heterodimers (-8.19; -6.24)	1 heterodimer (-6.21)	1 heterodimer (-8.16)	1 heterodimer (-8.20)	1 heterodimer (-6.90)	2 heterodimers (-6.62; -5.02)
	Reverse	GTGCAGGGTCGCTCTGATG					0 hairpin 1 homodimer (-7.05)	2 heterodimers (-5.09; -5.00)	0 heterodimer	1 heterodimer (-5.09)	1 heterodimer (-6.44)	3 heterodimers (-10.65; -7.48; -6.62)	1 heterodimer (-6.31)	1 heterodimer (-6.53)
	Probe	ACTCCGCATCCAACAACTCACGCTG						0 hairpin 0 homodimer	0 heterodimer	1 heterodimer (-6.68)	1 heterodimer (-6.97)	0 heterodimer	3 heterodimers (-9.85; -6.58; -5.24)	3 heterodimers (-6.60; -6.24; -5.02)
F57 Ricchi	Forward	ATAGCTTTCCTCTCCTTCGTC							0 hairpin 1 homodimer (-6.34)	0 heterodimer	2 heterodimers (-8.19; -6.24)	0 heterodimer	2 heterodimers (-6.34; -6.24)	2 heterodimers (-8.10; -7.82)
	Reverse	CAGGGCAACAACATATTCGG								0 hairpin 0 homodimer	0 heterodimer	3 heterodimers (-7.74; -6.62; -6.14)	2 heterodimers (-6.58; -5.24)	1 heterodimer (-5.19)
	Probe	TCCAGGAACGCTTGGCACTCG									0 hairpin 1 homodimer (-5.02)	2 heterodimers (-8.20; -5.50)	1 heterodimer (-6.90)	4 heterodimers (-6.97; -6.62; -6.60; -5.19)
ACTB	Forward	ATCCTGACCCTCAAGTACCC										0 hairpin 0 homodimer	0 heterodimer	2 heterodimers (-6.14; -6.14)
	Reverse	ACACGGAGCTCGTTGTAGA											0 hairpin 1 homodimer (-9.49)	2 heterodimers (-6.53; -5.24)
	Probe	CACCAACTGGGACGACATGGAGAA												0 hairpin 3 homodimers (-5.38; -5.02; -5.02)

## Sheet: Herthnek-Sevilla-Herthnek
Supplemental Table S4d. Number of DNA secondary structures (ΔG < -5 kcal/mol) between all primers (Forward and Reverse) and probes of "Herthnek-Sevilla-Herthnek" multiplex using the OligoAnalyzer tool from IDT.
			IS900 Herthnek			ISMAP02 Sevilla			F57 Herthnek			ACTB
			Forward	Reverse	Probe	Forward	Reverse	Probe	Forward	Reverse	Probe	Forward	Reverse	Probe
IS900 Herthnek	Forward	CCGCTAATTGAGAGATGCGATT	0 hairpin 2 homodimers (-6.75; -5.36)	0 heterodimer	0 heterodimer	2 heterodimers (-6.68; -6.68)	2 heterodimers (-8.35; -5.19)	1 heterodimer (-9.82)	3 heterodimers (-11.42; -7.32; -6.66)	0 heterodimer	2 heterodimers (-5.19; -5.09)	1 heterodimer (-7.07)	2 heterodimers (-6.68; -5.19)	0 heterodimer
	Reverse	CCAGACAGGTTGTGCCACAA		0 hairpin 1 homodimer (-7.19)	3 heterodimers (-6.36; -6.01; -5.24)	3 heterodimers (-6.62; -6.21; -5.02)	0 heterodimer	2 heterodimers (-9.50; -5.02)	1 heterodimer (-5.24)	3 heterodimers (-5.24; -5.02; -5.02)	6 heterodimers (-7.96; -6.62; -5.25; -5.24; -5.09; -5.02)	1 heterodimer (-6.62)	1 heterodimer (-5.24)	5 heterodimers (-6.62; -5.24; -5.02; -5.02; -5.02)
	Probe	ACCTCCGTAACCGTCATTGTCCAGATCA			0 hairpin 0 homodimer	6 heterodimers (-11.49; -9.60; -8.02; -6.68; -6.68; -5.37)	1 heterodimer (-5.00)	3 heterodimers (-9.85; -6.68; -5.02)	3 heterodimers (-8.29; -8.26; -6.68)	2 heterodimers (-5.37; -5.02)	1 heterodimer (-6.62)	0 heterodimer	2 heterodimers (-11.20; -8.02)	5 heterodimers (-6.62; -6.60; -6.53; -6.24; -5.99)
ISMAP02 Sevilla	Forward	CGGCTGGACACGGAATG				0 hairpin 0 homodimer	0 heterodimer	4 heterodimers (-9.60; -6.68; -6.62; -5.99)	0 heterodimer	2 heterodimers (-6.68; -6.68)	0 heterodimer	0 heterodimer	0 heterodimer	1 heterodimer (-5.02)
	Reverse	CATGAGCGACAGTATCTTTCGAA					0 hairpin 3 homodimers (-10.65; -5.38; -5.19)	0 heterodimer	2 heterodimers (-6.76; -5.19)	1 heterodimer (-7.13)	2 heterodimers (-8.71; -5.19)	1 heterodimer (-5.13)	3 heterodimers (-6.31; -5.19; -5.19)	2 heterodimers (-5.38; -5.19)
	Probe	ATCCGTCCCAGTGGCGGAGTCAC						0 hairpin 2 homodimers (-8.26; -5.02)	1 heterodimer (-9.73)	2 heterodimers (-6.68; -5.02)	1 heterodimer (-11.27)	0 heterodimer	1 heterodimer (-9.60)	3 heterodimers (-17.56; -5.02; -5.02)
F57 Herthnek	Forward	AACTAAGCGGATCGACAATTC							0 hairpin 2 homodimers (-6.76; -5.36)	3 heterodimers (-6.68; -5.24; -5.19)	1 heterodimer (-6.76)	1 heterodimer (-6.12)	2 heterodimers (-5.24; -5.19)	1 heterodimer (-5.19)
	Reverse	TGGTGTACCGAATGTTGTTG								0 hairpin 0 homodimer	6 heterodimers (-7.71; -5.24; -5.24; -5.24; -5.24; -5.19)	0 heterodimer	2 heterodimers (-6.68; -5.19)	3 heterodimers (-8.32; -5.24; -5.24)
	Probe	TGCAACTCGAACACACCTGGGA									0 hairpin 2 homodimers (-7.05; -6.76)	2 heterodimers (-6.14; -6.14)	2 heterodimers (-5.24; -5.19)	2 heterodimers (-5.19; -5.02)
ACTB	Forward	ATCCTGACCCTCAAGTACCC										0 hairpin 0 homodimer	0 heterodimer	2 heterodimers (-6.14; -6.14)
	Reverse	ACACGGAGCTCGTTGTAGA											0 hairpin 1 homodimer (-9.49)	2 heterodimers (-6.53; -5.24)
	Probe	CACCAACTGGGACGACATGGAGAA												0 hairpin 3 homodimers (-5.38; -5.02; -5.02)

## Sheet: Herthnek-Sevilla-Irenge
Supplemental Table S4e. Number of DNA secondary structures (ΔG < -5 kcal/mol) between all primers (Forward and Reverse) and probes of "Herthnek-Sevilla-Irenge" multiplex using the OligoAnalyzer tool from IDT.
			IS900 Herthnek			ISMAP02 Sevilla			F57 Irenge			ACTB
			Forward	Reverse	Probe	Forward	Reverse	Probe	Forward	Reverse	Probe	Forward	Reverse	Probe
IS900 Herthnek	Forward	CCGCTAATTGAGAGATGCGATT	0 hairpin 2 homodimers (-6.75; -5.36)	0 heterodimer	0 heterodimer	2 heterodimers (-6.68; -6.68)	2 heterodimers (-8.35; -5.19)	1 heterodimer (-9.82)	3 heterodimers (-6.66; -5.13; -5.00)	2 heterodimers (-8.33; -6.75)	2 heterodimers (-6.75; -5.19)	1 heterodimer (-7.07)	2 heterodimers (-6.68; -5.19)	0 heterodimer
	Reverse	CCAGACAGGTTGTGCCACAA		0 hairpin 1 homodimer (-7.19)	3 heterodimers (-6.36; -6.01; -5.24)	3 heterodimers (-6.62; -6.21; -5.02)	0 heterodimer	2 heterodimers (-9.50; -5.02)	0 heterodimer	2 heterodimers (-5.02; -5.02)	0 heterodimer	1 heterodimer (-6.62)	1 heterodimer (-5.24)	5 heterodimers (-6.62; -5.24; -5.02; -5.02; -5.02)
	Probe	ACCTCCGTAACCGTCATTGTCCAGATCA			0 hairpin 0 homodimer	6 heterodimers (-11.49; -9.60; -8.02; -6.68; -6.68; -5.37)	1 heterodimer (-5.00)	3 heterodimers (-9.85; -6.68; -5.02)	0 heterodimer	2 heterodimers (-5.37; -5.02)	0 heterodimer	0 heterodimer	2 heterodimers (-11.20; -8.02)	5 heterodimers (-6.62; -6.60; -6.53; -6.24; -5.99)
ISMAP02 Sevilla	Forward	CGGCTGGACACGGAATG				0 hairpin 0 homodimer	0 heterodimer	4 heterodimers (-9.60; -6.68; -6.62; -5.99)	1 heterodimer (-5.02)	2 heterodimers (-9.82; -6.68)	6 heterodimers (-16.44; -6.91; -6.68; -6.21; -6.21; -5.02)	0 heterodimer	0 heterodimer	1 heterodimer (-5.02)
	Reverse	CATGAGCGACAGTATCTTTCGAA					0 hairpin 3 homodimers (-10.65; -5.38; -5.19)	0 heterodimer	4 heterodimers (-6.76; -5.35; -5.19; -5.00)	3 heterodimers (-8.35; -8.33; -7.13)	3 heterodimers (-6.75; -5.19; -5.19)	1 heterodimer (-5.13)	3 heterodimers (-6.31; -5.19; -5.19)	2 heterodimers (-5.38; -5.19)
	Probe	ATCCGTCCCAGTGGCGGAGTCAC						0 hairpin 2 homodimers (-8.26; -5.02)	1 heterodimer (-5.02)	3 heterodimers (-9.82; -9.82; -5.02)	4 heterodimers (-12.89; -8.16; -7.96; -6.21)	0 heterodimer	1 heterodimer (-9.60)	3 heterodimers (-17.56; -5.02; -5.02)
F57 Irenge	Forward	TTCATCGATACCCAAACTCAGAG							0 hairpin 1 homodimer (-9.71)	3 heterodimers (-5.47; -5.19; -5.02)	1 heterodimer (-5.19)	1 heterodimer (-5.13)	1 heterodimer (-5.19)	3 heterodimers (-8.09; -5.19; -5.02)
	Reverse	GTTCGCCGCTTGAATGGT								0 hairpin 0 homodimer	2 heterodimers (-5.02; -5.02)	1 heterodimer (-7.07)	1 heterodimer (-6.68)	2 heterodimers (-6.37; -5.19)
	Probe	TGCCAGCCGCCCACTCGTG									0 hairpin 0 homodimer	0 heterodimer	2 heterodimers (-6.91; -6.68)	5 heterodimers (-8.09; -6.62; -6.53; -5.02; -5.02)
ACTB	Forward	ATCCTGACCCTCAAGTACCC										0 hairpin 0 homodimer	0 heterodimer	2 heterodimers (-6.14; -6.14)
	Reverse	ACACGGAGCTCGTTGTAGA											0 hairpin 1 homodimer (-9.49)	2 heterodimers (-6.53; -5.24)
	Probe	CACCAACTGGGACGACATGGAGAA												0 hairpin 3 homodimers (-5.38; -5.02; -5.02)

## Sheet: Herthnek-Sevilla-Ricchi
Supplemental Table S4f. Number of DNA secondary structures (ΔG < -5 kcal/mol) between all primers (Forward and Reverse) and probes of "Herthnek-Sevilla-Ricchi" multiplex using the OligoAnalyzer tool from IDT.
			IS900 Herthnek			ISMAP02 Sevilla			F57 Ricchi			ACTB
			Forward	Reverse	Probe	Forward	Reverse	Probe	Forward	Reverse	Probe	Forward	Reverse	Probe
IS900 Herthnek	Forward	CCGCTAATTGAGAGATGCGATT	0 hairpin 2 homodimers (-6.75; -5.36)	0 heterodimer	0 heterodimer	2 heterodimers (-6.68; -6.68)	2 heterodimers (-8.35; -5.19)	1 heterodimer (-9.82)	3 heterodimers (-6.35; -5.70; -5.19)	3 heterodimers (-6.68; -5.19; -5.09)	3 heterodimers (-6.75; -5.19; -5.09)	1 heterodimer (-7.07)	2 heterodimers (-6.68; -5.19)	0 heterodimer
	Reverse	CCAGACAGGTTGTGCCACAA		0 hairpin 1 homodimer (-7.19)	3 heterodimers (-6.36; -6.01; -5.24)	3 heterodimers (-6.62; -6.21; -5.02)	0 heterodimer	2 heterodimers (-9.50; -5.02)	0 heterodimer	3 heterodimers (-8.16; -6.58; -5.24)	2 heterodimers (-11.46; -5.02)	1 heterodimer (-6.62)	1 heterodimer (-5.24)	5 heterodimers (-6.62; -5.24; -5.02; -5.02; -5.02)
	Probe	ACCTCCGTAACCGTCATTGTCCAGATCA			0 hairpin 0 homodimer	6 heterodimers (-11.49; -9.60; -8.02; -6.68; -6.68; -5.37)	1 heterodimer (-5.00)	3 heterodimers (-9.85; -6.68; -5.02)	0 heterodimer	3 heterodimers (-6.68; -6.68; -5.24)	1 heterodimer (-5.02)	0 heterodimer	2 heterodimers (-11.20; -8.02)	5 heterodimers (-6.62; -6.60; -6.53; -6.24; -5.99)
ISMAP02 Sevilla	Forward	CGGCTGGACACGGAATG				0 hairpin 0 homodimer	0 heterodimer	4 heterodimers (-9.60; -6.68; -6.62; -5.99)	1 heterodimer (-6,59)	0 heterodimer	1 heterodimer (-8,20)	0 heterodimer	0 heterodimer	1 heterodimer (-5.02)
	Reverse	CATGAGCGACAGTATCTTTCGAA					0 hairpin 3 homodimers (-10.65; -5.38; -5.19)	0 heterodimer	2 heterodimers (-7,13; -5,19)	2 heterodimers (-7,13; -5,19)	3 heterodimers (-8,35; -5,19; -5,19)	1 heterodimer (-5.13)	3 heterodimers (-6.31; -5.19; -5.19)	2 heterodimers (-5.38; -5.19)
	Probe	ATCCGTCCCAGTGGCGGAGTCAC						0 hairpin 2 homodimers (-8.26; -5.02)	1 heterodimer (-6,24)	2 heterodimers (-6,68; -6,14)	3 heterodimers (-6,75; -5,02; -5,02)	0 heterodimer	1 heterodimer (-9.60)	3 heterodimers (-17.56; -5.02; -5.02)
F57 Ricchi	Forward	ATAGCTTTCCTCTCCTTCGTC							0 hairpin 1 homodimer (-6.34)	0 heterodimer	2 heterodimers (-8.19; -6.24)	0 heterodimer	2 heterodimers (-6.34; -6.24)	2 heterodimers (-8.10; -7.82)
	Reverse	CAGGGCAACAACATATTCGG								0 hairpin 0 homodimer	0 heterodimer	3 heterodimers (-7.74; -6.62; -6.14)	2 heterodimers (-6.58; -5.24)	1 heterodimer (-5.19)
	Probe	TCCAGGAACGCTTGGCACTCG									0 hairpin 1 homodimer (-5.02)	2 heterodimers (-8.20; -5.50)	1 heterodimer (-6.90)	4 heterodimers (-6.97; -6.62; -6.60; -5.19)
ACTB	Forward	ATCCTGACCCTCAAGTACCC										0 hairpin 0 homodimer	0 heterodimer	2 heterodimers (-6.14; -6.14)
	Reverse	ACACGGAGCTCGTTGTAGA											0 hairpin 1 homodimer (-9.49)	2 heterodimers (-6.53; -5.24)
	Probe	CACCAACTGGGACGACATGGAGAA												0 hairpin 3 homodimers (-5.38; -5.02; -5.02)

## Sheet: Kim-Irenge-Herthnek
Supplemental Table S4g. Number of DNA secondary structures (ΔG < -5 kcal/mol) between all primers (Forward and Reverse) and probes of "Kim-Irenge-Herthnek" multiplex using the OligoAnalyzer tool from IDT.
			IS900 Kim			ISMAP02 Irenge			F57 Herthnek			ACTB
			Forward	Reverse	Probe	Forward	Reverse	Probe	Forward	Reverse	Probe	Forward	Reverse	Probe
IS900 Kim	Forward	AATGACGGTTACGGAGGTGGT	0 hairpin 0 homodimer	0 heterodimer	3 heterodimers (-6.68; -6.68; -5.02)	1 heterodimer (-5.02)	0 heterodimer	3 heterodimers (-9.85; -6.68; -5.02)	0 heterodimer	2 heterodimers (-8.02; -6.68)	1 heterodimer (-7.96)	1 heterodimer (-6.24)	0 heterodimer	3 heterodimers (-6.68; -6.68; -5.02)
	Reverse	GCAGTAATGGTCGGCCTTACC		0 hairpin 1 homodimer (-9.28)	4 heterodimers (-6.68; -6.21; -6.21; -5.02)	2 heterodimers (6.21; -5.02)	1 heterodimer (-5.09)	2 heterodimers (-6.68; -5.02)	1 heterodimer (-6.53)	1 heterodimer (-8.26)	2 heterodimers (-5.19; -5.09)	1 heterodimer (-5.99)	0 heterodimer	2 heterodimers (-6.37; -6.53)
	Probe	TCCACGCCCGCCCAGACAGG			0 hairpin 0 homodimer	0 heterodimer	3 heterodimers (-6.14; -6.14; -5.13)	0 heterodimer	2 heterodimers (-9.82; -6.75)	2 heterodimers (-5.02; -5.02)	4 heterodimers (-9.69; -6.62; -6.14; -5.02)	1 heterodimer (-6.62)	1 heterodimer (-6.68)	4 heterodimers (-9.69; -6.14; -5.02; -5.02)
ISMAP02 Irenge	Forward	CGCCAGGAACGCAAACAT				0 hairpin 0 homodimer	1 heterodimer (-5.09)	0 heterodimer	2 heterodimers (-6.75; -6.75)	3 heterodimers (-6.71; -5.24; -5.02)	2 heterodimers (-9.69; -5.09)	1 heterodimer (-8.20)	1 heterodimer (-6.90)	2 heterodimers (-6.62; -5.02)
	Reverse	GTGCAGGGTCGCTCTGATG					0 hairpin 1 homodimer (-7.05)	2 heterodimers (-5.09; -5.00)	2 heterodimers (-8.35; -6.53)	1 heterodimer (-5.19)	5 heterodimers (-7.05; -7.05; -6.76; -6.62; -5.19)	3 heterodimers (-10.65; -7.48; -6.62)	1 heterodimer (-6.31)	1 heterodimer (-6.53)
	Probe	ACTCCGCATCCAACAACTCACGCTG						0 hairpin 0 homodimer	3 heterodimers (-11.40; -8.35; -6.12)	4 heterodimers (-10.48; -7.19; -5.24; -5.02)	2 heterodimers (-5.09; -5.02)	0 heterodimer	3 heterodimers (-9.85; -6.58; -5.24)	3 heterodimers (-6.60; -6.24; -5.02)
F57 Herthnek	Forward	AACTAAGCGGATCGACAATTC							0 hairpin 2 homodimers (-6.76; -5.36)	3 heterodimers (-6.68; -5.24; -5.19)	1 heterodimer (-6.76)	1 heterodimer (-6.12)	2 heterodimers (-5.24; -5.19)	1 heterodimer (-5.19)
	Reverse	TGGTGTACCGAATGTTGTTG								0 hairpin 0 homodimer	6 heterodimers (-7.71; -5.24; -5.24; -5.24; -5.24; -5.19)	0 heterodimer	2 heterodimers (-6.68; -5.19)	3 heterodimers (-8.32; -5.24; -5.24)
	Probe	TGCAACTCGAACACACCTGGGA									0 hairpin 2 homodimers (-7.05; -6.76)	2 heterodimers (-6.14; -6.14)	2 heterodimers (-5.24; -5.19)	2 heterodimers (-5.19; -5.02)
ACTB	Forward	ATCCTGACCCTCAAGTACCC										0 hairpin 0 homodimer	0 heterodimer	2 heterodimers (-6.14; -6.14)
	Reverse	ACACGGAGCTCGTTGTAGA											0 hairpin 1 homodimer (-9.49)	2 heterodimers (-6.53; -5.24)
	Probe	CACCAACTGGGACGACATGGAGAA												0 hairpin 3 homodimers (-5.38; -5.02; -5.02)

## Sheet: Kim-Irenge-Irenge
Supplemental Table S4h. Number of DNA secondary structures (ΔG < -5 kcal/mol) between all primers (Forward and Reverse) and probes of "Kim-Irenge-Irenge" multiplex using the OligoAnalyzer tool from IDT.
			IS900 Kim			ISMAP02 Irenge			F57 Irenge			ACTB
			Forward	Reverse	Probe	Forward	Reverse	Probe	Forward	Reverse	Probe	Forward	Reverse	Probe
IS900 Kim	Forward	AATGACGGTTACGGAGGTGGT	0 hairpin 0 homodimer	0 heterodimer	3 heterodimers (-6.68; -6.68; -5.02)	1 heterodimer (-5.02)	0 heterodimer	3 heterodimers (-9.85; -6.68; -5.02)	2 heterodimers (-5.02; -5.0)	2 heterodimers (-6.68; -6.68)	4 heterodimers (-6.68; -6.68; -6.37; -5.02)	1 heterodimer (-6.24)	0 heterodimer	3 heterodimers (-6.68; -6.68; -5.02)
	Reverse	GCAGTAATGGTCGGCCTTACC		0 hairpin 1 homodimer (-9.28)	4 heterodimers (-6.68; -6.21; -6.21; -5.02)	2 heterodimers (6.21; -5.02)	1 heterodimer (-5.09)	2 heterodimers (-6.68; -5.02)	2 heterodimers (-5.19; -5.02)	1 heterodimer (-9.82)	5 heterodimers (-9.82; -6.21;-6.21; -5.09; -5.02)	1 heterodimer (-5.99)	0 heterodimer	2 heterodimers (-6.37; -6.53)
	Probe	TCCACGCCCGCCCAGACAGG			0 hairpin 0 homodimer	0 heterodimer	3 heterodimers (-6.14; -6.14; -5.13)	0 heterodimer	0 heterodimer	2 heterodimers (-5.02; -5.02)	1 heterodimer ( -6.91)	1 heterodimer (-6.62)	1 heterodimer (-6.68)	4 heterodimers (-9.69; -6.14; -5.02; -5.02)
ISMAP02 Irenge	Forward	CGCCAGGAACGCAAACAT				0 hairpin 0 homodimer	1 heterodimer (-5.09)	0 heterodimer	0 heterodimer	1 heterodimer (-5.02)	1 heterodimer (-5.09)	1 heterodimer (-8.20)	1 heterodimer (-6.90)	2 heterodimers (-6.62; -5.02)
	Reverse	GTGCAGGGTCGCTCTGATG					0 hairpin 1 homodimer (-7.05)	2 heterodimers (-5.09; -5.00)	4 heterodimers (-8.30; -7.48; -5.19; --5.00)	0 heterodimer	2 heterodimers (-6.14; -5.09)	3 heterodimers (-10.65; -7.48; -6.62)	1 heterodimer (-6.31)	1 heterodimer (-6.53)
	Probe	ACTCCGCATCCAACAACTCACGCTG						0 hairpin 0 homodimer	0 heterodimer	1 heterodimer (-5.02)	3 heterodimers (-6.91; -6.69; -5.09)	0 heterodimer	3 heterodimers (-9.85; -6.58; -5.24)	3 heterodimers (-6.60; -6.24; -5.02)
F57 Irenge	Forward	TTCATCGATACCCAAACTCAGAG							0 hairpin 1 homodimer (-9.71)	3 heterodimers (-5.47; -5.19; -5.02)	1 heterodimer (-5.19)	1 heterodimer (-5.13)	1 heterodimer (-5.19)	3 heterodimers (-8.09; -5.19; -5.02)
	Reverse	GTTCGCCGCTTGAATGGT								0 hairpin 0 homodimer	2 heterodimers (-5.02; -5.02)	1 heterodimer (-7.07)	1 heterodimer (-6.68)	2 heterodimers (-6.37; -5.19)
	Probe	TGCCAGCCGCCCACTCGTG									0 hairpin 0 homodimer	0 heterodimer	2 heterodimers (-6.91; -6.68)	5 heterodimers (-8.09; -6.62; -6.53; -5.02; -5.02)
ACTB	Forward	ATCCTGACCCTCAAGTACCC										0 hairpin 0 homodimer	0 heterodimer	2 heterodimers (-6.14; -6.14)
	Reverse	ACACGGAGCTCGTTGTAGA											0 hairpin 1 homodimer (-9.49)	2 heterodimers (-6.53; -5.24)
	Probe	CACCAACTGGGACGACATGGAGAA												0 hairpin 3 homodimers (-5.38; -5.02; -5.02)

## Sheet: Kim-Irenge-Ricchi
Supplemental Table S4i. Number of DNA secondary structures (ΔG < -5 kcal/mol) between all primers (Forward and Reverse) and probes of "Kim-Irenge-Ricchi" multiplex using the OligoAnalyzer tool from IDT.
			IS900 Kim			ISMAP02 Irenge			F57 Ricchi			ACTB
			Forward	Reverse	Probe	Forward	Reverse	Probe	Forward	Reverse	Probe	Forward	Reverse	Probe
IS900 Kim	Forward	AATGACGGTTACGGAGGTGGT	0 hairpin 0 homodimer	0 heterodimer	3 heterodimers (-6.68; -6.68; -5.02)	1 heterodimer (-5.02)	0 heterodimer	3 heterodimers (-9.85; -6.68; -5.02)	3 heterodimers (-6.53; -6.24; -6.24)	0 heterodimer	1 heterodimer (-5.02)	1 heterodimer (-6.24)	0 heterodimer	3 heterodimers (-6.68; -6.68; -5.02)
	Reverse	GCAGTAATGGTCGGCCTTACC		0 hairpin 1 homodimer (-9.28)	4 heterodimers (-6.68; -6.21; -6.21; -5.02)	2 heterodimers (6.21; -5.02)	1 heterodimer (-5.09)	2 heterodimers (-6.68; -5.02)	0 heterodimer	1 heterodimer (-6.21)	2 heterodimers (-6.21; -5.02)	1 heterodimer (-5.99)	0 heterodimer	2 heterodimers (-6.37; -6.53)
	Probe	TCCACGCCCGCCCAGACAGG			0 hairpin 0 homodimer	0 heterodimer	3 heterodimers (-6.14; -6.14; -5.13)	0 heterodimer	0 heterodimer	3 heterodimers (-9.28; -9.28; -6.68)	4 heterodimers (-6.21; -6.21; -5.02; -5.02)	1 heterodimer (-6.62)	1 heterodimer (-6.68)	4 heterodimers (-9.69; -6.14; -5.02; -5.02)
ISMAP02 Irenge	Forward	CGCCAGGAACGCAAACAT				0 hairpin 0 homodimer	1 heterodimer (-5.09)	0 heterodimer	2 heterodimers (-8.19; -6.24)	1 heterodimer (-6.21)	1 heterodimer (-8.16)	1 heterodimer (-8.20)	1 heterodimer (-6.90)	2 heterodimers (-6.62; -5.02)
	Reverse	GTGCAGGGTCGCTCTGATG					0 hairpin 1 homodimer (-7.05)	2 heterodimers (-5.09; -5.00)	0 heterodimer	1 heterodimer (-5.09)	1 heterodimer (-6.44)	3 heterodimers (-10.65; -7.48; -6.62)	1 heterodimer (-6.31)	1 heterodimer (-6.53)
	Probe	ACTCCGCATCCAACAACTCACGCTG						0 hairpin 0 homodimer	0 heterodimer	1 heterodimer (-6.68)	1 heterodimer (-6.97)	0 heterodimer	3 heterodimers (-9.85; -6.58; -5.24)	3 heterodimers (-6.60; -6.24; -5.02)
F57 Ricchi	Forward	ATAGCTTTCCTCTCCTTCGTC							0 hairpin 1 homodimer (-6.34)	0 heterodimer	2 heterodimers (-8.19; -6.24)	0 heterodimer	2 heterodimers (-6.34; -6.24)	2 heterodimers (-8.10; -7.82)
	Reverse	CAGGGCAACAACATATTCGG								0 hairpin 0 homodimer	0 heterodimer	3 heterodimers (-7.74; -6.62; -6.14)	2 heterodimers (-6.58; -5.24)	1 heterodimer (-5.19)
	Probe	TCCAGGAACGCTTGGCACTCG									0 hairpin 1 homodimer (-5.02)	2 heterodimers (-8.20; -5.50)	1 heterodimer (-6.90)	4 heterodimers (-6.97; -6.62; -6.60; -5.19)
ACTB	Forward	ATCCTGACCCTCAAGTACCC										0 hairpin 0 homodimer	0 heterodimer	2 heterodimers (-6.14; -6.14)
	Reverse	ACACGGAGCTCGTTGTAGA											0 hairpin 1 homodimer (-9.49)	2 heterodimers (-6.53; -5.24)
	Probe	CACCAACTGGGACGACATGGAGAA												0 hairpin 3 homodimers (-5.38; -5.02; -5.02)

## Sheet: Kim-Sevilla-Herthnek
Supplemental Table S4j. Number of DNA secondary structures (ΔG < -5 kcal/mol) between all primers (Forward and Reverse) and probes of "Kim-Sevilla-Herthnek" multiplex using the OligoAnalyzer tool from IDT.
			IS900 Kim			ISMAP02 Sevilla			F57 Herthnek			ACTB
			Forward	Reverse	Probe	Forward	Reverse	Probe	Forward	Reverse	Probe	Forward	Reverse	Probe
IS900 Kim	Forward	AATGACGGTTACGGAGGTGGT	0 hairpin 0 homodimer	0 heterodimer	3 heterodimers (-6.68; -6.68; -5.02)	0 heterodimer	0 heterodimer	3 heterodimers (-9.6; -9.6; -5.02)	0 heterodimer	2 heterodimers (-8.02; -6.68)	1 heterodimer (-7.96)	1 heterodimer (-6.24)	0 heterodimer	3 heterodimers (-6.68; -6.68; -5.02)
	Reverse	GCAGTAATGGTCGGCCTTACC		0 hairpin 1 homodimer (-9.28)	4 heterodimers (-6.68; -6.21; -6.21; -5.02)	1 heterodimer (-6.21)	2 heterodimers (-6.53 -5.19)	3 heterodimers (-6.68; -6.21; -5.02)	1 heterodimer (-6.53)	1 heterodimer (-8.26)	2 heterodimers (-5.19; -5.09)	1 heterodimer (-5.99)	0 heterodimer	2 heterodimers (-6.37; -6.53)
	Probe	TCCACGCCCGCCCAGACAGG			0 hairpin 0 homodimer	6 heterodimers (-6.68; -6.68; -6.62; -6.60; -6.21; -6.21)	2 heterodimers ( -6.75; -6.75)	4 heterodimers (-12.89; -9.82; -6.37; -5.02)	2 heterodimers (-9.82; -6.75)	2 heterodimers (-5.02; -5.02)	4 heterodimers (-9.69; -6.62; -6.14; -5.02)	1 heterodimer (-6.62)	1 heterodimer (-6.68)	4 heterodimers (-9.69; -6.14; -5.02; -5.02)
ISMAP02 Sevilla	Forward	CGGCTGGACACGGAATG				0 hairpin 0 homodimer	0 heterodimer	4 heterodimers (-9.60; -6.68; -6.62; -5.99)	0 heterodimer	2 heterodimers (-6.68; -6.68)	0 heterodimer	0 heterodimer	0 heterodimer	1 heterodimer (-5.02)
	Reverse	CATGAGCGACAGTATCTTTCGAA					0 hairpin 3 homodimers (-10.65; -5.38; -5.19)	0 heterodimer	2 heterodimers (-6.76; -5.19)	1 heterodimer (-7.13)	2 heterodimers (-8.71; -5.19)	1 heterodimer (-5.13)	3 heterodimers (-6.31; -5.19; -5.19)	2 heterodimers (-5.38; -5.19)
	Probe	ATCCGTCCCAGTGGCGGAGTCAC						0 hairpin 2 homodimers (-8.26; -5.02)	1 heterodimer (-9.73)	2 heterodimers (-6.68; -5.02)	1 heterodimer (-11.27)	0 heterodimer	1 heterodimer (-9.60)	3 heterodimers (-17.56; -5.02; -5.02)
F57 Herthnek	Forward	AACTAAGCGGATCGACAATTC							0 hairpin 2 homodimers (-6.76; -5.36)	3 heterodimers (-6.68; -5.24; -5.19)	1 heterodimer (-6.76)	1 heterodimer (-6.12)	2 heterodimers (-5.24; -5.19)	1 heterodimer (-5.19)
	Reverse	TGGTGTACCGAATGTTGTTG								0 hairpin 0 homodimer	6 heterodimers (-7.71; -5.24; -5.24; -5.24; -5.24; -5.19)	0 heterodimer	2 heterodimers (-6.68; -5.19)	3 heterodimers (-8.32; -5.24; -5.24)
	Probe	TGCAACTCGAACACACCTGGGA									0 hairpin 2 homodimers (-7.05; -6.76)	2 heterodimers (-6.14; -6.14)	2 heterodimers (-5.24; -5.19)	2 heterodimers (-5.19; -5.02)
ACTB	Forward	ATCCTGACCCTCAAGTACCC										0 hairpin 0 homodimer	0 heterodimer	2 heterodimers (-6.14; -6.14)
	Reverse	ACACGGAGCTCGTTGTAGA											0 hairpin 1 homodimer (-9.49)	2 heterodimers (-6.53; -5.24)
	Probe	CACCAACTGGGACGACATGGAGAA												0 hairpin 3 homodimers (-5.38; -5.02; -5.02)

[truncated: 8 more sheets: Kim-Sevilla-Irenge, Kim-Sevilla-Ricchi, Slana-Irenge-Herthnek, Slana-Irenge-Irenge, Slana-Irenge-Ricchi, Slana-Sevilla-Herthnek, Slana-Sevilla-Irenge, Slana-Sevilla-Ricchi]
