# Supplementary material for: Systematic evaluation and optimization of TaqMan qPCR assays targeting F57, ISMAP02, and IS900 for multiplex detection of Mycobacterium avium subsp. paratuberculosis
Source: J Clin Microbiol. 2025 Dec 29;64(2):e00872-25. doi: 10.1128/jcm.00872-25 (PMC12892987; doi:10.1128/jcm.00872-25)
Supplement: Table S6 — Validation of the final multiplex-qPCR assay. A. individual cows; B. ΔCq analysis; C. environmental samples; D. Simplex vs Multiplex; E. different annealing temperature of the PCR program. [file jcm.00872-25-s0008.xlsx]

## Sheet: Légende
Legends
	Interpretation of the multiplex-qPCR test results
	A qPCR plate assay is valid if: - the “No Template Control” is 40, or undetermined. - the MAP positive control (100 Ge) is positive (Ct ~30).
	A qPCR test is relevant if ACTB <32.
	Higher confidence for a MAP-positive sample includes a relative proportion of Cq values that follows this pattern: F57 > ISMAP02 > IS900. However, the differential Cq value between targets is lost as the MAP level decreases.
	Interpretation of the multiplex-qPCR (IS900-Herthnek/ISMAP02-Sevilla/F57-Herthnek) results:
	Cq value for IS900	Cq value for ISMAP02	Cq value for F57	Interpretation
	<38	<38	<38	MAP-positive sample
	<40	<40	<40	MAP-positive (low MAP shedders)
	<40	<40	40, or undetermined	Suspect → low MAP shedders suspected
	<40	40, or undetermined	40, or undetermined	Re-run → to be valided (contamination or low MAP shedders suspected)
	40, or undetermined	<40	40, or undetermined	Re-run → to be valided (contamination or low MAP shedders suspected)
	40, or undetermined	40, or undetermined	<40	Re-run → to be valided (contamination or low MAP shedders suspected)
	40, or undetermined	40, or undetermined	40, or undetermined	MAP-negative sample
	n.b. Second analysis of samples tagged as “re-run” with non-conclusive results are qualified as MAP-negative samples.
	Interpretation of the VetMAX test results

## Sheet: A_fecal cows multiplex-qPCR 
Supplemental Table S6 A. Validation of the decision-making algorith using 2,110 fecal cows samples. All samples were analyzed as duplicate for all gene targets including IS900, ISMAP02, and F57.
			RUN 1												RUN 2
ID_Animal	Sampling_date	Lab #	IS900_A	IS900_B	IS900_Mean	ISMAP02_A	ISMAP02_B	ISMAP02_MEAN	F57_A	F57_B	F57_MEAN	ACTB_A	ACTB_B		IS900_A	IS900_B	IS900_Mean	ISMAP02_A	ISMAP02_B	ISMAP02_MEAN	F57_A	F57_B	F57_MEAN	ACTB_A	ACTB_B	Lab
1647	2021-10-08	b02671	17.1018	17.4378	17.2698	18.1488	18.3128	18.2308	20.2281	20.5805	20.4043	27.8199	27.7906													1
1728	2019-05-30	b00387	17.9857	17.9344	17.9601	18.9973	19.0129	19.0051	20.8149	21.1297	20.9723	29.6237	29.6781													1
2365	2021-11-17	b02730	18.877	18.9482	18.9126	19.8498	19.951	19.9004	22.0581	22.1735	22.1158	29.4519	29.7362													1
2366	2021-07-23	b02519	19.5501	19.8476	19.6989	20.3484	20.4915	20.4199	22.4054	22.5296	22.4675	28.7992	28.56													1
1040	2021-10-18	b02942	20.0395	20.35	20.1948	21.0313	21.1807	21.106	23.3267	23.3649	23.3458	29.5745	29.6651													1
1648	2021-01-26	b02350	20.224	20.1768	20.2004	21.0994	20.9873	21.0434	22.9744	22.8866	22.9305	27.3936	27.3295													1
1396	2020-12-14	b02404	20.3811	20.3964	20.3887	21.232	21.1056	21.1688	23.0816	22.9874	23.0345	29.7482	29.9326													1
2396	2021-11-17	b02714	20.6576	20.7553	20.7065	21.5956	21.6056	21.6006	23.7706	23.8185	23.7945	27.6048	27.6045													1
1683	2022-03-26	b03271	20.7138	21.0623	20.888	21.9065	21.9788	21.9427	23.9053	24.0807	23.993	29.5374	29.5597													1
2469	2022-06-01	b03336	21.3976	21.1978	21.2977	22.3315	22.337	22.3342	24.4798	24.5632	24.5215	24.6533	24.9378													1
2915	2021-06-18	b02590	21.3484	21.2531	21.3007	22.1478	22.2038	22.1758	24.4522	24.4578	24.455	26.0487	26.0691													1
1158	2019-11-12	b01402	21.7717	21.6846	21.7281	23.1517	23.1473	23.1495	24.9288	24.7898	24.8593	29.2484	29.5585													1
1464	2019-05-29	b00188	21.8258	21.7202	21.773	22.6133	22.6747	22.644	24.8595	24.9213	24.8904	29.3613	29.5518													1
1362	2020-12-14	b02178	21.9355	21.8894	21.9125	22.8737	22.8037	22.8387	24.682	24.6714	24.6767	27.1365	27.0464													1
2296	2022-06-01	b03339	21.7582	22.2734	22.0158	23.0266	23.0426	23.0346	25.142	25.3165	25.2293	27.4597	27.4658													1
2913	2022-03-01	b03141	22.4755	22.5011	22.4883	23.4434	23.413	23.4282	25.57	25.5148	25.5424	28.2375	28.3899													1
2923	2019-12-11	b02002	22.6192	22.6219	22.6206	23.5656	23.6425	23.604	25.357	25.3601	25.3586	28.6917	28.4964													1
2544	2022-03-22	b03228	22.9247	23.007	22.9659	23.6867	23.8465	23.7666	25.6439	25.7884	25.7162	25.7161	25.7784													1
2612	2021-06-19	b02621	23.1458	23.1815	23.1636	24.0428	24.0964	24.0696	26.1066	26.2536	26.1801	26.4311	26.7797													1
2613	2020-12-17	b02261	23.2744	23.4108	23.3426	24.2384	24.2548	24.2466	25.895	25.9642	25.9296	28.2937	28.2355													1
1753	2021-04-28	b02392	23.4882	23.4356	23.4619	24.2774	24.2632	24.2703	26.3005	26.3451	26.3228	25.511	25.3109													1
2463	2021-11-17	b02755	23.3887	23.5477	23.4682	24.3857	24.5316	24.4586	26.3839	26.6014	26.4926	28.8461	28.9996													1
2722	2020-12-10	b02057	23.9988	24.0329	24.0159	24.9063	24.9819	24.9441	26.9093	26.9575	26.9334	27.5366	27.244													1
1371	2022-03-26	b03264	24.358	24.4291	24.3936	25.2142	25.3693	25.2917	27.2614	27.4224	27.3419	27.3062	27.1873													1
1343	2019-11-12	b01537	24.581	24.5333	24.5572	25.4724	25.4222	25.4473	27.5217	27.3964	27.4591	29.1427	29.2185													1
1752	2021-11-17	b02718	24.7038	24.7131	24.7085	25.3971	25.5588	25.4779	27.5108	27.555	27.5329	27.7426	27.7944													1
2482	2021-11-17	b02749	24.6612	24.8026	24.7319	25.6481	25.7215	25.6848	27.9603	27.7358	27.8481	27.9637	27.6948													1
2397	2021-07-23	b02516	24.8693	24.9411	24.9052	25.5985	25.6055	25.602	27.2814	27.3786	27.33	27.8684	27.9277													1
2325	2021-07-23	b02517	24.9701	25.0833	25.0267	25.8781	25.9711	25.9246	27.8932	27.9919	27.9426	29.3412	29.131													1
1165	2019-05-29	b00350	25.3542	25.2312	25.2927	26.301	26.1035	26.2022	28.1448	28.0545	28.0996	29.0106	29.7438													1
1141	2019-11-12	b01483	25.1838	25.925	25.5544	27.1057	27.157	27.1313	28.8133	29.008	28.9107	28.8114	29.2365													1
1139	2019-11-12	b01448	25.6346	25.4978	25.5662	26.563	26.6322	26.5976	28.6682	28.4047	28.5365	28.8697	28.8354													1
2286	2020-12-10	b02068	25.7241	25.6503	25.6872	26.4821	26.3761	26.4291	28.5642	28.3086	28.4364	27.9826	27.7738													1
2971	2019-07-10	b00881	26.0708	25.9711	26.0209	26.9976	26.9272	26.9624	29.0541	28.7836	28.9188	29.1966	29.8556													1
2470	2021-11-17	b02754	26.0842	26.3341	26.2092	27.0724	27.2192	27.1458	28.8047	28.886	28.8453	28.6783	28.7337													1
1913	2020-12-10	b02035	26.4158	26.4097	26.4128	27.3205	27.4214	27.371	29.0727	29.0077	29.0402	29.2901	29.3132													1
1416	2020-12-14	b02134	26.6581	26.6732	26.6656	27.5163	27.621	27.5687	29.1539	29.3215	29.2377	29.8016	29.7235													1
2284	2021-11-17	b02751	26.7781	26.8469	26.8125	27.8116	27.8413	27.8264	29.7828	29.0012	29.392	28.6647	28.5768													1
1473	2019-05-29	b00244	26.8501	26.869	26.8595	27.7631	27.9459	27.8545	29.8568	29.7041	29.7804	29.1845	29.1761													1
1122	2019-11-12	b01428	27.0284	26.923	26.9757	28.0546	28.171	28.1128	29.9843	29.9475	29.9659	28.5569	27.9775													1
1531	2021-10-08	b02694	27.1397	27.1483	27.144	28.0855	28.1718	28.1287	29.2236	29.3974	29.3105	28.1528	28.236													1
2285	2021-07-23	b02536	27.2408	27.1357	27.1883	28.013	28.1419	28.0774	29.2714	29.9735	29.6224	24.6164	24.3858													1
1460	2022-03-26	b03269	27.213	27.2631	27.238	28.1314	28.3063	28.2188	29.138	29.5705	29.3543	29.9321	29.0294													1
1478	2019-05-29	b00349	26.6115	26.7563	26.6839	27.5677	27.5685	27.5681	29.3313	29.1581	29.2447	28.9744	29.0676													1
1344	2019-05-29	b00167	27.8489	27.9649	27.9069	28.93	28.893	28.9115	29.7308	31.2141	30.4724	29.5722	29.8													1
1899	2022-06-01	b03358	28.1429	27.9768	28.0599	29.1159	28.9904	29.0531	29.96	31.1957	30.5779	26.9931	26.6936													1
1363	2019-11-12	b01437	28.3015	28.0582	28.1798	29.328	29.57	29.449	29.925	31.5675	30.7463	29.0871	29.7977													1
1136	2019-05-29	b00203	28.2485	28.2705	28.2595	29.5394	29.376	29.4577	31.5466	31.7053	31.6259	28.969	29.1719													1
2326	2020-12-10	b02013	28.308	28.3376	28.3228	29.2915	29.4984	29.3949	31.6787	31.349	31.5139	29.9647	29.7122													1
1942	2019-12-04	b01846	28.4285	28.3599	28.3942	29.309	29.2752	29.2921	31.2022	31.0737	31.1379	28.1411	28.1948													1
1937	2019-07-04	b00842	28.4866	28.696	28.5913	29.6028	29.9565	29.7796	31.282	31.991	31.6365	29.0472	29.0591													1
1097	2020-12-14	b02198	28.6403	28.6898	28.6651	29.9714	29.8793	29.9254	31.3867	32.2653	31.826	28.6428	28.7843													1
2303	2021-11-17	b02740	28.9326	28.9644	28.9485	29.123	29.0731	29.098	32.6419	31.8023	32.2221	29.5627	29.6104													1
1372	2021-10-18	b02965	28.9879	29.042	29.015	29.09	29.1254	29.1077	32.8851	32.2979	32.5915	29.8373	29.8124													1
2471	2021-07-23	b02494	29.0966	29.2445	29.1706	29.3615	29.1484	29.255	32.1029	32.9762	32.5396	28.0015	27.9231													1
2924	2019-07-10	b00928	29.21	29.2186	29.2143	29.2946	29.5226	29.4086	32.4416	32.7302	32.5859	28.9071	28.9576													1
2545	2021-10-25	b02905	28.9957	29.5537	29.2747	29.2525	31.1014	30.177	33.1633	32.9914	33.0774	26.0659	24.7584													1
2723	2019-12-04	b01895	29.1967	29.4184	29.3075	29.6449	29.5286	29.5868	32.434	33.054	32.744	28.633	28.6472													1
1461	2021-10-18	b02951	29.2713	29.3672	29.3192	31.464	31.5283	31.4962	32.9306	33.4783	33.2045	29.7836	29.8909													1
1437	2019-11-12	b01492	29.7189	29.035	29.3769	29.8767	31.9421	30.9094	32.5784	33.3398	32.9591	28.5132	28.4986													1
1159	2019-05-29	b00348	29.5334	29.4978	29.5156	29.9722	31.4663	30.7192	32.6572	33.2052	32.9312	29.1199	29.1144													1
1303	2019-11-11	b01235	29.3271	29.8251	29.5761	29.9505	31.009	30.4797	32.6162	32.9426	32.7794	28.6264	28.8554													1
2363	2019-07-04	b00822	29.6012	29.7657	29.6834	29.4333	29.8733	29.6533	32.7268	32.3899	32.5583	29.4591	29.0867													1
1898	2019-07-04	b00854	29.814	29.5591	29.6866	29.7928	29.3877	29.5903	32.7052	32.581	32.6431	27.0069	26.6763													1
1398	2019-05-29	b00281	29.9495	29.5398	29.7446	31.3197	31.2059	31.2628	33.8737	33.0361	33.4549	29.3334	29.06													1
2297	2021-11-17	b02731	29.8488	29.7703	29.8096	29.6918	29.6506	29.6712	32.5993	32.152	32.3757	27.9286	27.6871													1
2367	2020-12-10	b02053	29.8544	29.9457	29.9001	29.6887	31.1593	30.424	32.4999	32.9948	32.7473	28.5509	28.3496													1
2298	2021-07-23	b02503	29.9701	29.9637	29.9669	31.768	31.018	31.393	32.9244	33.5776	33.251	27.5873	27.5385													1
1438	2019-05-29	b00297	29.1828	31.0322	30.1075	31.3188	31.479	31.3989	33.6966	34.1865	33.9415	29.1387	29.9894													1
1939	2021-11-17	b02736	29.7344	31.7013	30.7178	31.6242	32.2974	31.9608	35.235	33.2287	34.2319	29.7985	29.9061													1
2464	2021-07-23	b02493	31.4927	31.0449	31.2688	32.0656	31.922	31.9938	33.5834	33.8939	33.7387	26.7862	26.91													1
2914	2021-10-26	b02840	31.5057	31.1909	31.3483	31.6362	31.3426	31.4894	34.8369	35.1485	34.9927	26.5926	26.6683													1
1057	2020-12-14	b02166	31.1615	31.5379	31.3497	33.0073	32.7861	32.8967	34.4227	33.4608	33.9418	29.5689	29.6334													1
1906	2019-07-04	b00826	31.658	31.2078	31.4329	32.0109	32.3527	32.1818	34.475	34.2241	34.3495	29.6423	29.4884													1
2908	2021-10-26	b02852	31.1786	31.705	31.4418	33.1203	32.3074	32.7139	34.0052	35.7735	34.8893	26.383	25.9841													1
2993	2020-12-15	b02106	31.8057	31.2159	31.5108	33.0832	32.2809	32.682	35.1173	34.1911	34.6542	28.482	28.7728													1
2899	2019-12-11	b02001	31.4162	31.6217	31.5189	32.9039	32.2396	32.5718	36.7274	33.532	35.1297	29.1934	29.1907													1
1397	2019-11-12	b01470	31.6666	31.6217	31.6441	32.5308	31.997	32.2639	36.5752	34.5312	35.5532	29.2276	29.661													1
2287	2019-12-04	b01915	32.0223	31.6743	31.8483	33.664	32.4394	33.0517	36.8433	34.7328	35.788	29.0672	29.2517													1
1003	2019-11-12	b01435	31.6839	32.1202	31.902	32.9186	33.2187	33.0686	35.137	34.108	34.6225	28.9493	28.999													1
1545	2021-10-08	b02692	32.5474	32.5655	32.5564	34.4843	32.9353	33.7098	UND	35.3978	35.3978	29.0186	29.0106													1
1680	2020-12-14	b02192	32.8361	33.0578	32.947	34.4015	35.0358	34.7187	35.1009	UND	35.1009	29.9061	29.1026													1
1078	2020-12-14	b02145	32.4392	33.8024	33.1208	33.6123	33.6433	33.6278	35.6259	35.7601	35.693	27.4856	27.3202													1
2472	2020-12-10	b02055	32.9564	33.4995	33.228	34.2451	36.2024	35.2238	37.4406	35.0611	36.2508	27.6686	27.7594													1
2910	2020-12-15	b02086	33.5218	32.9365	33.2292	36.0404	33.2533	34.6468	34.9693	36.8403	35.9048	26.1741	26.2034													1
2992	2021-10-26	b02855	33.3229	33.1852	33.2541	33.6074	33.9238	33.7656	37.5223	36.9671	37.2447	27.1103	26.8437													1
2824	2021-06-18	b02597	33.8902	32.7898	33.34	35.2786	34.8059	35.0422	36.7652	37.8486	37.3069	26.3393	26.4172													1
1546	2021-01-26	b02361	33.7508	33.0638	33.4073	36.5169	36.5022	36.5095	UND	36.4783	36.4783	27.9911	28.0184													1
2483	2021-07-23	b02509	33.5748	33.3126	33.4437	34.2764	32.4904	33.3834	36.733	33.8248	35.2789	25.2365	25.1944													1
1895	2020-12-10	b02027	33.5213	33.6627	33.592	34.6481	34.6925	34.6703	UND	36.9674	36.9674	29.3837	29.4492													1
2465	2020-12-10	b02038	33.8665	33.3653	33.6159	36.8598	35.9225	36.3912	37.6859	34.6672	36.1765	29.1118	28.9929													1
1135	2019-11-12	b01531	33.4426	33.968	33.7053	35.0583	35.1289	35.0936	UND	37.3709	37.3709	28.3304	28.9804													1
1123	2019-05-29	b00213	33.1213	34.6317	33.8765	33.5416	35.1443	34.3429	35.9538	38.4458	37.1998	28.968	29.2688													1
2912	2019-07-10	b00923	34.3031	35.212	34.7575	38.5819	35.6022	37.0921	UND	37.5285	37.5285	24.8317	24.6174													1
2477	2021-11-17	b02729	34.8685	34.7608	34.8146	36.7623	UND	36.7623	37.9204	36.2355	37.078	29.0749	29.0548													1
2288	2019-07-04	b00840	34.369	36.0265	35.1978	39.6731	38.3572	39.0152	36.6905	UND	36.6905	29.6829	29.6122													1
1332	2022-03-26	b03248	35.3451	35.5593	35.4522	35.7281	35.0718	35.4	37.1696	UND	37.1696	28.9979	28.9064													1
2994	2019-12-11	b01975	35.7804	35.7963	35.7884	UND	38.9372	38.9372	37.1853	UND	37.1853	28.9913	28.8064													1
1004	2019-05-29	b00273	35.1882	36.8402	36.0142	37.0567	35.3769	36.2168	UND	38.888	38.888	29.4654	29.3067													1
2825	2020-12-15	b02123	36.0625	UND	36.0625	36.6154	36.0813	36.3483	37.337	UND	37.337	26.855	26.9671													1
2485	2019-12-04	b01876	36.2825	36.1072	36.1949	36.3019	34.4336	35.3678	UND	36.999	36.999	28.4275	28.5536													1
1462	2020-12-14	b02135	35.5548	36.9464	36.2506	36.0888	35.3319	35.7104	39.9206	UND	39.9206	27.4075	27.3877													1
2891	2019-07-10	b00942	38.2295	35.3406	36.785	37.7435	36.7586	37.251	UND	39.9393	39.9393	26.9676	27.006													1
1914	2019-12-04	b01897	33.9483	39.636	36.7921	36.4004	37.7058	37.0531	35.0391	UND	35.0391	29.2877	29.3025													1
1627	2019-05-30	b00372	36.2675	38.1335	37.2005	34.5617	36.4362	35.499	UND	38.9501	38.9501	29.18	29.0664													1
1059	2019-05-29	b00152	UND	37.5183	37.5183	36.199	36.8429	36.521	37.2315	38.3569	37.7942	29.261	29.3543													1
2916	2020-12-15	b02102	38.1832	37.5325	37.8578	33.9634	32.7016	33.3325	36.8763	36.6765	36.7764	26.6047	26.5441													1
2718	2021-07-23	b02515	38.5871	UND	38.5871	UND	37.3696	37.3696	39.7526	UND	39.7526	27.6395	27.3381													1
1166	2020-12-14	b02203	38.9529	38.5868	38.7699	37.8843	38.608	38.2462	38.031	UND	38.031	29.402	29.5249													1
2691	2020-12-17	b02227	38.1789	39.9549	39.0669	UND	38.8614	38.8614	UND	37.7062	37.7062	28.4673	28.7398													1
1936	2019-12-04	b01859	39.2771	UND	39.2771	38.1394	39.2104	38.6749	UND	39.3344	39.3344	29.1718	29.2251													1
2546	2021-06-19	b02631	39.64	38.9613	39.3007	38.871	36.6004	37.7357	UND	39.1109	39.1109	27.8641	27.9686													1
1299	2019-11-11	b01366	UND	39.8763	39.8763	UND	38.9372	38.9372	38.3245	UND	38.3245	29.0509	29.0749													1
1000	2019-11-12	b01506	UND	UND	#DIV/0!	UND	UND	#DIV/0!	UND	UND	#DIV/0!	29.8227	29.5943													1
1001	2019-05-29	b00272	UND	UND	#DIV/0!	UND	UND	#DIV/0!	UND	UND	#DIV/0!	27.0319	27.4189													1
1002	2019-11-12	b01392	UND	UND	#DIV/0!	UND	UND	#DIV/0!	UND	UND	#DIV/0!	29.2256	29.8343													1
1005	2019-11-12	b01496	UND	UND	#DIV/0!	UND	UND	#DIV/0!	UND	UND	#DIV/0!	29.0136	29.899													1
1006	2021-10-18	b02972	UND	UND	#DIV/0!	UND	UND	#DIV/0!	UND	UND	#DIV/0!	29.9708	29.5246													1
1007	2020-12-14	b02146	UND	UND	#DIV/0!	UND	UND	#DIV/0!	UND	UND	#DIV/0!	29.67	32.0413													1
1008	2019-11-12	b01482	UND	UND	#DIV/0!	UND	UND	#DIV/0!	UND	UND	#DIV/0!	29.5074	29.0241													1
1009	2019-05-29	b00279	UND	UND	#DIV/0!	UND	UND	#DIV/0!	UND	UND	#DIV/0!	29.4435	29.4076													1
1010	2019-11-12	b01493	UND	UND	#DIV/0!	UND	UND	#DIV/0!	UND	UND	#DIV/0!	28.1873	28.2184													1
1011	2022-03-26	b03262	UND	UND	#DIV/0!	UND	UND	#DIV/0!	UND	UND	#DIV/0!	29.2501	28.7928													1
1012	2021-10-18	b02944	UND	UND	#DIV/0!	UND	UND	#DIV/0!	UND	UND	#DIV/0!	29.0064	29.0796													1
1014	2019-05-29	b00171	UND	UND	#DIV/0!	UND	UND	#DIV/0!	UND	UND	#DIV/0!	26.9723	27.0095													1
1015	2019-11-12	b01503	UND	UND	#DIV/0!	UND	UND	#DIV/0!	UND	UND	#DIV/0!	29.7226	29.5769													1
1016	2019-11-12	b01417	UND	UND	#DIV/0!	UND	UND	#DIV/0!	UND	UND	#DIV/0!	29.207	29.8004													1
1017	2020-12-14	b02194	UND	UND	#DIV/0!	UND	UND	#DIV/0!	UND	UND	#DIV/0!	27.6708	27.5008													1
1018	2022-03-26	b03263	UND	UND	#DIV/0!	UND	UND	#DIV/0!	UND	UND	#DIV/0!	27.7076	27.5173													1
1019	2021-10-18	b02934	UND	UND	#DIV/0!	UND	UND	#DIV/0!	UND	UND	#DIV/0!	29.3383	29.1176													1
1020	2020-12-14	b02137	UND	UND	#DIV/0!	UND	UND	#DIV/0!	UND	UND	#DIV/0!	29.3213	29.4209													1
1021	2019-11-12	b01431	UND	UND	#DIV/0!	UND	UND	#DIV/0!	UND	UND	#DIV/0!	27.8798	27.9159													1
1023	2022-03-26	b03250	UND	UND	#DIV/0!	UND	UND	#DIV/0!	UND	UND	#DIV/0!	29.2853	29.1473													1
1024	2021-10-18	b02948	UND	UND	#DIV/0!	UND	UND	#DIV/0!	UND	UND	#DIV/0!	29.1379	29.4782													1
1025	2020-12-14	b02156	UND	UND	#DIV/0!	UND	UND	#DIV/0!	UND	UND	#DIV/0!	28.8667	29.0541													1
1026	2019-11-12	b01412	UND	UND	#DIV/0!	UND	UND	#DIV/0!	UND	UND	#DIV/0!	29.0513	29.3273													1
1027	2019-05-29	b00311	UND	UND	#DIV/0!	UND	UND	#DIV/0!	UND	UND	#DIV/0!	26.5522	26.8551													1
1028	2019-11-12	b01535	UND	UND	#DIV/0!	UND	UND	#DIV/0!	UND	UND	#DIV/0!	28.8574	28.8936													1
1029	2020-12-14	b02170	UND	UND	#DIV/0!	UND	UND	#DIV/0!	UND	UND	#DIV/0!	27.7468	27.86													1
1030	2022-03-26	b03265	UND	UND	#DIV/0!	UND	UND	#DIV/0!	UND	UND	#DIV/0!	26.974	26.8035													1
1031	2021-10-18	b02935	UND	UND	#DIV/0!	UND	UND	#DIV/0!	UND	UND	#DIV/0!	28.9934	28.1974													1
1032	2020-12-14	b02161	UND	UND	#DIV/0!	UND	UND	#DIV/0!	UND	UND	#DIV/0!	28.9808	29.0444													1
1033	2019-11-12	b01523	UND	UND	#DIV/0!	UND	UND	#DIV/0!	UND	UND	#DIV/0!	28.1597	28.0963													1
1034	2019-05-29	b00187	UND	UND	#DIV/0!	UND	UND	#DIV/0!	UND	UND	#DIV/0!	29.409	29.2799													1
1035	2019-11-12	b01520	UND	UND	#DIV/0!	UND	UND	#DIV/0!	UND	UND	#DIV/0!	29.4083	29.5374													1
1036	2021-10-18	b02932	UND	UND	#DIV/0!	UND	UND	#DIV/0!	UND	UND	#DIV/0!	29.7477	29.0517													1
1037	2020-12-14	b02181	UND	UND	#DIV/0!	UND	UND	#DIV/0!	UND	UND	#DIV/0!	29.8897	29.134													1
1038	2019-11-12	b01426	UND	UND	#DIV/0!	UND	UND	#DIV/0!	UND	UND	#DIV/0!	29.0719	29.3871													1
1039	2019-05-29	b00229	UND	UND	#DIV/0!	UND	UND	#DIV/0!	UND	UND	#DIV/0!	29.5564	29.8545													1
1042	2019-11-12	b01456	UND	UND	#DIV/0!	UND	UND	#DIV/0!	UND	UND	#DIV/0!	29.0625	29.0981													1
1044	2022-03-26	b03259	UND	UND	#DIV/0!	UND	UND	#DIV/0!	UND	UND	#DIV/0!	27.7376	27.9117													1
1045	2021-10-18	b02952	UND	UND	#DIV/0!	UND	UND	#DIV/0!	UND	UND	#DIV/0!	29.9764	29.0896													1
1046	2020-12-14	b02191	UND	UND	#DIV/0!	UND	UND	#DIV/0!	UND	UND	#DIV/0!	29.0038	28.9877													1
1047	2019-11-12	b01526	UND	UND	#DIV/0!	UND	UND	#DIV/0!	UND	UND	#DIV/0!	26.5644	26.1697													1
1048	2019-05-29	b00162	UND	UND	#DIV/0!	UND	UND	#DIV/0!	UND	UND	#DIV/0!	29.9551	29.9184													1
1049	2022-03-26	b03252	UND	UND	#DIV/0!	UND	UND	#DIV/0!	UND	UND	#DIV/0!	28.1506	28.3291													1
1050	2021-10-18	b02929	UND	UND	#DIV/0!	UND	UND	#DIV/0!	UND	UND	#DIV/0!	28.3325	28.3043													1
1051	2020-12-14	b02186	UND	UND	#DIV/0!	UND	UND	#DIV/0!	UND	UND	#DIV/0!	27.7778	27.9355													1
1052	2019-11-12	b01469	UND	UND	#DIV/0!	UND	UND	#DIV/0!	UND	UND	#DIV/0!	29.107	29.3085													1
1053	2019-05-29	b00278	UND	UND	#DIV/0!	UND	UND	#DIV/0!	UND	UND	#DIV/0!	29.0396	29.6203													1
1054	2019-05-29	b00212	UND	UND	#DIV/0!	UND	UND	#DIV/0!	UND	UND	#DIV/0!	29.7983	29.575													1
1055	2019-11-12	b01499	UND	UND	#DIV/0!	UND	UND	#DIV/0!	UND	UND	#DIV/0!	29.7803	29.9781													1
1056	2019-05-29	b00185	UND	UND	#DIV/0!	UND	UND	#DIV/0!	UND	UND	#DIV/0!	29.0806	29.9775													1
1058	2019-11-12	b01395	UND	UND	#DIV/0!	UND	UND	#DIV/0!	UND	UND	#DIV/0!	29.9733	29.5152													1
1060	2020-12-14	b02164	UND	UND	#DIV/0!	UND	UND	#DIV/0!	UND	UND	#DIV/0!	32.3463	32.3202													1
1061	2019-05-29	b00238	UND	UND	#DIV/0!	UND	UND	#DIV/0!	UND	UND	#DIV/0!	29.4626	29.267													1
1062	2022-03-26	b03258	UND	UND	#DIV/0!	UND	UND	#DIV/0!	UND	UND	#DIV/0!	28.0607	28.2085													1
1063	2021-10-18	b02962	UND	UND	#DIV/0!	UND	UND	#DIV/0!	UND	UND	#DIV/0!	29.4731	29.581													1
1064	2020-12-14	b02175	UND	UND	#DIV/0!	UND	UND	#DIV/0!	UND	UND	#DIV/0!	29.4453	29.7973													1
1065	2019-11-12	b01508	UND	UND	#DIV/0!	UND	UND	#DIV/0!	UND	UND	#DIV/0!	28.6239	28.8678													1
1066	2019-05-29	b00146	UND	UND	#DIV/0!	UND	UND	#DIV/0!	UND	UND	#DIV/0!	27.0295	26.9786													1
1067	2019-11-12	b01500	UND	UND	#DIV/0!	UND	UND	#DIV/0!	UND	UND	#DIV/0!	29.8873	29.0244													1
1068	2022-03-26	b03261	UND	UND	#DIV/0!	UND	UND	#DIV/0!	UND	UND	#DIV/0!	29.9942	29.7566													1
1069	2021-10-18	b02963	UND	UND	#DIV/0!	UND	UND	#DIV/0!	UND	UND	#DIV/0!	29.2112	29.268													1
1070	2019-11-12	b01463	UND	UND	#DIV/0!	UND	UND	#DIV/0!	UND	UND	#DIV/0!	29.6812	29.5491													1
1071	2019-05-29	b00286	UND	UND	#DIV/0!	UND	UND	#DIV/0!	UND	UND	#DIV/0!	29.316	29.8212													1
1072	2019-11-12	b01436	UND	UND	#DIV/0!	UND	UND	#DIV/0!	UND	UND	#DIV/0!	29.8497	29.6448													1
1073	2019-11-12	b01427	UND	UND	#DIV/0!	UND	UND	#DIV/0!	UND	UND	#DIV/0!	29.8697	29.809													1
1074	2020-12-14	b02136	UND	UND	#DIV/0!	UND	UND	#DIV/0!	UND	UND	#DIV/0!	32.466	29.335													1
1075	2020-12-14	b02152	UND	UND	#DIV/0!	UND	UND	#DIV/0!	UND	UND	#DIV/0!	29.3617	29.4147													1
1076	2022-03-26	b03260	UND	UND	#DIV/0!	UND	UND	#DIV/0!	UND	UND	#DIV/0!	28.1721	28.4237													1
1077	2021-10-18	b02960	UND	UND	#DIV/0!	UND	UND	#DIV/0!	UND	UND	#DIV/0!	28.9978	28.9361													1
1079	2019-11-12	b01475	UND	UND	#DIV/0!	UND	UND	#DIV/0!	UND	UND	#DIV/0!	29.5189	29.5966													1
1080	2019-05-29	b00314	UND	UND	#DIV/0!	UND	UND	#DIV/0!	UND	UND	#DIV/0!	29.6761	29.9638													1
1081	2020-12-14	b02406	UND	UND	#DIV/0!	UND	UND	#DIV/0!	UND	UND	#DIV/0!	29.6912	29.7328													1
1082	2022-03-26	b03246	UND	UND	#DIV/0!	UND	UND	#DIV/0!	UND	UND	#DIV/0!	29.5408	29.4751													1
1083	2021-10-18	b02945	UND	UND	#DIV/0!	UND	UND	#DIV/0!	UND	UND	#DIV/0!	29.5004	29.5359													1
1084	2020-12-14	b02187	UND	UND	#DIV/0!	UND	UND	#DIV/0!	UND	UND	#DIV/0!	29.5135	29.6685													1
1085	2019-11-12	b01515	UND	UND	#DIV/0!	UND	UND	#DIV/0!	UND	UND	#DIV/0!	28.6767	28.3951													1
1086	2019-05-29	b00192	UND	UND	#DIV/0!	UND	UND	#DIV/0!	UND	UND	#DIV/0!	28.2704	28.3974													1
1087	2019-05-29	b00256	UND	UND	#DIV/0!	UND	UND	#DIV/0!	UND	UND	#DIV/0!	28.2191	28.2593													1
1088	2022-03-26	b03266	UND	UND	#DIV/0!	UND	UND	#DIV/0!	UND	UND	#DIV/0!	26.569	26.6161													1
1089	2021-10-18	b02957	UND	UND	#DIV/0!	UND	UND	#DIV/0!	UND	UND	#DIV/0!	29.7823	29.6699													1
1090	2020-12-14	b02403	UND	UND	#DIV/0!	UND	UND	#DIV/0!	UND	UND	#DIV/0!	29.3888	29.4934													1
1091	2019-05-29	b00318	UND	UND	#DIV/0!	UND	UND	#DIV/0!	UND	UND	#DIV/0!	27.6478	28.0378													1
1092	2022-03-26	b03247	UND	UND	#DIV/0!	UND	UND	#DIV/0!	UND	UND	#DIV/0!	28.4415	28.3937													1
1093	2021-10-18	b02968	UND	UND	#DIV/0!	UND	UND	#DIV/0!	UND	UND	#DIV/0!	29.7383	29.7435													1
1094	2020-12-14	b02133	UND	UND	#DIV/0!	UND	UND	#DIV/0!	UND	UND	#DIV/0!	27.4966	27.7607													1
1095	2019-11-12	b01423	UND	UND	#DIV/0!	UND	UND	#DIV/0!	UND	UND	#DIV/0!	28.5555	28.8395													1
1096	2019-05-29	b00294	UND	UND	#DIV/0!	UND	UND	#DIV/0!	UND	UND	#DIV/0!	26.7756	26.8397													1
1098	2019-11-12	b01400	UND	UND	#DIV/0!	UND	UND	#DIV/0!	UND	UND	#DIV/0!	28.6501	28.4697													1
1099	2019-05-29	b00300	UND	UND	#DIV/0!	UND	UND	#DIV/0!	UND	UND	#DIV/0!	29.4606	29.5656													1
1100	2021-10-18	b02961	UND	UND	#DIV/0!	UND	UND	#DIV/0!	UND	UND	#DIV/0!	29.2332	29.3969													1
1101	2020-12-14	b02162	UND	UND	#DIV/0!	UND	UND	#DIV/0!	UND	UND	#DIV/0!	32.1192	32.9018													1
1102	2019-11-12	b01413	UND	UND	#DIV/0!	UND	UND	#DIV/0!	UND	UND	#DIV/0!	28.091	28.4937													1
1103	2019-05-29	b00302	UND	UND	#DIV/0!	UND	UND	#DIV/0!	UND	UND	#DIV/0!	28.2647	28.3848													1
1105	2019-11-12	b01440	UND	UND	#DIV/0!	UND	UND	#DIV/0!	UND	UND	#DIV/0!	29.3627	29.5824													1
1106	2019-05-29	b00299	UND	UND	#DIV/0!	UND	UND	#DIV/0!	UND	UND	#DIV/0!	29.9768	29.0891													1
1107	2022-03-26	b03253	UND	UND	#DIV/0!	UND	UND	#DIV/0!	UND	UND	#DIV/0!	29.0088	29.0926													1
1108	2021-10-18	b02939	UND	UND	#DIV/0!	UND	UND	#DIV/0!	UND	UND	#DIV/0!	29.2797	29.3543													1
1109	2020-12-14	b02158	UND	UND	#DIV/0!	UND	UND	#DIV/0!	UND	UND	#DIV/0!	28.0974	28.2613													1
1111	2019-05-29	b00292	UND	UND	#DIV/0!	UND	UND	#DIV/0!	UND	UND	#DIV/0!	29.482	29.4784													1
1112	2019-11-12	b01539	UND	UND	#DIV/0!	UND	UND	#DIV/0!	UND	UND	#DIV/0!	29.2837	29.4168													1
1113	2022-03-26	b03254	UND	UND	#DIV/0!	UND	UND	#DIV/0!	UND	UND	#DIV/0!	26.7107	26.2775													1
1114	2021-10-18	b02931	UND	UND	#DIV/0!	UND	UND	#DIV/0!	UND	UND	#DIV/0!	28.6839	28.7653													1
1115	2020-12-14	b02147	UND	UND	#DIV/0!	UND	UND	#DIV/0!	UND	UND	#DIV/0!	27.238	27.4815													1
1116	2019-11-12	b01525	UND	UND	#DIV/0!	UND	UND	#DIV/0!	UND	UND	#DIV/0!	28.3048	28.1234													1
1117	2019-05-29	b00196	UND	UND	#DIV/0!	UND	UND	#DIV/0!	UND	UND	#DIV/0!	28.6236	27.6266													1
1118	2021-10-18	b02927	UND	UND	#DIV/0!	UND	UND	#DIV/0!	UND	UND	#DIV/0!	29.3126	29.0078													1
1119	2020-12-14	b02173	UND	UND	#DIV/0!	UND	UND	#DIV/0!	UND	UND	#DIV/0!	35.7153	35.8873													1
1120	2019-11-12	b01528	UND	UND	#DIV/0!	UND	UND	#DIV/0!	UND	UND	#DIV/0!	32.3161	32.2719													1
1121	2019-05-29	b00225	UND	UND	#DIV/0!	UND	UND	#DIV/0!	UND	UND	#DIV/0!	29.4088	29.8479													1
1124	2022-03-26	b03257	UND	UND	#DIV/0!	UND	UND	#DIV/0!	UND	UND	#DIV/0!	29.1054	29.3162													1
1125	2021-10-18	b02958	UND	UND	#DIV/0!	UND	UND	#DIV/0!	UND	UND	#DIV/0!	29.1216	29.1603													1
1126	2020-12-14	b02157	UND	UND	#DIV/0!	UND	UND	#DIV/0!	UND	UND	#DIV/0!	29.927	29.982													1
1127	2019-11-12	b01487	UND	UND	#DIV/0!	UND	UND	#DIV/0!	UND	UND	#DIV/0!	29.0622	29.1785													1
1128	2019-05-29	b00155	UND	UND	#DIV/0!	UND	UND	#DIV/0!	UND	UND	#DIV/0!	29.1582	29.4561													1
1129	2020-12-14	b02159	UND	UND	#DIV/0!	UND	UND	#DIV/0!	UND	UND	#DIV/0!	32.8885	29.9882													1
1130	2022-03-26	b03241	UND	UND	#DIV/0!	UND	UND	#DIV/0!	UND	UND	#DIV/0!	29.2481	28.9578													1
1131	2021-10-18	b02943	UND	UND	#DIV/0!	UND	UND	#DIV/0!	UND	UND	#DIV/0!	32.276	32.4284													1
1132	2020-12-14	b02184	UND	UND	#DIV/0!	UND	UND	#DIV/0!	UND	UND	#DIV/0!	28.987	28.7962													1
1133	2019-11-12	b01399	UND	UND	#DIV/0!	UND	UND	#DIV/0!	UND	UND	#DIV/0!	29.5986	29.5188													1
1134	2019-05-29	b00235	UND	UND	#DIV/0!	UND	UND	#DIV/0!	UND	UND	#DIV/0!	29.397	29.5348													1
1137	2019-11-12	b01530	UND	UND	#DIV/0!	UND	UND	#DIV/0!	UND	UND	#DIV/0!	29.5474	29.317													1
1138	2019-11-12	b01454	UND	UND	#DIV/0!	UND	UND	#DIV/0!	UND	UND	#DIV/0!	29.5866	29.7602													1
1143	2022-03-26	b03243	UND	UND	#DIV/0!	UND	UND	#DIV/0!	UND	UND	#DIV/0!	29.2707	29.33													1
1144	2021-10-18	b02954	UND	UND	#DIV/0!	UND	UND	#DIV/0!	UND	UND	#DIV/0!	29.9251	32.3027													1
1146	2019-11-12	b01401	UND	UND	#DIV/0!	UND	UND	#DIV/0!	UND	UND	#DIV/0!	28.4613	28.5346													1
1147	2019-05-29	b00195	UND	UND	#DIV/0!	UND	UND	#DIV/0!	UND	UND	#DIV/0!	28.2425	28.3383													1
1148	2019-11-12	b01460	UND	UND	#DIV/0!	UND	UND	#DIV/0!	UND	UND	#DIV/0!	29.9334	29.1873													1
1149	2019-05-29	b00270	UND	UND	#DIV/0!	UND	UND	#DIV/0!	UND	UND	#DIV/0!	28.9801	29.0702													1
1150	2019-11-12	b01450	UND	UND	#DIV/0!	UND	UND	#DIV/0!	UND	UND	#DIV/0!	29.2121	29.4711													1
1151	2020-12-14	b02143	UND	UND	#DIV/0!	UND	UND	#DIV/0!	UND	UND	#DIV/0!	29.0902	29.979													1
1155	2019-11-12	b01449	UND	UND	#DIV/0!	UND	UND	#DIV/0!	UND	UND	#DIV/0!	27.8531	27.9573													1
1156	2019-05-29	b00259	UND	UND	#DIV/0!	UND	UND	#DIV/0!	UND	UND	#DIV/0!	26.5961	26.6941													1
1157	2020-12-14	b02132	UND	UND	#DIV/0!	UND	UND	#DIV/0!	UND	UND	#DIV/0!	29.6506	29.024													1
1160	2020-12-14	b02188	UND	UND	#DIV/0!	UND	UND	#DIV/0!	UND	UND	#DIV/0!	29.3044	29.1856													1
1162	2019-11-12	b01527	UND	UND	#DIV/0!	UND	UND	#DIV/0!	UND	UND	#DIV/0!	29.001	28.8374													1
1163	2019-05-29	b00172	UND	UND	#DIV/0!	UND	UND	#DIV/0!	UND	UND	#DIV/0!	28.2512	28.4217													1
1164	2019-11-12	b01442	UND	UND	#DIV/0!	UND	UND	#DIV/0!	UND	UND	#DIV/0!	29.7263	29.1476													1
1168	2019-11-12	b01467	UND	UND	#DIV/0!	UND	UND	#DIV/0!	UND	UND	#DIV/0!	29.0663	29.0502													1
1169	2019-05-29	b00312	UND	UND	#DIV/0!	UND	UND	#DIV/0!	UND	UND	#DIV/0!	27.4879	27.4439													1
1170	2019-11-12	b01441	UND	UND	#DIV/0!	UND	UND	#DIV/0!	UND	UND	#DIV/0!	29.8811	29.9598													1
1171	2019-11-12	b01410	UND	UND	#DIV/0!	UND	UND	#DIV/0!	UND	UND	#DIV/0!	29.3096	29.4973													1
1172	2019-11-12	b01398	UND	UND	#DIV/0!	UND	UND	#DIV/0!	UND	UND	#DIV/0!	29.1621	29.8556													1
1173	2019-11-12	b01519	UND	UND	#DIV/0!	UND	UND	#DIV/0!	UND	UND	#DIV/0!	29.8944	29.1072													1
1174	2019-11-12	b01501	UND	UND	#DIV/0!	UND	UND	#DIV/0!	UND	UND	#DIV/0!	29.7454	29.7893													1
1175	2019-11-12	b01416	UND	UND	#DIV/0!	UND	UND	#DIV/0!	UND	UND	#DIV/0!	29.0933	29.2258													1
1176	2019-11-12	b01406	UND	UND	#DIV/0!	UND	UND	#DIV/0!	UND	UND	#DIV/0!	29.2207	29.1907													1
1177	2019-11-12	b01439	UND	UND	#DIV/0!	UND	UND	#DIV/0!	UND	UND	#DIV/0!	28.6019	28.6103													1
1178	2019-11-12	b01477	UND	UND	#DIV/0!	UND	UND	#DIV/0!	UND	UND	#DIV/0!	29.8143	29.8503													1
1179	2019-11-12	b01497	UND	UND	#DIV/0!	UND	UND	#DIV/0!	UND	UND	#DIV/0!	29.5061	29.0176													1
1180	2019-11-12	b01419	UND	UND	#DIV/0!	UND	UND	#DIV/0!	UND	UND	#DIV/0!	29.2906	29.4044													1
1181	2022-02-24	b03202	UND	UND	#DIV/0!	UND	UND	#DIV/0!	UND	UND	#DIV/0!	26.8311	26.8207													1
1182	2021-10-08	b02712	UND	UND	#DIV/0!	UND	UND	#DIV/0!	UND	UND	#DIV/0!	28.0274	28.1391													1
1183	2021-01-26	b02369	UND	UND	#DIV/0!	UND	UND	#DIV/0!	UND	UND	#DIV/0!	29.2782	29.3974													1
1184	2019-11-11	b01306	UND	UND	#DIV/0!	UND	UND	#DIV/0!	UND	UND	#DIV/0!	27.9751	27.9646													1
1185	2019-05-30	b00327	UND	UND	#DIV/0!	UND	UND	#DIV/0!	UND	UND	#DIV/0!	28.3002	28.4223													1
1186	2019-05-30	b00320	UND	UND	#DIV/0!	UND	UND	#DIV/0!	UND	UND	#DIV/0!	29.6488	29.5331													1
1187	2021-02-01	b02390	UND	UND	#DIV/0!	UND	UND	#DIV/0!	UND	UND	#DIV/0!	29.0481	28.8831													1
1188	2022-02-24	b03171	UND	UND	#DIV/0!	UND	UND	#DIV/0!	UND	UND	#DIV/0!	28.9475	28.8312													1
1189	2021-10-08	b02711	UND	UND	#DIV/0!	UND	UND	#DIV/0!	UND	UND	#DIV/0!	28.1903	28.2265													1
1190	2019-11-11	b01295	UND	UND	#DIV/0!	UND	UND	#DIV/0!	UND	UND	#DIV/0!	28.907	29.0695													1
1191	2019-05-30	b00561	UND	UND	#DIV/0!	UND	UND	#DIV/0!	UND	UND	#DIV/0!	27.7582	27.9518													1
1192	2022-02-24	b03201	UND	UND	#DIV/0!	UND	UND	#DIV/0!	UND	UND	#DIV/0!	28.8846	28.8362													1
1193	2021-10-08	b02710	UND	UND	#DIV/0!	UND	UND	#DIV/0!	UND	UND	#DIV/0!	28.1275	28.3708													1
1194	2019-11-11	b01315	UND	UND	#DIV/0!	UND	UND	#DIV/0!	UND	UND	#DIV/0!	29.6398	29.1441													1
1195	2019-05-30	b00554	UND	UND	#DIV/0!	UND	UND	#DIV/0!	UND	UND	#DIV/0!	27.7515	27.9571													1
1196	2019-11-11	b01319	UND	UND	#DIV/0!	UND	UND	#DIV/0!	UND	UND	#DIV/0!	28.8575	29.0486													1
1197	2019-11-11	b01386	UND	UND	#DIV/0!	UND	UND	#DIV/0!	UND	UND	#DIV/0!	29.2842	29.113													1
1198	2019-11-11	b01387	UND	UND	#DIV/0!	UND	UND	#DIV/0!	UND	UND	#DIV/0!	29.7064	29.9831													1
1199	2019-05-30	b00332	UND	UND	#DIV/0!	UND	UND	#DIV/0!	UND	UND	#DIV/0!	29.2834	29.672													1
1200	2022-02-24	b03209	UND	UND	#DIV/0!	UND	UND	#DIV/0!	UND	UND	#DIV/0!	28.8853	28.8116													1
1201	2021-10-08	b02709	UND	UND	#DIV/0!	UND	UND	#DIV/0!	UND	UND	#DIV/0!	28.9961	28.4877													1
1202	2021-01-26	b02368	UND	UND	#DIV/0!	UND	UND	#DIV/0!	UND	UND	#DIV/0!	29.7436	29.9893													1
1203	2019-11-11	b01349	UND	UND	#DIV/0!	UND	UND	#DIV/0!	UND	UND	#DIV/0!	29.4049	29.0733													1
1204	2019-05-30	b00321	UND	UND	#DIV/0!	UND	UND	#DIV/0!	UND	UND	#DIV/0!	29.8995	29.8737													1
1205	2019-11-11	b01339	UND	UND	#DIV/0!	UND	UND	#DIV/0!	UND	UND	#DIV/0!	29.4296	29.3485													1
1206	2019-11-11	b01284	UND	UND	#DIV/0!	UND	UND	#DIV/0!	UND	UND	#DIV/0!	29.4973	29.3961													1
1207	2019-11-11	b01313	UND	UND	#DIV/0!	UND	UND	#DIV/0!	UND	UND	#DIV/0!	29.2176	29.3834													1
1208	2019-11-11	b01279	UND	UND	#DIV/0!	UND	UND	#DIV/0!	UND	UND	#DIV/0!	28.4582	28.2554													1
1209	2022-02-24	b03208	UND	UND	#DIV/0!	UND	UND	#DIV/0!	UND	UND	#DIV/0!	27.3775	27.5046													1
1210	2021-10-08	b02708	UND	UND	#DIV/0!	UND	UND	#DIV/0!	UND	UND	#DIV/0!	28.6752	28.7116													1
1211	2021-01-26	b02367	UND	UND	#DIV/0!	UND	UND	#DIV/0!	UND	UND	#DIV/0!	28.3131	28.2121													1
1212	2019-11-11	b01305	UND	UND	#DIV/0!	UND	UND	#DIV/0!	UND	UND	#DIV/0!	28.2495	28.1426													1
1213	2019-05-30	b00330	UND	UND	#DIV/0!	UND	UND	#DIV/0!	UND	UND	#DIV/0!	27.8111	27.8066													1
1214	2019-11-11	b01296	UND	UND	#DIV/0!	UND	UND	#DIV/0!	UND	UND	#DIV/0!	27.7504	26.7638													1
1215	2022-02-24	b03170	UND	UND	#DIV/0!	UND	UND	#DIV/0!	UND	UND	#DIV/0!	27.5899	27.3243													1
1216	2021-10-08	b02707	UND	UND	#DIV/0!	UND	UND	#DIV/0!	UND	UND	#DIV/0!	26.3291	26.3927													1
1217	2021-02-01	b02389	UND	UND	#DIV/0!	UND	UND	#DIV/0!	UND	UND	#DIV/0!	28.453	28.461													1
1218	2019-11-11	b01294	UND	UND	#DIV/0!	UND	UND	#DIV/0!	UND	UND	#DIV/0!	26.7967	27.2139													1
1219	2019-05-30	b00541	UND	UND	#DIV/0!	UND	UND	#DIV/0!	UND	UND	#DIV/0!	28.5035	28.6142													1
1220	2019-11-11	b01390	UND	UND	#DIV/0!	UND	UND	#DIV/0!	UND	UND	#DIV/0!	29.859	29.0347													1
1221	2019-11-11	b01303	UND	UND	#DIV/0!	UND	UND	#DIV/0!	UND	UND	#DIV/0!	28.7425	28.9667													1
1222	2019-11-11	b01317	UND	UND	#DIV/0!	UND	UND	#DIV/0!	UND	UND	#DIV/0!	28.9427	29.133													1
1223	2019-11-11	b01345	UND	UND	#DIV/0!	UND	UND	#DIV/0!	UND	UND	#DIV/0!	29.4439	29.4452													1
1224	2019-11-11	b01333	UND	UND	#DIV/0!	UND	UND	#DIV/0!	UND	UND	#DIV/0!	29.4056	29.424													1
1225	2022-02-24	b03207	UND	UND	#DIV/0!	UND	UND	#DIV/0!	UND	UND	#DIV/0!	27.1456	27.6602													1
1226	2021-10-08	b02706	UND	UND	#DIV/0!	UND	UND	#DIV/0!	UND	UND	#DIV/0!	27.6513	27.8412													1
1227	2019-11-11	b01355	UND	UND	#DIV/0!	UND	UND	#DIV/0!	UND	UND	#DIV/0!	27.8437	27.7031													1
1228	2019-05-30	b00323	UND	UND	#DIV/0!	UND	UND	#DIV/0!	UND	UND	#DIV/0!	29.6937	29.7114													1
1229	2021-02-01	b02388	UND	UND	#DIV/0!	UND	UND	#DIV/0!	UND	UND	#DIV/0!	28.587	28.5599													1
1230	2019-11-11	b01388	UND	UND	#DIV/0!	UND	UND	#DIV/0!	UND	UND	#DIV/0!	29.2965	29.1786													1
1231	2022-02-24	b03192	UND	UND	#DIV/0!	UND	UND	#DIV/0!	UND	UND	#DIV/0!	28.6753	28.7887													1
1232	2021-10-08	b02705	UND	UND	#DIV/0!	UND	UND	#DIV/0!	UND	UND	#DIV/0!	28.2116	28.1803													1
1233	2019-11-11	b01275	UND	UND	#DIV/0!	UND	UND	#DIV/0!	UND	UND	#DIV/0!	27.5012	27.5973													1
1234	2019-05-30	b00549	UND	UND	#DIV/0!	UND	UND	#DIV/0!	UND	UND	#DIV/0!	27.566	27.6222													1
1235	2019-11-11	b01288	UND	UND	#DIV/0!	UND	UND	#DIV/0!	UND	UND	#DIV/0!	29.6412	29.6003													1
1236	2019-11-11	b01358	UND	UND	#DIV/0!	UND	UND	#DIV/0!	UND	UND	#DIV/0!	28.5634	28.8629													1
1237	2019-05-30	b00335	UND	UND	#DIV/0!	UND	UND	#DIV/0!	UND	UND	#DIV/0!	29.1665	29.2169													1
1238	2019-11-11	b01331	UND	UND	#DIV/0!	UND	UND	#DIV/0!	UND	UND	#DIV/0!	29.377	29.7121													1
1239	2022-02-24	b03182	UND	UND	#DIV/0!	UND	UND	#DIV/0!	UND	UND	#DIV/0!	27.8836	27.9874													1
1240	2021-10-08	b02704	UND	UND	#DIV/0!	UND	UND	#DIV/0!	UND	UND	#DIV/0!	27.5101	27.7824													1
1242	2019-11-11	b01249	UND	UND	#DIV/0!	UND	UND	#DIV/0!	UND	UND	#DIV/0!	28.4864	28.2067													1
1243	2019-05-30	b00534	UND	UND	#DIV/0!	UND	UND	#DIV/0!	UND	UND	#DIV/0!	29.5143	32.0301													1
1244	2019-05-30	b00515	UND	UND	#DIV/0!	UND	UND	#DIV/0!	UND	UND	#DIV/0!	29.8111	29.9101													1
1245	2019-11-11	b01204	UND	UND	#DIV/0!	UND	UND	#DIV/0!	UND	UND	#DIV/0!	29.9733	29.981													1
1246	2022-02-24	b03205	UND	UND	#DIV/0!	UND	UND	#DIV/0!	UND	UND	#DIV/0!	27.0523	26.5499													1
1247	2021-10-08	b02703	UND	UND	#DIV/0!	UND	UND	#DIV/0!	UND	UND	#DIV/0!	28.1849	27.8475													1
1248	2021-01-26	b02365	UND	UND	#DIV/0!	UND	UND	#DIV/0!	UND	UND	#DIV/0!	29.7476	29.7345													1
1249	2019-11-11	b01327	UND	UND	#DIV/0!	UND	UND	#DIV/0!	UND	UND	#DIV/0!	27.7082	27.6829													1
1250	2019-05-30	b00566	UND	UND	#DIV/0!	UND	UND	#DIV/0!	UND	UND	#DIV/0!	26.8776	26.9609													1
1251	2019-11-11	b01304	UND	UND	#DIV/0!	UND	UND	#DIV/0!	UND	UND	#DIV/0!	28.5122	28.4428													1
1252	2022-02-24	b03177	UND	UND	#DIV/0!	UND	UND	#DIV/0!	UND	UND	#DIV/0!	28.1938	28.0689													1
1253	2021-10-08	b02702	UND	UND	#DIV/0!	UND	UND	#DIV/0!	UND	UND	#DIV/0!	28.2764	28.6195													1
1254	2021-02-01	b02387	UND	UND	#DIV/0!	UND	UND	#DIV/0!	UND	UND	#DIV/0!	27.5478	27.5978													1
1255	2019-11-11	b01293	UND	UND	#DIV/0!	UND	UND	#DIV/0!	UND	UND	#DIV/0!	27.3113	27.5325													1
1256	2019-05-30	b00555	UND	UND	#DIV/0!	UND	UND	#DIV/0!	UND	UND	#DIV/0!	26.4236	26.9276													1
1257	2019-11-11	b01281	UND	UND	#DIV/0!	UND	UND	#DIV/0!	UND	UND	#DIV/0!	29.5723	29.8147													1
1258	2019-11-11	b01298	UND	UND	#DIV/0!	UND	UND	#DIV/0!	UND	UND	#DIV/0!	28.2318	28.4136													1
1259	2019-11-11	b01308	UND	UND	#DIV/0!	UND	UND	#DIV/0!	UND	UND	#DIV/0!	28.7731	29.3099													1
1260	2019-05-30	b00535	UND	UND	#DIV/0!	UND	UND	#DIV/0!	UND	UND	#DIV/0!	29.8228	32.1901													1
1261	2019-11-11	b01266	UND	UND	#DIV/0!	UND	UND	#DIV/0!	UND	UND	#DIV/0!	29.5878	29.489													1
1262	2019-11-11	b01205	UND	UND	#DIV/0!	UND	UND	#DIV/0!	UND	UND	#DIV/0!	28.6927	28.7416													1
1263	2019-11-11	b01216	UND	UND	#DIV/0!	UND	UND	#DIV/0!	UND	UND	#DIV/0!	28.1185	27.9527													1
1264	2019-05-30	b00325	UND	UND	#DIV/0!	UND	UND	#DIV/0!	UND	UND	#DIV/0!	28.1109	28.0984													1
1265	2019-11-11	b01263	UND	UND	#DIV/0!	UND	UND	#DIV/0!	UND	UND	#DIV/0!	27.8616	27.9541													1
1266	2022-02-24	b03204	UND	UND	#DIV/0!	UND	UND	#DIV/0!	UND	UND	#DIV/0!	27.017	26.8062													1
1267	2021-10-08	b02701	UND	UND	#DIV/0!	UND	UND	#DIV/0!	UND	UND	#DIV/0!	27.7051	27.722													1
1268	2021-02-01	b02386	UND	UND	#DIV/0!	UND	UND	#DIV/0!	UND	UND	#DIV/0!	25.7547	25.9893													1
1269	2019-11-11	b01221	UND	UND	#DIV/0!	UND	UND	#DIV/0!	UND	UND	#DIV/0!	26.8166	27.1291													1
1270	2019-05-30	b00466	UND	UND	#DIV/0!	UND	UND	#DIV/0!	UND	UND	#DIV/0!	29.4157	29.5474													1
1271	2021-02-01	b02385	UND	UND	#DIV/0!	UND	UND	#DIV/0!	UND	UND	#DIV/0!	27.0528	26.9644													1
1272	2022-02-24	b03186	UND	UND	#DIV/0!	UND	UND	#DIV/0!	UND	UND	#DIV/0!	27.4081	27.7123													1
1273	2021-10-08	b02700	UND	UND	#DIV/0!	UND	UND	#DIV/0!	UND	UND	#DIV/0!	27.9182	27.7487													1
1274	2019-11-11	b01209	UND	UND	#DIV/0!	UND	UND	#DIV/0!	UND	UND	#DIV/0!	27.6658	27.5721													1
1275	2019-05-30	b00509	UND	UND	#DIV/0!	UND	UND	#DIV/0!	UND	UND	#DIV/0!	29.2742	29.3692													1
1276	2019-05-30	b00528	UND	UND	#DIV/0!	UND	UND	#DIV/0!	UND	UND	#DIV/0!	28.7069	28.7554													1
1277	2019-11-11	b01285	UND	UND	#DIV/0!	UND	UND	#DIV/0!	UND	UND	#DIV/0!	28.0358	28.1572													1
1278	2021-02-01	b02384	UND	UND	#DIV/0!	UND	UND	#DIV/0!	UND	UND	#DIV/0!	29.2414	29.4269													1
1279	2022-02-24	b03194	UND	UND	#DIV/0!	UND	UND	#DIV/0!	UND	UND	#DIV/0!	29.6002	27.7956													1
1280	2021-10-08	b02699	UND	UND	#DIV/0!	UND	UND	#DIV/0!	UND	UND	#DIV/0!	27.6622	27.745													1
1281	2021-01-26	b02364	UND	UND	#DIV/0!	UND	UND	#DIV/0!	UND	UND	#DIV/0!	29.4	29.2815													1
1282	2019-11-11	b01254	UND	UND	#DIV/0!	UND	UND	#DIV/0!	UND	UND	#DIV/0!	27.9683	27.9469													1
1283	2019-05-30	b00497	UND	UND	#DIV/0!	UND	UND	#DIV/0!	UND	UND	#DIV/0!	32.3014	32.4422													1
1284	2022-02-24	b03175	UND	UND	#DIV/0!	UND	UND	#DIV/0!	UND	UND	#DIV/0!	28.3282	28.0633													1
1285	2021-10-08	b02698	UND	UND	#DIV/0!	UND	UND	#DIV/0!	UND	UND	#DIV/0!	28.7422	28.828													1
1286	2021-02-01	b02383	UND	UND	#DIV/0!	UND	UND	#DIV/0!	UND	UND	#DIV/0!	27.8793	27.7407													1
1287	2019-11-11	b01215	UND	UND	#DIV/0!	UND	UND	#DIV/0!	UND	UND	#DIV/0!	27.0325	26.9202													1
1288	2019-05-30	b00469	UND	UND	#DIV/0!	UND	UND	#DIV/0!	UND	UND	#DIV/0!	29.5914	29.438													1
1289	2019-11-11	b01244	UND	UND	#DIV/0!	UND	UND	#DIV/0!	UND	UND	#DIV/0!	27.6071	27.6593													1
1290	2022-02-24	b03187	UND	UND	#DIV/0!	UND	UND	#DIV/0!	UND	UND	#DIV/0!	27.3237	27.4251													1
1291	2021-10-08	b02697	UND	UND	#DIV/0!	UND	UND	#DIV/0!	UND	UND	#DIV/0!	27.9981	28.185													1
1292	2021-02-01	b02382	UND	UND	#DIV/0!	UND	UND	#DIV/0!	UND	UND	#DIV/0!	27.9142	27.6944													1
1293	2019-11-11	b01227	UND	UND	#DIV/0!	UND	UND	#DIV/0!	UND	UND	#DIV/0!	28.326	28.3759													1
1294	2019-05-30	b00481	UND	UND	#DIV/0!	UND	UND	#DIV/0!	UND	UND	#DIV/0!	29.5632	29.933													1
1295	2019-11-11	b01283	UND	UND	#DIV/0!	UND	UND	#DIV/0!	UND	UND	#DIV/0!	29.0018	28.9148													1
1296	2019-11-11	b01211	UND	UND	#DIV/0!	UND	UND	#DIV/0!	UND	UND	#DIV/0!	29.7627	29.2161													1
1297	2019-11-11	b01203	UND	UND	#DIV/0!	UND	UND	#DIV/0!	UND	UND	#DIV/0!	28.0996	28.1367													1
1298	2019-11-11	b01208	UND	UND	#DIV/0!	UND	UND	#DIV/0!	UND	UND	#DIV/0!	28.9865	28.9814													1
1300	2019-05-30	b00507	UND	UND	#DIV/0!	UND	UND	#DIV/0!	UND	UND	#DIV/0!	29.3147	29.8099													1
1301	2021-02-01	b02381	UND	UND	#DIV/0!	UND	UND	#DIV/0!	UND	UND	#DIV/0!	29.6247	29.6958													1
1302	2019-11-11	b01217	UND	UND	#DIV/0!	UND	UND	#DIV/0!	UND	UND	#DIV/0!	28.8125	28.8863													1
1305	2019-11-11	b01384	UND	UND	#DIV/0!	UND	UND	#DIV/0!	UND	UND	#DIV/0!	29.1545	28.9464													1
1306	2019-11-11	b01290	UND	UND	#DIV/0!	UND	UND	#DIV/0!	UND	UND	#DIV/0!	28.4813	28.3824													1
1307	2019-11-11	b01201	UND	UND	#DIV/0!	UND	UND	#DIV/0!	UND	UND	#DIV/0!	29.1595	29.2868													1
1308	2022-02-24	b03180	UND	UND	#DIV/0!	UND	UND	#DIV/0!	UND	UND	#DIV/0!	29.9858	29.3537													1
1309	2021-10-08	b02696	UND	UND	#DIV/0!	UND	UND	#DIV/0!	UND	UND	#DIV/0!	29.8468	29.5778													1
1310	2019-11-11	b01286	UND	UND	#DIV/0!	UND	UND	#DIV/0!	UND	UND	#DIV/0!	28.9163	29.2089													1
1311	2019-05-30	b00499	UND	UND	#DIV/0!	UND	UND	#DIV/0!	UND	UND	#DIV/0!	29.8494	29.8292													1
1312	2019-11-11	b01239	UND	UND	#DIV/0!	UND	UND	#DIV/0!	UND	UND	#DIV/0!	27.9398	28.0824													1
1313	2019-05-30	b00533	UND	UND	#DIV/0!	UND	UND	#DIV/0!	UND	UND	#DIV/0!	29.3981	29.9971													1
1314	2019-11-11	b01234	UND	UND	#DIV/0!	UND	UND	#DIV/0!	UND	UND	#DIV/0!	29.3105	29.4788													1
1315	2022-02-24	b03169	UND	UND	#DIV/0!	UND	UND	#DIV/0!	UND	UND	#DIV/0!	28.0343	28.3567													1
1317	2021-02-01	b02380	UND	UND	#DIV/0!	UND	UND	#DIV/0!	UND	UND	#DIV/0!	26.676	26.6737													1
1318	2019-11-11	b01232	UND	UND	#DIV/0!	UND	UND	#DIV/0!	UND	UND	#DIV/0!	27.5853	28.2404													1
1319	2019-05-30	b00490	UND	UND	#DIV/0!	UND	UND	#DIV/0!	UND	UND	#DIV/0!	29.2298	29.3594													1
1320	2019-11-11	b01202	UND	UND	#DIV/0!	UND	UND	#DIV/0!	UND	UND	#DIV/0!	29.0614	29.0446													1
1322	2019-05-29	b00180	UND	UND	#DIV/0!	UND	UND	#DIV/0!	UND	UND	#DIV/0!	26.0675	26.2814													1
1323	2020-12-14	b02138	UND	UND	#DIV/0!	UND	UND	#DIV/0!	UND	UND	#DIV/0!	29.3129	29.3171													1
1325	2019-05-29	b00197	UND	UND	#DIV/0!	UND	UND	#DIV/0!	UND	UND	#DIV/0!	29.0834	29.3059													1
1326	2020-12-14	b02407	UND	UND	#DIV/0!	UND	UND	#DIV/0!	UND	UND	#DIV/0!	29.1941	29.3245													1
1327	2020-12-14	b02197	UND	UND	#DIV/0!	UND	UND	#DIV/0!	UND	UND	#DIV/0!	29.7049	29.9491													1
1328	2020-12-14	b02408	UND	UND	#DIV/0!	UND	UND	#DIV/0!	UND	UND	#DIV/0!	29.4989	29.5933													1
1329	2019-11-12	b01396	UND	UND	#DIV/0!	UND	UND	#DIV/0!	UND	UND	#DIV/0!	29.7646	29.3804													1
1330	2019-05-29	b00241	UND	UND	#DIV/0!	UND	UND	#DIV/0!	UND	UND	#DIV/0!	29.2252	29.7608													1
1331	2019-11-12	b01405	UND	UND	#DIV/0!	UND	UND	#DIV/0!	UND	UND	#DIV/0!	29.922	29.3914													1
1333	2021-10-18	b02949	UND	UND	#DIV/0!	UND	UND	#DIV/0!	UND	UND	#DIV/0!	29.5523	29.8095													1
1334	2020-12-14	b02144	UND	UND	#DIV/0!	UND	UND	#DIV/0!	UND	UND	#DIV/0!	28.2673	28.2697													1
1335	2019-11-12	b01415	UND	UND	#DIV/0!	UND	UND	#DIV/0!	UND	UND	#DIV/0!	28.0598	28.3242													1
1336	2019-05-29	b00243	UND	UND	#DIV/0!	UND	UND	#DIV/0!	UND	UND	#DIV/0!	29.8846	29.9471													1
1337	2022-03-26	b03256	UND	UND	#DIV/0!	UND	UND	#DIV/0!	UND	UND	#DIV/0!	29.9142	29.0069													1
1338	2021-10-18	b02941	UND	UND	#DIV/0!	UND	UND	#DIV/0!	UND	UND	#DIV/0!	29.1569	29.0925													1
1339	2020-12-14	b02148	UND	UND	#DIV/0!	UND	UND	#DIV/0!	UND	UND	#DIV/0!	27.7914	27.8919													1
1340	2019-11-12	b01512	UND	UND	#DIV/0!	UND	UND	#DIV/0!	UND	UND	#DIV/0!	29.6787	29.0115													1
1341	2019-05-29	b00161	UND	UND	#DIV/0!	UND	UND	#DIV/0!	UND	UND	#DIV/0!	29.7203	29.5475													1
1342	2019-11-12	b01466	UND	UND	#DIV/0!	UND	UND	#DIV/0!	UND	UND	#DIV/0!	29.3479	29.0573													1
1345	2021-10-18	b02933	UND	UND	#DIV/0!	UND	UND	#DIV/0!	UND	UND	#DIV/0!	26.873	27.106													1
1346	2020-12-14	b02196	UND	UND	#DIV/0!	UND	UND	#DIV/0!	UND	UND	#DIV/0!	29.1825	29.1744													1
1347	2019-11-12	b01444	UND	UND	#DIV/0!	UND	UND	#DIV/0!	UND	UND	#DIV/0!	29.5583	29.9741													1
1348	2019-05-29	b00268	UND	UND	#DIV/0!	UND	UND	#DIV/0!	UND	UND	#DIV/0!	26.3879	26.3435													1
1349	2022-03-26	b03267	UND	UND	#DIV/0!	UND	UND	#DIV/0!	UND	UND	#DIV/0!	28.7336	28.3273													1
1350	2021-10-18	b02970	UND	UND	#DIV/0!	UND	UND	#DIV/0!	UND	UND	#DIV/0!	29.0161	29.1332													1
1351	2019-11-12	b01447	UND	UND	#DIV/0!	UND	UND	#DIV/0!	UND	UND	#DIV/0!	29.1978	29.0644													1
1353	2020-12-14	b02189	UND	UND	#DIV/0!	UND	UND	#DIV/0!	UND	UND	#DIV/0!	29.133	29.254													1
1355	2019-05-29	b00219	UND	UND	#DIV/0!	UND	UND	#DIV/0!	UND	UND	#DIV/0!	29.2221	29.4347													1
1356	2022-03-26	b03242	UND	UND	#DIV/0!	UND	UND	#DIV/0!	UND	UND	#DIV/0!	29.5447	29.4925													1
1357	2021-10-18	b02955	UND	UND	#DIV/0!	UND	UND	#DIV/0!	UND	UND	#DIV/0!	29.5585	29.6405													1
1358	2019-11-12	b01532	UND	UND	#DIV/0!	UND	UND	#DIV/0!	UND	UND	#DIV/0!	28.198	28.2595													1
1359	2019-05-29	b00151	UND	UND	#DIV/0!	UND	UND	#DIV/0!	UND	UND	#DIV/0!	28.8281	28.9495													1
1360	2020-12-14	b02401	UND	UND	#DIV/0!	UND	UND	#DIV/0!	UND	UND	#DIV/0!	29.0416	29.9851													1
1361	2019-11-12	b01524	UND	UND	#DIV/0!	UND	UND	#DIV/0!	UND	UND	#DIV/0!	29.2293	29.1938													1
1364	2019-05-29	b00347	UND	UND	#DIV/0!	UND	UND	#DIV/0!	UND	UND	#DIV/0!	29.5401	29.1448													1
1365	2020-12-14	b02190	UND	UND	#DIV/0!	UND	UND	#DIV/0!	UND	UND	#DIV/0!	28.9332	29.1262													1
1366	2019-11-12	b01425	UND	UND	#DIV/0!	UND	UND	#DIV/0!	UND	UND	#DIV/0!	29.7683	29.7792													1
1367	2021-10-18	b02953	UND	UND	#DIV/0!	UND	UND	#DIV/0!	UND	UND	#DIV/0!	29.9026	29.9674													1
1368	2020-12-14	b02176	UND	UND	#DIV/0!	UND	UND	#DIV/0!	UND	UND	#DIV/0!	29.7904	32.0788													1
1369	2019-11-12	b01409	UND	UND	#DIV/0!	UND	UND	#DIV/0!	UND	UND	#DIV/0!	29.7726	29.3728													1
1370	2019-05-29	b00237	UND	UND	#DIV/0!	UND	UND	#DIV/0!	UND	UND	#DIV/0!	29.0707	29.3719													1
1374	2019-11-12	b01517	UND	UND	#DIV/0!	UND	UND	#DIV/0!	UND	UND	#DIV/0!	28.0668	28.1185													1
1375	2019-05-29	b00166	UND	UND	#DIV/0!	UND	UND	#DIV/0!	UND	UND	#DIV/0!	27.0662	27.1092													1
1376	2019-11-12	b01420	UND	UND	#DIV/0!	UND	UND	#DIV/0!	UND	UND	#DIV/0!	29.8176	29.9275													1
1377	2020-12-14	b02405	UND	UND	#DIV/0!	UND	UND	#DIV/0!	UND	UND	#DIV/0!	29.5709	29.3698													1
1378	2021-10-18	b02946	UND	UND	#DIV/0!	UND	UND	#DIV/0!	UND	UND	#DIV/0!	29.759														1
1379	2020-12-14	b02171	UND	UND	#DIV/0!	UND	UND	#DIV/0!	UND	UND	#DIV/0!	33.2717	34.0238													1
1380	2019-11-12	b01504	UND	UND	#DIV/0!	UND	UND	#DIV/0!	UND	UND	#DIV/0!	29.9617	29.8844													1
1381	2019-05-29	b00170	UND	UND	#DIV/0!	UND	UND	#DIV/0!	UND	UND	#DIV/0!	29.6513	29.4277													1
1382	2019-05-29	b00234	UND	UND	#DIV/0!	UND	UND	#DIV/0!	UND	UND	#NAME?	29.4462	29.3701													1
1384	2020-12-14	b02402	UND	UND	#DIV/0!	UND	UND	#DIV/0!	UND	UND	#DIV/0!	29.669	29.7419													1
1385	2019-11-12	b01408	UND	UND	#DIV/0!	UND	UND	#DIV/0!	UND	UND	#DIV/0!	29.1475	29.1954													1
1386	2019-11-12	b01438	UND	UND	#DIV/0!	UND	UND	#DIV/0!	UND	UND	#DIV/0!	29.6098	29.298													1
1387	2019-11-12	b01446	UND	UND	#DIV/0!	UND	UND	#DIV/0!	UND	UND	#DIV/0!	29.6504	29.901													1
1388	2020-12-14	b02163	UND	UND	#DIV/0!	UND	UND	#DIV/0!	UND	UND	#DIV/0!	28.53	28.3001													1
1389	2019-11-12	b01479	UND	UND	#DIV/0!	UND	UND	#DIV/0!	UND	UND	#DIV/0!	29.9703	29.0574													1
1390	2019-11-12	b01461	UND	UND	#DIV/0!	UND	UND	#DIV/0!	UND	UND	#DIV/0!	29.4117	29.307													1
1391	2019-05-29	b00345	UND	UND	#DIV/0!	UND	UND	#DIV/0!	UND	UND	#DIV/0!	29.502	29.7992													1
1392	2019-11-12	b01429	UND	UND	#DIV/0!	UND	UND	#DIV/0!	UND	UND	#DIV/0!	27.6518	27.5344													1
1393	2020-12-14	b02180	UND	UND	#DIV/0!	UND	UND	#DIV/0!	UND	UND	#DIV/0!	29.1935	29.3389													1
1394	2019-11-12	b01536	UND	UND	#DIV/0!	UND	UND	#DIV/0!	UND	UND	#DIV/0!	29.3059	29.304													1
1395	2019-05-29	b00194	UND	UND	#DIV/0!	UND	UND	#DIV/0!	UND	UND	#DIV/0!	29.3352	29.3811													1
1399	2019-11-12	b01516	UND	UND	#DIV/0!	UND	UND	#DIV/0!	UND	UND	#DIV/0!	29.0034	29.3503													1
1400	2019-11-12	b01505	UND	UND	#DIV/0!	UND	UND	#DIV/0!	UND	UND	#DIV/0!	29.3311	29.4635													1
1401	2021-10-18	b02930	UND	UND	#DIV/0!	UND	UND	#DIV/0!	UND	UND	#DIV/0!	29.7708	29.6556													1
1402	2020-12-14	b02199	UND	UND	#DIV/0!	UND	UND	#DIV/0!	UND	UND	#DIV/0!	32.2908	32.3677													1
1403	2019-11-12	b01393	UND	UND	#DIV/0!	UND	UND	#DIV/0!	UND	UND	#DIV/0!	29.364	29.5115													1
1404	2019-05-29	b00248	UND	UND	#DIV/0!	UND	UND	#DIV/0!	UND	UND	#DIV/0!	32.654	29.7407													1
1405	2021-10-18	b02928	UND	UND	#DIV/0!	UND	UND	#DIV/0!	UND	UND	#DIV/0!	29.0835	29.9179													1
1406	2020-12-14	b02154	UND	UND	#DIV/0!	UND	UND	#DIV/0!	UND	UND	#DIV/0!	32.8113	32.9563													1
1407	2019-11-12	b01476	UND	UND	#DIV/0!	UND	UND	#DIV/0!	UND	UND	#DIV/0!	29.8649	29.7862													1
1408	2019-05-29	b00293	UND	UND	#DIV/0!	UND	UND	#DIV/0!	UND	UND	#DIV/0!	29.7323	29.6705													1
1409	2019-11-12	b01507	UND	UND	#DIV/0!	UND	UND	#DIV/0!	UND	UND	#DIV/0!	29.0103	29.6173													1
1410	2022-03-26	b03244	UND	UND	#DIV/0!	UND	UND	#DIV/0!	UND	UND	#DIV/0!	28.0368	27.8468													1
1411	2021-10-18	b02940	UND	UND	#DIV/0!	UND	UND	#DIV/0!	UND	UND	#DIV/0!	29.682	29.7326													1
1413	2019-11-12	b01498	UND	UND	#DIV/0!	UND	UND	#DIV/0!	UND	UND	#DIV/0!	29.1464	29.4336													1
1414	2019-05-29	b00168	UND	UND	#DIV/0!	UND	UND	#DIV/0!	UND	UND	#DIV/0!	27.8188	27.8737													1
1415	2019-05-29	b00295	UND	UND	#DIV/0!	UND	UND	#DIV/0!	UND	UND	#DIV/0!	28.8685	29.2278													1
1419	2019-05-29	b00283	UND	UND	#DIV/0!	UND	UND	#DIV/0!	UND	UND	#DIV/0!	29.8472	29.1087													1
1420	2019-05-29	b00223	UND	UND	#DIV/0!	UND	UND	#DIV/0!	UND	UND	#DIV/0!	29.8691	29.6291													1
1421	2019-11-12	b01522	UND	UND	#DIV/0!	UND	UND	#DIV/0!	UND	UND	#DIV/0!	29.3415	29.32													1
1422	2020-12-14	b02179	UND	UND	#DIV/0!	UND	UND	#DIV/0!	UND	UND	#DIV/0!	26.9582	26.9294													1
1423	2020-12-14	b02174	UND	UND	#DIV/0!	UND	UND	#DIV/0!	UND	UND	#DIV/0!	29.3155	29.1645													1
1426	2021-10-18	b02971	UND	UND	#DIV/0!	UND	UND	#DIV/0!	UND	UND	#DIV/0!	29.533	29.6992													1
1427	2019-11-12	b01473	UND	UND	#DIV/0!	UND	UND	#DIV/0!	UND	UND	#DIV/0!	28.4987	28.4774													1
1428	2019-05-29	b00285	UND	UND	#DIV/0!	UND	UND	#DIV/0!	UND	UND	#DIV/0!	27.4128	27.4652													1
1429	2019-05-29	b00189	UND	UND	#DIV/0!	UND	UND	#DIV/0!	UND	UND	#DIV/0!	28.9614	28.9346													1
1431	2019-05-29	b00222	UND	UND	#DIV/0!	UND	UND	#DIV/0!	UND	UND	#DIV/0!	28.8678	28.7401													1
1432	2019-05-29	b00178	UND	UND	#DIV/0!	UND	UND	#DIV/0!	UND	UND	#DIV/0!	29.2303	29.545													1
1433	2021-10-18	b02967	UND	UND	#DIV/0!	UND	UND	#DIV/0!	UND	UND	#DIV/0!	29.2302	28.7303													1
1434	2020-12-14	b02168	UND	UND	#DIV/0!	UND	UND	#DIV/0!	UND	UND	#DIV/0!	29.554	29.5199													1
1435	2019-11-12	b01511	UND	UND	#DIV/0!	UND	UND	#DIV/0!	UND	UND	#DIV/0!	29.0875	29.0914													1
1436	2019-05-29	b00156	UND	UND	#DIV/0!	UND	UND	#DIV/0!	UND	UND	#DIV/0!	29.5274	29.4416													1
1439	2020-12-14	b02141	UND	UND	#DIV/0!	UND	UND	#DIV/0!	UND	UND	#DIV/0!	29.1339	29.7911													1
1440	2019-11-12	b01472	UND	UND	#DIV/0!	UND	UND	#DIV/0!	UND	UND	#DIV/0!	28.7743	28.8378													1
1441	2022-03-26	b03249	UND	UND	#DIV/0!	UND	UND	#DIV/0!	UND	UND	#DIV/0!	29.0071	29.2337													1
1442	2021-10-18	b02947	UND	UND	#DIV/0!	UND	UND	#DIV/0!	UND	UND	#DIV/0!	29.7517	29.6699													1
1443	2019-11-12	b01468	UND	UND	#DIV/0!	UND	UND	#DIV/0!	UND	UND	#DIV/0!	28.4521	28.4588													1
1444	2019-05-29	b00298	UND	UND	#DIV/0!	UND	UND	#DIV/0!	UND	UND	#DIV/0!	28.1588	28.7223													1
1445	2019-11-12	b01464	UND	UND	#DIV/0!	UND	UND	#DIV/0!	UND	UND	#DIV/0!	29.0212	29.6299													1
1447	2019-05-29	b00282	UND	UND	#DIV/0!	UND	UND	#DIV/0!	UND	UND	#DIV/0!	29.1914	29.1422													1
1448	2019-05-29	b00301	UND	UND	#DIV/0!	UND	UND	#DIV/0!	UND	UND	#DIV/0!	29.982	29.9922													1
1449	2020-12-14	b02160	UND	UND	#DIV/0!	UND	UND	#DIV/0!	UND	UND	#DIV/0!	27.758	27.9602													1
1450	2019-05-29	b00287	UND	UND	#DIV/0!	UND	UND	#DIV/0!	UND	UND	#DIV/0!	29.3216	29.2371													1
1451	2021-10-18	b02950	UND	UND	#DIV/0!	UND	UND	#DIV/0!	UND	UND	#DIV/0!	29.2551	29.2082													1
1452	2020-12-14	b02142	UND	UND	#DIV/0!	UND	UND	#DIV/0!	UND	UND	#DIV/0!	32.7572	32.5721													1
1453	2019-11-12	b01414	UND	UND	#DIV/0!	UND	UND	#DIV/0!	UND	UND	#DIV/0!	29.4573	29.5768													1
1454	2019-05-29	b00262	UND	UND	#DIV/0!	UND	UND	#DIV/0!	UND	UND	#DIV/0!	29.7964	29.0186													1
1455	2021-10-18	b02937	UND	UND	#DIV/0!	UND	UND	#DIV/0!	UND	UND	#DIV/0!	29.0746	28.9813													1
1456	2020-12-14	b02202	UND	UND	#DIV/0!	UND	UND	#DIV/0!	UND	UND	#DIV/0!	29.6205	29.6975													1
1457	2019-11-12	b01462	UND	UND	#DIV/0!	UND	UND	#DIV/0!	UND	UND	#DIV/0!	27.968	27.9692													1
1458	2019-05-29	b00319	UND	UND	#DIV/0!	UND	UND	#DIV/0!	UND	UND	#DIV/0!	28.5511	28.6838													1
1463	2019-05-29	b00224	UND	UND	#DIV/0!	UND	UND	#DIV/0!	UND	UND	#DIV/0!	28.5552	28.108													1
1465	2020-12-14	b02200	UND	UND	#DIV/0!	UND	UND	#DIV/0!	UND	UND	#DIV/0!	28.1039	27.3582													1
1466	2022-03-26	b03270	UND	UND	#DIV/0!	UND	UND	#DIV/0!	UND	UND	#DIV/0!	29.8973	29.8701													1
1467	2021-10-18	b02969	UND	UND	#DIV/0!	UND	UND	#DIV/0!	UND	UND	#DIV/0!	29.9618	29.9621													1
1468	2020-12-14	b02183	UND	UND	#DIV/0!	UND	UND	#DIV/0!	UND	UND	#DIV/0!	29.2136	29.2169													1
1469	2019-11-12	b01434	UND	UND	#DIV/0!	UND	UND	#DIV/0!	UND	UND	#DIV/0!	29.3191	29.2295													1
1470	2019-05-29	b00218	UND	UND	#DIV/0!	UND	UND	#DIV/0!	UND	UND	#DIV/0!	28.4623	28.5545													1
1471	2020-12-14	b02185	UND	UND	#DIV/0!	UND	UND	#DIV/0!	UND	UND	#DIV/0!	29.2335	29.2335													1
1472	2020-12-14	b02193	UND	UND	#DIV/0!	UND	UND	#DIV/0!	UND	UND	#DIV/0!	29.8363	29.6436													1
1474	2020-12-14	b02165	UND	UND	#DIV/0!	UND	UND	#DIV/0!	UND	UND	#DIV/0!	29.9996	29.3225													1
1475	2019-05-29	b00226	UND	UND	#DIV/0!	UND	UND	#DIV/0!	UND	UND	#DIV/0!	27.9938	27.8832													1
1476	2021-10-18	b02936	UND	UND	#DIV/0!	UND	UND	#DIV/0!	UND	UND	#DIV/0!	32.7609	33.2268													1
1477	2020-12-14	b02130	UND	UND	#DIV/0!	UND	UND	#DIV/0!	UND	UND	#DIV/0!	33.1069	32.3978													1
1479	2021-10-18	b02956	UND	UND	#DIV/0!	UND	UND	#DIV/0!	UND	UND	#DIV/0!	29.5545	29.5367													1
1480	2020-12-14	b02155	UND	UND	#DIV/0!	UND	UND	#DIV/0!	UND	UND	#DIV/0!	28.0169	27.9156													1
1481	2019-11-12	b01478	UND	UND	#DIV/0!	UND	UND	#DIV/0!	UND	UND	#DIV/0!	29.7462	29.6285													1
1482	2019-05-29	b00228	UND	UND	#DIV/0!	UND	UND	#DIV/0!	UND	UND	#DIV/0!	29.696	29.5828													1
1483	2019-05-29	b00344	UND	UND	#DIV/0!	UND	UND	#DIV/0!	UND	UND	#DIV/0!	29.8375	29.2182													1
1484	2019-11-12	b01411	UND	UND	#DIV/0!	UND	UND	#DIV/0!	UND	UND	#DIV/0!	29.2392	29.1123													1
1485	2021-10-18	b02966	UND	UND	#DIV/0!	UND	UND	#DIV/0!	UND	UND	#DIV/0!	29.2615	29.1347													1
1486	2020-12-14	b02204	UND	UND	#DIV/0!	UND	UND	#DIV/0!	UND	UND	#DIV/0!	32.9465	32.7404													1
1487	2020-12-14	b02131	UND	UND	#DIV/0!	UND	UND	#DIV/0!	UND	UND	#DIV/0!	29.4822	29.4672													1
1488	2019-11-12	b01494	UND	UND	#DIV/0!	UND	UND	#DIV/0!	UND	UND	#DIV/0!	28.2489	28.2596													1
1489	2019-05-29	b00305	UND	UND	#DIV/0!	UND	UND	#DIV/0!	UND	UND	#DIV/0!	29.3598	29.669													1
1490	2019-11-12	b01459	UND	UND	#DIV/0!	UND	UND	#DIV/0!	UND	UND	#DIV/0!	29.4705	29.4092													1
1491	2019-05-29	b00288	UND	UND	#DIV/0!	UND	UND	#DIV/0!	UND	UND	#DIV/0!	29.4229	29.573													1
1492	2022-03-26	b03255	UND	UND	#DIV/0!	UND	UND	#DIV/0!	UND	UND	#DIV/0!	29.7966	29.6611													1
1493	2021-10-18	b02964	UND	UND	#DIV/0!	UND	UND	#DIV/0!	UND	UND	#DIV/0!	29.104	29.1321													1
1494	2020-12-14	b02182	UND	UND	#DIV/0!	UND	UND	#DIV/0!	UND	UND	#DIV/0!	28.4851	28.4106													1
1495	2019-11-12	b01485	UND	UND	#DIV/0!	UND	UND	#DIV/0!	UND	UND	#DIV/0!	27.9927	29.4212													1
1496	2019-05-29	b00304	UND	UND	#DIV/0!	UND	UND	#DIV/0!	UND	UND	#DIV/0!	25.5751	25.7023													1
1497	2019-11-12	b01455	UND	UND	#DIV/0!	UND	UND	#DIV/0!	UND	UND	#DIV/0!	29.0524	29.9137													1
1498	2019-06-26	b00659	UND	UND	#DIV/0!	UND	UND	#DIV/0!	UND	UND	#DIV/0!	29.0843	29.1791													1
1499	2019-11-11	b01225	UND	UND	#DIV/0!	UND	UND	#DIV/0!	UND	UND	#DIV/0!	28.9622	28.9798													1
1500	2019-11-11	b01291	UND	UND	#DIV/0!	UND	UND	#DIV/0!	UND	UND	#DIV/0!	28.9889	29.3233													1
1501	2019-05-30	b00514	UND	UND	#DIV/0!	UND	UND	#DIV/0!	UND	UND	#DIV/0!	29.3273	29.5718													1
1502	2019-11-11	b01273	UND	UND	#DIV/0!	UND	UND	#DIV/0!	UND	UND	#DIV/0!	29.0983	28.5958													1
1503	2021-10-08	b02662	UND	UND	#DIV/0!	UND	UND	#DIV/0!	UND	UND	#DIV/0!	28.6409	28.5534													1
1504	2021-02-01	b02379	UND	UND	#DIV/0!	UND	UND	#DIV/0!	UND	UND	#DIV/0!	28.7723	28.3711													1
1505	2019-11-11	b01332	UND	UND	#DIV/0!	UND	UND	#DIV/0!	UND	UND	#DIV/0!	28.4912	28.3858													1
1506	2019-05-30	b00377	UND	UND	#DIV/0!	UND	UND	#DIV/0!	UND	UND	#DIV/0!	29.2474	29.0077													1
1510	2022-02-24	b03163	UND	UND	#DIV/0!	UND	UND	#DIV/0!	UND	UND	#DIV/0!	29.3513	29.1397													1
1512	2021-01-26	b02363	UND	UND	#DIV/0!	UND	UND	#DIV/0!	UND	UND	#DIV/0!	29.2676	29.955													1
1513	2019-11-11	b01354	UND	UND	#DIV/0!	UND	UND	#DIV/0!	UND	UND	#DIV/0!	28.4059	28.4065													1
1514	2019-05-30	b00338	UND	UND	#DIV/0!	UND	UND	#DIV/0!	UND	UND	#DIV/0!	29.1485	29.131													1
1515	2022-02-24	b03185	UND	UND	#DIV/0!	UND	UND	#DIV/0!	UND	UND	#DIV/0!	28.2081	28.2052													1
1516	2021-10-08	b02660	UND	UND	#DIV/0!	UND	UND	#DIV/0!	UND	UND	#DIV/0!	28.2565	28.1937													1
1518	2019-05-30	b00547	UND	UND	#DIV/0!	UND	UND	#DIV/0!	UND	UND	#DIV/0!	28.0105	28.1055													1
1519	2019-11-11	b01376	UND	UND	#DIV/0!	UND	UND	#DIV/0!	UND	UND	#DIV/0!	29.2609	29.0564													1
1520	2021-10-08	b02659	UND	UND	#DIV/0!	UND	UND	#DIV/0!	UND	UND	#DIV/0!	29.3199	29.466													1
1521	2021-01-26	b02362	UND	UND	#DIV/0!	UND	UND	#DIV/0!	UND	UND	#DIV/0!	35.0687	34.1228													1
1522	2019-11-11	b01268	UND	UND	#DIV/0!	UND	UND	#DIV/0!	UND	UND	#DIV/0!	29.6787	29.1391													1
1523	2019-05-30	b00521	UND	UND	#DIV/0!	UND	UND	#DIV/0!	UND	UND	#DIV/0!	29.4658	29.3728													1
1524	2021-02-01	b02378	UND	UND	#DIV/0!	UND	UND	#DIV/0!	UND	UND	#DIV/0!	29.2303	29.6121													1
1525	2022-02-24	b03168	UND	UND	#DIV/0!	UND	UND	#DIV/0!	UND	UND	#DIV/0!	28.005	28.3061													1
1526	2021-10-08	b02658	UND	UND	#DIV/0!	UND	UND	#DIV/0!	UND	UND	#DIV/0!	29.7986	29.9907													1
1527	2021-02-01	b02377	UND	UND	#DIV/0!	UND	UND	#DIV/0!	UND	UND	#DIV/0!	27.4997	27.4836													1
1528	2019-11-11	b01274	UND	UND	#DIV/0!	UND	UND	#DIV/0!	UND	UND	#DIV/0!	28.5039	28.8835													1
1529	2019-05-30	b00524	UND	UND	#DIV/0!	UND	UND	#DIV/0!	UND	UND	#DIV/0!	29.2605	29.0705													1
1532	2019-11-11	b01219	UND	UND	#DIV/0!	UND	UND	#DIV/0!	UND	UND	#DIV/0!	27.2416	27.1503													1
1533	2019-05-30	b00459	UND	UND	#DIV/0!	UND	UND	#DIV/0!	UND	UND	#DIV/0!	29.5992	29.3645													1
1534	2019-11-11	b01389	UND	UND	#DIV/0!	UND	UND	#DIV/0!	UND	UND	#DIV/0!	29.0975	29.0846													1
1535	2019-11-11	b01223	UND	UND	#DIV/0!	UND	UND	#DIV/0!	UND	UND	#DIV/0!	28.3301	27.7574													1
1537	2021-10-08	b02693	UND	UND	#DIV/0!	UND	UND	#DIV/0!	UND	UND	#DIV/0!	27.9532	27.8804													1
1538	2019-11-11	b01375	UND	UND	#DIV/0!	UND	UND	#DIV/0!	UND	UND	#DIV/0!	29.2558	29.3748													1
1539	2019-05-30	b00462	UND	UND	#DIV/0!	UND	UND	#DIV/0!	UND	UND	#DIV/0!	29.5852	29.6212													1
1540	2019-11-11	b01245	UND	UND	#DIV/0!	UND	UND	#DIV/0!	UND	UND	#DIV/0!	28.9463	28.9231													1
1541	2021-02-01	b02376	UND	UND	#DIV/0!	UND	UND	#DIV/0!	UND	UND	#DIV/0!	27.7601	27.5753													1
1542	2019-11-11	b01213	UND	UND	#DIV/0!	UND	UND	#DIV/0!	UND	UND	#DIV/0!	28.9825	29.1086													1
1543	2019-11-11	b01371	UND	UND	#DIV/0!	UND	UND	#DIV/0!	UND	UND	#DIV/0!	28.5037	28.515													1
1547	2019-11-11	b01224	UND	UND	#DIV/0!	UND	UND	#DIV/0!	UND	UND	#DIV/0!	27.5764	27.5832													1
1548	2019-05-30	b00457	UND	UND	#DIV/0!	UND	UND	#DIV/0!	UND	UND	#DIV/0!	28.4835	28.7096													1
1549	2019-05-30	b00444	UND	UND	#DIV/0!	UND	UND	#DIV/0!	UND	UND	#DIV/0!	29.374	29.8074													1
1550	2022-02-24	b03191	UND	UND	#DIV/0!	UND	UND	#DIV/0!	UND	UND	#DIV/0!	27.3138	27.8058													1
1551	2021-10-08	b02691	UND	UND	#DIV/0!	UND	UND	#DIV/0!	UND	UND	#DIV/0!	28.529	28.5547													1
1553	2019-11-11	b01247	UND	UND	#DIV/0!	UND	UND	#DIV/0!	UND	UND	#DIV/0!	28.3027	28.3655													1
1554	2019-05-30	b00430	UND	UND	#DIV/0!	UND	UND	#DIV/0!	UND	UND	#DIV/0!	29.0408	29.9564													1
1555	2019-11-11	b01258	UND	UND	#DIV/0!	UND	UND	#DIV/0!	UND	UND	#DIV/0!	29.3352	29.4575													1
1556	2021-01-26	b02359	UND	UND	#DIV/0!	UND	UND	#DIV/0!	UND	UND	#DIV/0!	29.0461	29.7055													1
1557	2022-02-24	b03166	UND	UND	#DIV/0!	UND	UND	#DIV/0!	UND	UND	#DIV/0!	26.7035	27.2412													1
1558	2021-10-08	b02690	UND	UND	#DIV/0!	UND	UND	#DIV/0!	UND	UND	#DIV/0!	28.4187	28.6853													1
1559	2021-01-26	b02358	UND	UND	#DIV/0!	UND	UND	#DIV/0!	UND	UND	#DIV/0!	29.4273	29.3118													1
1560	2019-11-11	b01336	UND	UND	#DIV/0!	UND	UND	#DIV/0!	UND	UND	#DIV/0!	28.4832	28.2437													1
1562	2019-11-11	b01246	UND	UND	#DIV/0!	UND	UND	#DIV/0!	UND	UND	#DIV/0!	29.278	29.4972													1
1563	2019-11-11	b01373	UND	UND	#DIV/0!	UND	UND	#DIV/0!	UND	UND	#DIV/0!	29.5148	29.5683													1
1564	2019-05-30	b00417	UND	UND	#DIV/0!	UND	UND	#DIV/0!	UND	UND	#DIV/0!	29.8418	29.5716													1
1565	2019-05-30	b00442	UND	UND	#DIV/0!	UND	UND	#DIV/0!	UND	UND	#DIV/0!	28.9834	29.3038													1
1566	2019-11-11	b01206	UND	UND	#DIV/0!	UND	UND	#DIV/0!	UND	UND	#DIV/0!	29.9277	29.9931													1
1567	2022-02-24	b03165	UND	UND	#DIV/0!	UND	UND	#DIV/0!	UND	UND	#DIV/0!	26.4476	26.5804													1
1568	2021-10-08	b02689	UND	UND	#DIV/0!	UND	UND	#DIV/0!	UND	UND	#DIV/0!	27.7477	27.9085													1
1569	2019-11-11	b01372	UND	UND	#DIV/0!	UND	UND	#DIV/0!	UND	UND	#DIV/0!	29.0686	29.2792													1
1570	2019-05-30	b00433	UND	UND	#DIV/0!	UND	UND	#DIV/0!	UND	UND	#DIV/0!	29.1058	29.2286													1
1571	2021-10-08	b02688	UND	UND	#DIV/0!	UND	UND	#DIV/0!	UND	UND	#DIV/0!	28.8543	28.7832													1
1572	2021-01-26	b02357	UND	UND	#DIV/0!	UND	UND	#DIV/0!	UND	UND	#DIV/0!	29.5524	29.5179													1
1573	2019-11-11	b01241	UND	UND	#DIV/0!	UND	UND	#DIV/0!	UND	UND	#DIV/0!	27.9568	28.0688													1
1574	2019-05-30	b00453	UND	UND	#DIV/0!	UND	UND	#DIV/0!	UND	UND	#DIV/0!	29.2358	29.9307													1
1575	2019-11-11	b01277	UND	UND	#DIV/0!	UND	UND	#DIV/0!	UND	UND	#DIV/0!	28.7637	28.8381													1
1576	2022-02-24	b03199	UND	UND	#DIV/0!	UND	UND	#DIV/0!	UND	UND	#DIV/0!	26.7792	26.7931													1
1577	2021-10-08	b02687	UND	UND	#DIV/0!	UND	UND	#DIV/0!	UND	UND	#DIV/0!	27.9956	27.8969													1
1578	2019-11-11	b01348	UND	UND	#DIV/0!	UND	UND	#DIV/0!	UND	UND	#DIV/0!	28.3233	28.3636													1
1579	2019-05-30	b00369	UND	UND	#DIV/0!	UND	UND	#DIV/0!	UND	UND	#DIV/0!	27.1377	27.1852													1
1580	2022-02-24	b03174	UND	UND	#DIV/0!	UND	UND	#DIV/0!	UND	UND	#DIV/0!	28.4483	28.353													1
1581	2021-10-08	b02686	UND	UND	#DIV/0!	UND	UND	#DIV/0!	UND	UND	#DIV/0!	28.436	28.4234													1
1582	2021-01-26	b02356	UND	UND	#DIV/0!	UND	UND	#DIV/0!	UND	UND	#DIV/0!	29.3858	29.6792													1
1583	2019-11-11	b01368	UND	UND	#DIV/0!	UND	UND	#DIV/0!	UND	UND	#DIV/0!	28.4023	28.3908													1
1584	2019-05-30	b00428	UND	UND	#DIV/0!	UND	UND	#DIV/0!	UND	UND	#DIV/0!	29.2884	29.1249													1
1585	2019-11-11	b01364	UND	UND	#DIV/0!	UND	UND	#DIV/0!	UND	UND	#DIV/0!	29.376	29.4527													1
1586	2019-05-30	b00513	UND	UND	#DIV/0!	UND	UND	#DIV/0!	UND	UND	#DIV/0!	29.1478	29.1591													1
1587	2022-02-24	b03195	UND	UND	#DIV/0!	UND	UND	#DIV/0!	UND	UND	#DIV/0!	29.2087	29.3113													1
1588	2021-10-08	b02685	UND	UND	#DIV/0!	UND	UND	#DIV/0!	UND	UND	#DIV/0!	26.4318	27.929													1
1589	2021-01-26	b02355	UND	UND	#DIV/0!	UND	UND	#DIV/0!	UND	UND	#DIV/0!	29.3693	29.3329													1
1590	2019-11-11	b01299	UND	UND	#DIV/0!	UND	UND	#DIV/0!	UND	UND	#DIV/0!	27.8147	27.6932													1
1591	2019-05-30	b00374	UND	UND	#DIV/0!	UND	UND	#DIV/0!	UND	UND	#DIV/0!	29.4572	29.5141													1
1592	2019-11-11	b01328	UND	UND	#DIV/0!	UND	UND	#DIV/0!	UND	UND	#DIV/0!	29.5308	29.2994													1
1593	2019-11-11	b01369	UND	UND	#DIV/0!	UND	UND	#DIV/0!	UND	UND	#DIV/0!	29.2059	29.0668													1
1594	2022-02-24	b03184	UND	UND	#DIV/0!	UND	UND	#DIV/0!	UND	UND	#DIV/0!	27.8745	27.898													1
1595	2021-10-08	b02684	UND	UND	#DIV/0!	UND	UND	#DIV/0!	UND	UND	#DIV/0!	28.9732	28.9703													1
1596	2021-01-26	b02354	UND	UND	#DIV/0!	UND	UND	#DIV/0!	UND	UND	#DIV/0!	29.7469	29.551													1
1597	2019-11-11	b01352	UND	UND	#DIV/0!	UND	UND	#DIV/0!	UND	UND	#DIV/0!	29.7101	29.7459													1
1599	2019-11-11	b01323	UND	UND	#DIV/0!	UND	UND	#DIV/0!	UND	UND	#DIV/0!	29.2873	29.1005													1
1600	2021-10-08	b02683	UND	UND	#DIV/0!	UND	UND	#DIV/0!	UND	UND	#DIV/0!	29.7753	29.6808													1
1601	2021-01-26	b02353	UND	UND	#DIV/0!	UND	UND	#DIV/0!	UND	UND	#DIV/0!	29.1357	29.0062													1
1602	2019-11-11	b01362	UND	UND	#DIV/0!	UND	UND	#DIV/0!	UND	UND	#DIV/0!	29.4693	29.5677													1
1603	2019-05-30	b00413	UND	UND	#DIV/0!	UND	UND	#DIV/0!	UND	UND	#DIV/0!	33.0198	32.8341													1
1604	2019-11-11	b01340	UND	UND	#DIV/0!	UND	UND	#DIV/0!	UND	UND	#DIV/0!	29.9925	29.0405													1
1605	2022-02-24	b03176	UND	UND	#DIV/0!	UND	UND	#DIV/0!	UND	UND	#DIV/0!	27.6156	27.5825													1
1606	2021-10-08	b02682	UND	UND	#DIV/0!	UND	UND	#DIV/0!	UND	UND	#DIV/0!	28.9529	29.0089													1
1607	2021-01-26	b02352	UND	UND	#DIV/0!	UND	UND	#DIV/0!	UND	UND	#DIV/0!	28.975	28.9125													1
1608	2019-11-11	b01231	UND	UND	#DIV/0!	UND	UND	#DIV/0!	UND	UND	#DIV/0!	26.9968	26.9732													1
1609	2019-05-30	b00485	UND	UND	#DIV/0!	UND	UND	#DIV/0!	UND	UND	#DIV/0!	29.3565	29.1501													1
1610	2019-11-11	b01210	UND	UND	#DIV/0!	UND	UND	#DIV/0!	UND	UND	#DIV/0!	28.7644	29.0756													1
1611	2019-11-11	b01230	UND	UND	#DIV/0!	UND	UND	#DIV/0!	UND	UND	#DIV/0!	29.9611	29.8527													1
1612	2022-02-24	b03178	UND	UND	#DIV/0!	UND	UND	#DIV/0!	UND	UND	#DIV/0!	29.4058	29.4363													1
1613	2021-10-08	b02681	UND	UND	#DIV/0!	UND	UND	#DIV/0!	UND	UND	#DIV/0!	26.9679	27.2747													1
1614	2019-11-11	b01367	UND	UND	#DIV/0!	UND	UND	#DIV/0!	UND	UND	#DIV/0!	28.2768	28.2229													1
1615	2019-05-30	b00452	UND	UND	#DIV/0!	UND	UND	#DIV/0!	UND	UND	#DIV/0!	29.2645	29.3541													1
1616	2019-11-11	b01324	UND	UND	#DIV/0!	UND	UND	#DIV/0!	UND	UND	#DIV/0!	29.3522	29.121													1
1617	2022-02-24	b03164	UND	UND	#DIV/0!	UND	UND	#DIV/0!	UND	UND	#DIV/0!	26.7235	26.7415													1
1618	2021-10-08	b02680	UND	UND	#DIV/0!	UND	UND	#DIV/0!	UND	UND	#DIV/0!	29.0269	29.0841													1
1619	2019-11-11	b01337	UND	UND	#DIV/0!	UND	UND	#DIV/0!	UND	UND	#DIV/0!	28.2424	28.3391													1
1620	2019-05-30	b00380	UND	UND	#DIV/0!	UND	UND	#DIV/0!	UND	UND	#DIV/0!	28.9367	28.9895													1
1621	2019-05-30	b00517	UND	UND	#DIV/0!	UND	UND	#DIV/0!	UND	UND	#DIV/0!	28.9945	28.9368													1
1622	2021-10-08	b02679	UND	UND	#DIV/0!	UND	UND	#DIV/0!	UND	UND	#DIV/0!	28.6119	28.5033													1
1623	2021-01-26	b02351	UND	UND	#DIV/0!	UND	UND	#DIV/0!	UND	UND	#DIV/0!	29.7794	29.7162													1
1624	2019-11-11	b01359	UND	UND	#DIV/0!	UND	UND	#DIV/0!	UND	UND	#DIV/0!	27.8878	27.3666													1
1625	2019-05-30	b00351	UND	UND	#DIV/0!	UND	UND	#DIV/0!	UND	UND	#DIV/0!	29.4519	29.9518													1
1628	2019-11-11	b01380	UND	UND	#DIV/0!	UND	UND	#DIV/0!	UND	UND	#DIV/0!	29.5363	29.4297													1
1629	2019-11-11	b01310	UND	UND	#DIV/0!	UND	UND	#DIV/0!	UND	UND	#DIV/0!	28.8296	29.0649													1
1630	2021-02-01	b02375	UND	UND	#DIV/0!	UND	UND	#DIV/0!	UND	UND	#DIV/0!	28.643	28.3697													1
1631	2019-11-11	b01248	UND	UND	#DIV/0!	UND	UND	#DIV/0!	UND	UND	#DIV/0!	29.7035	29.453													1
1632	2022-02-24	b03189	UND	UND	#DIV/0!	UND	UND	#DIV/0!	UND	UND	#DIV/0!	26.7713	27.0432													1
1633	2021-10-08	b02678	UND	UND	#DIV/0!	UND	UND	#DIV/0!	UND	UND	#DIV/0!	27.6717	27.513													1
1634	2019-11-11	b01357	UND	UND	#DIV/0!	UND	UND	#DIV/0!	UND	UND	#DIV/0!	28.0593	27.9267													1
1636	2019-05-30	b00432	UND	UND	#DIV/0!	UND	UND	#DIV/0!	UND	UND	#DIV/0!	29.2839	29.7028													1
1637	2019-11-11	b01261	UND	UND	#DIV/0!	UND	UND	#DIV/0!	UND	UND	#DIV/0!	27.9605	28.0102													1
1638	2021-10-08	b02677	UND	UND	#DIV/0!	UND	UND	#DIV/0!	UND	UND	#DIV/0!	29.0302	29.0648													1
1639	2019-11-11	b01326	UND	UND	#DIV/0!	UND	UND	#DIV/0!	UND	UND	#DIV/0!	29.3603	28.9615													1
1640	2019-05-30	b00401	UND	UND	#DIV/0!	UND	UND	#DIV/0!	UND	UND	#DIV/0!	29.3428	29.2271													1
1641	2019-11-11	b01269	UND	UND	#DIV/0!	UND	UND	#DIV/0!	UND	UND	#DIV/0!	29.0485	29.0649													1
1642	2019-11-11	b01243	UND	UND	#DIV/0!	UND	UND	#DIV/0!	UND	UND	#DIV/0!	28.1867	28.3522													1
1643	2022-02-24	b03200	UND	UND	#DIV/0!	UND	UND	#DIV/0!	UND	UND	#DIV/0!	28.1765	28.2607													1
1644	2021-10-08	b02672	UND	UND	#DIV/0!	UND	UND	#DIV/0!	UND	UND	#DIV/0!	29.269	29.4063													1
1645	2019-11-11	b01300	UND	UND	#DIV/0!	UND	UND	#DIV/0!	UND	UND	#DIV/0!	28.1894	27.9829													1
1646	2019-05-30	b00568	UND	UND	#DIV/0!	UND	UND	#DIV/0!	UND	UND	#DIV/0!	28.6378	28.4119													1
1649	2019-11-11	b01220	UND	UND	#DIV/0!	UND	UND	#DIV/0!	UND	UND	#DIV/0!	29.3068	29.2761													1
1650	2019-05-30	b00492	UND	UND	#DIV/0!	UND	UND	#DIV/0!	UND	UND	#DIV/0!	29.7343	29.5109													1
1651	2019-05-30	b00423	UND	UND	#DIV/0!	UND	UND	#DIV/0!	UND	UND	#DIV/0!	28.0973	28.565													1
1653	2019-11-11	b01344	UND	UND	#DIV/0!	UND	UND	#DIV/0!	UND	UND	#DIV/0!	28.8691	28.6361													1
1654	2019-05-30	b00403	UND	UND	#DIV/0!	UND	UND	#DIV/0!	UND	UND	#DIV/0!	29.3078	29.1101													1
1655	2019-11-11	b01316	UND	UND	#DIV/0!	UND	UND	#DIV/0!	UND	UND	#DIV/0!	27.4603	28.1338													1
1656	2019-11-11	b01320	UND	UND	#DIV/0!	UND	UND	#DIV/0!	UND	UND	#DIV/0!	28.5061	28.7529													1
1657	2019-05-30	b00359	UND	UND	#DIV/0!	UND	UND	#DIV/0!	UND	UND	#DIV/0!	29.6405	29.8493													1
1658	2021-02-01	b02374	UND	UND	#DIV/0!	UND	UND	#DIV/0!	UND	UND	#DIV/0!	28.8888	28.9461													1
1659	2019-11-12	b01518	UND	UND	#DIV/0!	UND	UND	#DIV/0!	UND	UND	#DIV/0!	29.9955	29.8328													1
1660	2019-11-12	b01486	UND	UND	#DIV/0!	UND	UND	#DIV/0!	UND	UND	#DIV/0!	29.3882	29.2902													1
1661	2019-11-12	b01457	UND	UND	#DIV/0!	UND	UND	#DIV/0!	UND	UND	#DIV/0!	29.0011	29.0753													1
1662	2019-11-12	b01509	UND	UND	#DIV/0!	UND	UND	#DIV/0!	UND	UND	#DIV/0!	29.5015	29.6365													1
1663	2019-11-12	b01474	UND	UND	#DIV/0!	UND	UND	#DIV/0!	UND	UND	#DIV/0!	29.9241	29.9267													1
1666	2020-12-14	b02172	UND	UND	#DIV/0!	UND	UND	#DIV/0!	UND	UND	#DIV/0!	29.0829	28.8955													1
1667	2021-10-18	b02926	UND	UND	#DIV/0!	UND	UND	#DIV/0!	UND	UND	#DIV/0!	28.2226	28.131													1
1668	2020-12-14	b02169	UND	UND	#DIV/0!	UND	UND	#DIV/0!	UND	UND	#DIV/0!	35.2911	34.6073													1
1669	2019-11-12	b01481	UND	UND	#DIV/0!	UND	UND	#DIV/0!	UND	UND	#DIV/0!	29.038	29.1812													1
1670	2019-05-29	b00200	UND	UND	#DIV/0!	UND	UND	#DIV/0!	UND	UND	#DIV/0!	29.4908	29.5931													1
1673	2019-11-12	b01422	UND	UND	#DIV/0!	UND	UND	#DIV/0!	UND	UND	#DIV/0!	29.5832	29.6723													1
1674	2020-12-14	b02151	UND	UND	#DIV/0!	UND	UND	#DIV/0!	UND	UND	#DIV/0!	33.693	33.1045													1
1675	2022-03-26	b03245	UND	UND	#DIV/0!	UND	UND	#DIV/0!	UND	UND	#DIV/0!	27.6312	27.5971													1
1676	2021-10-18	b02973	UND	UND	#DIV/0!	UND	UND	#DIV/0!	UND	UND	#DIV/0!	28.8027	28.8243													1
1677	2019-11-12	b01433	UND	UND	#DIV/0!	UND	UND	#DIV/0!	UND	UND	#DIV/0!	29.9765	29.9876													1
1678	2019-05-29	b00236	UND	UND	#DIV/0!	UND	UND	#DIV/0!	UND	UND	#DIV/0!	27.5517	27.7756													1
1679	2021-10-18	b02959	UND	UND	#DIV/0!	UND	UND	#DIV/0!	UND	UND	#DIV/0!	29.3949	29.8321													1
1681	2019-11-12	b01495	UND	UND	#DIV/0!	UND	UND	#DIV/0!	UND	UND	#DIV/0!	27.641	27.4722													1
1682	2019-05-29	b00309	UND	UND	#DIV/0!	UND	UND	#DIV/0!	UND	UND	#DIV/0!	29.464	29.8189													1
1684	2019-05-30	b00357	UND	UND	#DIV/0!	UND	UND	#DIV/0!	UND	UND	#DIV/0!	29.444	29.041													1
1685	2019-11-11	b01253	UND	UND	#DIV/0!	UND	UND	#DIV/0!	UND	UND	#DIV/0!	29.2033	28.8212													1
1686	2022-02-24	b03188	UND	UND	#DIV/0!	UND	UND	#DIV/0!	UND	UND	#DIV/0!	27.771	27.8402													1
1687	2021-10-08	b02669	UND	UND	#DIV/0!	UND	UND	#DIV/0!	UND	UND	#DIV/0!	29.7749	29.7067													1
1688	2021-01-26	b02349	UND	UND	#DIV/0!	UND	UND	#DIV/0!	UND	UND	#DIV/0!	27.5916	27.4188													1
1689	2019-11-11	b01383	UND	UND	#DIV/0!	UND	UND	#DIV/0!	UND	UND	#DIV/0!	29.1859	29.0231													1
1690	2019-05-30	b00508	UND	UND	#DIV/0!	UND	UND	#DIV/0!	UND	UND	#DIV/0!	29.7594	29.9664													1
1691	2022-02-24	b03181	UND	UND	#DIV/0!	UND	UND	#DIV/0!	UND	UND	#DIV/0!	28.5816	28.9208													1
1692	2021-10-08	b02668	UND	UND	#DIV/0!	UND	UND	#DIV/0!	UND	UND	#DIV/0!	28.7702	28.7135													1
1693	2019-11-11	b01321	UND	UND	#DIV/0!	UND	UND	#DIV/0!	UND	UND	#DIV/0!	28.9397	28.955													1
1694	2019-05-30	b00365	UND	UND	#DIV/0!	UND	UND	#DIV/0!	UND	UND	#DIV/0!	29.3454	29.4346													1
1695	2019-11-11	b01228	UND	UND	#DIV/0!	UND	UND	#DIV/0!	UND	UND	#DIV/0!	29.462	29.4975													1
1696	2022-02-24	b03183	UND	UND	#DIV/0!	UND	UND	#DIV/0!	UND	UND	#DIV/0!	29.6138	29.9944													1
1697	2021-10-08	b02667	UND	UND	#DIV/0!	UND	UND	#DIV/0!	UND	UND	#DIV/0!	28.5236	28.6601													1
1698	2021-01-26	b02348	UND	UND	#DIV/0!	UND	UND	#DIV/0!	UND	UND	#DIV/0!	29.8249	29.6947													1
1699	2019-11-11	b01335	UND	UND	#DIV/0!	UND	UND	#DIV/0!	UND	UND	#DIV/0!	29.1092	29.0122													1
1700	2019-05-30	b00366	UND	UND	#DIV/0!	UND	UND	#DIV/0!	UND	UND	#DIV/0!	29.7938	29.021													1
1701	2019-11-11	b01267	UND	UND	#DIV/0!	UND	UND	#DIV/0!	UND	UND	#DIV/0!	28.2852	28.3161													1
1702	2022-02-24	b03193	UND	UND	#DIV/0!	UND	UND	#DIV/0!	UND	UND	#DIV/0!	28.4563	28.5251													1
1703	2021-10-08	b02666	UND	UND	#DIV/0!	UND	UND	#DIV/0!	UND	UND	#DIV/0!	28.9558	29.0022													1
1704	2019-11-11	b01272	UND	UND	#DIV/0!	UND	UND	#DIV/0!	UND	UND	#DIV/0!	28.931	28.9244													1
1705	2019-05-30	b00482	UND	UND	#DIV/0!	UND	UND	#DIV/0!	UND	UND	#DIV/0!	29.6864	29.0099													1
1706	2019-11-11	b01218	UND	UND	#DIV/0!	UND	UND	#DIV/0!	UND	UND	#DIV/0!	29.5887	29.4959													1
1707	2019-05-30	b00356	UND	UND	#DIV/0!	UND	UND	#DIV/0!	UND	UND	#DIV/0!	28.6809	28.8703													1
1708	2022-02-24	b03197	UND	UND	#DIV/0!	UND	UND	#DIV/0!	UND	UND	#DIV/0!	28.8001	28.6666													1
1709	2021-10-08	b02665	UND	UND	#DIV/0!	UND	UND	#DIV/0!	UND	UND	#DIV/0!	28.0934	28.1217													1
1710	2019-11-11	b01360	UND	UND	#DIV/0!	UND	UND	#DIV/0!	UND	UND	#DIV/0!	28.3993	28.4422													1
1711	2019-05-30	b00402	UND	UND	#DIV/0!	UND	UND	#DIV/0!	UND	UND	#DIV/0!	29.0023	29.9045													1
1712	2022-02-24	b03198	UND	UND	#DIV/0!	UND	UND	#DIV/0!	UND	UND	#DIV/0!	29.4356	29.7908													1
1713	2021-10-08	b02664	UND	UND	#DIV/0!	UND	UND	#DIV/0!	UND	UND	#DIV/0!	28.5319	28.4496													1
1714	2021-01-26	b02347	UND	UND	#DIV/0!	UND	UND	#DIV/0!	UND	UND	#DIV/0!	28.6422	28.7548													1
1715	2019-11-11	b01377	UND	UND	#DIV/0!	UND	UND	#DIV/0!	UND	UND	#DIV/0!	29.9855	29.0245													1
1716	2019-05-30	b00435	UND	UND	#DIV/0!	UND	UND	#DIV/0!	UND	UND	#DIV/0!	29.3819	29.5104													1
1717	2019-05-30	b00486	UND	UND	#DIV/0!	UND	UND	#DIV/0!	UND	UND	#DIV/0!	29.6396	29.2365													1
1718	2019-11-11	b01250	UND	UND	#DIV/0!	UND	UND	#DIV/0!	UND	UND	#DIV/0!	27.9713	28.3746													1
1719	2019-11-11	b01385	UND	UND	#DIV/0!	UND	UND	#DIV/0!	UND	UND	#DIV/0!	29.674	29.7054													1
1720	2019-05-30	b00445	UND	UND	#DIV/0!	UND	UND	#DIV/0!	UND	UND	#DIV/0!	29.4202	29.457													1
1721	2019-11-11	b01265	UND	UND	#DIV/0!	UND	UND	#DIV/0!	UND	UND	#DIV/0!	28.5858	28.9475													1
1722	2022-02-24	b03190	UND	UND	#DIV/0!	UND	UND	#DIV/0!	UND	UND	#DIV/0!	26.8201	27.3541													1
1723	2021-10-08	b02663	UND	UND	#DIV/0!	UND	UND	#DIV/0!	UND	UND	#DIV/0!	28.278	28.2274													1
1724	2021-02-01	b02373	UND	UND	#DIV/0!	UND	UND	#DIV/0!	UND	UND	#DIV/0!	27.4352	27.6267													1
1725	2019-11-11	b01256	UND	UND	#DIV/0!	UND	UND	#DIV/0!	UND	UND	#DIV/0!	27.0669	26.9996													1
1726	2019-05-30	b00483	UND	UND	#DIV/0!	UND	UND	#DIV/0!	UND	UND	#DIV/0!	28.7534	28.7824													1
1727	2019-11-11	b01361	UND	UND	#DIV/0!	UND	UND	#DIV/0!	UND	UND	#DIV/0!	29.1422	29.1512													1
1729	2021-02-01	b02372	UND	UND	#DIV/0!	UND	UND	#DIV/0!	UND	UND	#DIV/0!	28.9276	28.6353													1
1730	2022-02-24	b03173	UND	UND	#DIV/0!	UND	UND	#DIV/0!	UND	UND	#DIV/0!	27.7198	27.3745													1
1731	2021-10-08	b02676	UND	UND	#DIV/0!	UND	UND	#DIV/0!	UND	UND	#DIV/0!	28.2722	28.6091													1
1732	2021-02-01	b02371	UND	UND	#DIV/0!	UND	UND	#DIV/0!	UND	UND	#DIV/0!	27.2422	27.172													1
1733	2019-11-11	b01252	UND	UND	#DIV/0!	UND	UND	#DIV/0!	UND	UND	#DIV/0!	26.8656	26.9153													1
1734	2019-05-30	b00540	UND	UND	#DIV/0!	UND	UND	#DIV/0!	UND	UND	#DIV/0!	27.1523	27.3597													1
1735	2019-11-11	b01255	UND	UND	#DIV/0!	UND	UND	#DIV/0!	UND	UND	#DIV/0!	28.306	28.0636													1
1736	2019-05-30	b00553	UND	UND	#DIV/0!	UND	UND	#DIV/0!	UND	UND	#DIV/0!	28.9545	29.0179													1
1737	2022-02-24	b03179	UND	UND	#DIV/0!	UND	UND	#DIV/0!	UND	UND	#DIV/0!	28.6561	28.82													1
1738	2021-10-08	b02675	UND	UND	#DIV/0!	UND	UND	#DIV/0!	UND	UND	#DIV/0!	29.1759	29.1697													1
1739	2019-11-11	b01264	UND	UND	#DIV/0!	UND	UND	#DIV/0!	UND	UND	#DIV/0!	28.7444	28.784													1
1740	2019-05-30	b00478	UND	UND	#DIV/0!	UND	UND	#DIV/0!	UND	UND	#DIV/0!	28.3662	28.4637													1
1741	2021-02-01	b02370	UND	UND	#DIV/0!	UND	UND	#DIV/0!	UND	UND	#DIV/0!	29.3076	29.0193													1
1742	2019-11-11	b01350	UND	UND	#DIV/0!	UND	UND	#DIV/0!	UND	UND	#DIV/0!	29.8045	29.7239													1
1743	2022-02-24	b03196	UND	UND	#DIV/0!	UND	UND	#DIV/0!	UND	UND	#DIV/0!	27.5015	27.1924													1
1744	2021-10-08	b02674	UND	UND	#DIV/0!	UND	UND	#DIV/0!	UND	UND	#DIV/0!	26.1361	26.1012													1
1745	2019-11-11	b01309	UND	UND	#DIV/0!	UND	UND	#DIV/0!	UND	UND	#DIV/0!	28.3849	28.0688													1
1746	2019-05-30	b00364	UND	UND	#DIV/0!	UND	UND	#DIV/0!	UND	UND	#DIV/0!	29.1787	28.9661													1
1747	2022-02-24	b03203	UND	UND	#DIV/0!	UND	UND	#DIV/0!	UND	UND	#DIV/0!	28.9094	29.1238													1
1748	2021-10-08	b02673	UND	UND	#DIV/0!	UND	UND	#DIV/0!	UND	UND	#DIV/0!	28.7001	28.5521													1
1749	2021-01-26	b02346	UND	UND	#DIV/0!	UND	UND	#DIV/0!	UND	UND	#DIV/0!	27.239	27.2749													1
1750	2019-11-11	b01334	UND	UND	#DIV/0!	UND	UND	#DIV/0!	UND	UND	#DIV/0!	27.9964	28.0183													1
1751	2019-05-30	b00386	UND	UND	#DIV/0!	UND	UND	#DIV/0!	UND	UND	#DIV/0!	29.3897	29.168													1
1754	2022-03-22	b03240	UND	UND	#DIV/0!	UND	UND	#DIV/0!	UND	UND	#DIV/0!	28.232	28.1307													1
1755	2021-10-25	b02918	UND	UND	#DIV/0!	UND	UND	#DIV/0!	UND	UND	#DIV/0!	28.2612	28.0954													1
1756	2021-06-19	b02644	UND	UND	#DIV/0!	UND	UND	#DIV/0!	UND	UND	#DIV/0!	27.947	27.7772													1
1757	2020-12-17	b02236	UND	UND	#DIV/0!	UND	UND	#DIV/0!	UND	UND	#DIV/0!	25.2672	25.0641													1
1758	2019-11-27	b01664	UND	UND	#DIV/0!	UND	UND	#DIV/0!	UND	UND	#DIV/0!	27.14	27.2049													1
1759	2019-06-26	b00599	UND	UND	#DIV/0!	UND	UND	#DIV/0!	UND	UND	#DIV/0!	27.6389	27.7204													1
1760	2021-10-25	b02917	UND	UND	#DIV/0!	UND	UND	#DIV/0!	UND	UND	#DIV/0!	27.9545	28.1031													1
1761	2021-06-19	b02643	UND	UND	#DIV/0!	UND	UND	#DIV/0!	UND	UND	#DIV/0!	29.5048	29.6415													1
1762	2020-12-17	b02255	UND	UND	#DIV/0!	UND	UND	#DIV/0!	UND	UND	#DIV/0!	27.7479	27.7331													1
1763	2019-11-27	b01669	UND	UND	#DIV/0!	UND	UND	#DIV/0!	UND	UND	#DIV/0!	26.9612	27.0635													1
1764	2019-06-26	b00635	UND	UND	#DIV/0!	UND	UND	#DIV/0!	UND	UND	#DIV/0!	28.9627	28.7375													1
1765	2019-11-27	b01665	UND	UND	#DIV/0!	UND	UND	#DIV/0!	UND	UND	#DIV/0!	26.8278	27.0367													1
1766	2022-03-22	b03239	UND	UND	#DIV/0!	UND	UND	#DIV/0!	UND	UND	#DIV/0!	28.0769	28.3075													1
1767	2021-10-25	b02916	UND	UND	#DIV/0!	UND	UND	#DIV/0!	UND	UND	#DIV/0!	29.2462	28.9189													1
1768	2021-06-19	b02642	UND	UND	#DIV/0!	UND	UND	#DIV/0!	UND	UND	#DIV/0!	28.5408	28.6655													1
1769	2020-12-17	b02268	UND	UND	#DIV/0!	UND	UND	#DIV/0!	UND	UND	#DIV/0!	27.1645	27.2378													1
1770	2019-11-27	b01655	UND	UND	#DIV/0!	UND	UND	#DIV/0!	UND	UND	#DIV/0!	26.9188	26.9608													1
1771	2019-06-26	b00578	UND	UND	#DIV/0!	UND	UND	#DIV/0!	UND	UND	#DIV/0!	26.7565	26.8666													1
1772	2022-03-22	b03238	UND	UND	#DIV/0!	UND	UND	#DIV/0!	UND	UND	#DIV/0!	28.0249	28.1942													1
1773	2021-10-25	b02915	UND	UND	#DIV/0!	UND	UND	#DIV/0!	UND	UND	#DIV/0!	28.7963	29.1398													1
1774	2021-06-19	b02641	UND	UND	#DIV/0!	UND	UND	#DIV/0!	UND	UND	#DIV/0!	27.6256	27.771													1
1775	2020-12-17	b02225	UND	UND	#DIV/0!	UND	UND	#DIV/0!	UND	UND	#DIV/0!	26.8617	27.0899													1
1776	2019-11-27	b01700	UND	UND	#DIV/0!	UND	UND	#DIV/0!	UND	UND	#DIV/0!	29.0729	29.0922													1
1777	2019-06-26	b00645	UND	UND	#DIV/0!	UND	UND	#DIV/0!	UND	UND	#DIV/0!	28.1714	27.6954													1
1778	2022-03-22	b03237	UND	UND	#DIV/0!	UND	UND	#DIV/0!	UND	UND	#DIV/0!	26.6362	26.4613													1
1779	2021-10-25	b02914	UND	UND	#DIV/0!	UND	UND	#DIV/0!	UND	UND	#DIV/0!	27.5737	28.1046													1
1780	2021-06-19	b02640	UND	UND	#DIV/0!	UND	UND	#DIV/0!	UND	UND	#DIV/0!	27.6221	27.6937													1
1781	2020-12-17	b02265	UND	UND	#DIV/0!	UND	UND	#DIV/0!	UND	UND	#DIV/0!	27.824	27.8548													1
1782	2019-11-27	b01656	UND	UND	#DIV/0!	UND	UND	#DIV/0!	UND	UND	#DIV/0!	25.9033	25.9881													1
1783	2019-06-26	b00617	UND	UND	#DIV/0!	UND	UND	#DIV/0!	UND	UND	#DIV/0!	27.9808	28.0368													1
1784	2022-03-22	b03236	UND	UND	#DIV/0!	UND	UND	#DIV/0!	UND	UND	#DIV/0!	28.2103	28.3302													1
1785	2021-10-25	b02913	UND	UND	#DIV/0!	UND	UND	#DIV/0!	UND	UND	#DIV/0!	27.9494	28.1289													1
1786	2021-06-19	b02639	UND	UND	#DIV/0!	UND	UND	#DIV/0!	UND	UND	#DIV/0!	26.1037	26.4686													1
1787	2020-12-17	b02226	UND	UND	#DIV/0!	UND	UND	#DIV/0!	UND	UND	#DIV/0!	27.1351	27.4448													1
1788	2019-11-27	b01684	UND	UND	#DIV/0!	UND	UND	#DIV/0!	UND	UND	#DIV/0!	27.1464	27.0545													1
1789	2019-06-26	b00584	UND	UND	#DIV/0!	UND	UND	#DIV/0!	UND	UND	#DIV/0!	27.0861	27.1704													1
1790	2022-05-24	b03324	UND	UND	#DIV/0!	UND	UND	#DIV/0!	UND	UND	#DIV/0!	28.5758	28.9757													1
1791	2021-12-01	b02823	UND	UND	#DIV/0!	UND	UND	#DIV/0!	UND	UND	#DIV/0!	28.9356	28.7786													1
1792	2021-07-14	b02411	UND	UND	#DIV/0!	UND	UND	#DIV/0!	UND	UND	#DIV/0!	29.6583	29.7243													1
1793	2021-01-13	b02337	UND	UND	#DIV/0!	UND	UND	#DIV/0!	UND	UND	#DIV/0!	28.5939	28.6523													1
1794	2019-11-28	b01836	UND	UND	#DIV/0!	UND	UND	#DIV/0!	UND	UND	#DIV/0!	28.4574	28.7845													1
1795	2019-07-03	b00769	UND	UND	#DIV/0!	UND	UND	#DIV/0!	UND	UND	#DIV/0!	29.3703	29.0551													1
1796	2022-05-24	b03305	UND	UND	#DIV/0!	UND	UND	#DIV/0!	UND	UND	#DIV/0!	29.4156	29.4211													1
1797	2021-12-01	b02808	UND	UND	#DIV/0!	UND	UND	#DIV/0!	UND	UND	#DIV/0!	28.0857	28.1469													1
1798	2021-07-14	b02439	UND	UND	#DIV/0!	UND	UND	#DIV/0!	UND	UND	#DIV/0!	28.634	28.3771													1
1799	2021-01-13	b02323	UND	UND	#DIV/0!	UND	UND	#DIV/0!	UND	UND	#DIV/0!	27.2078	27.2087													1
1800	2019-11-28	b01779	UND	UND	#DIV/0!	UND	UND	#DIV/0!	UND	UND	#DIV/0!	26.5226	26.6014													1
1801	2019-07-03	b00706	UND	UND	#DIV/0!	UND	UND	#DIV/0!	UND	UND	#DIV/0!	29.4041	29.1581													1
1802	2019-11-28	b01821	UND	UND	#DIV/0!	UND	UND	#DIV/0!	UND	UND	#DIV/0!	32.8713	32.4622													1
1803	2022-05-24	b03279	UND	UND	#DIV/0!	UND	UND	#DIV/0!	UND	UND	#DIV/0!	27.1518	27.2251													1
1804	2021-12-01	b02796	UND	UND	#DIV/0!	UND	UND	#DIV/0!	UND	UND	#DIV/0!	27.6939	27.8889													1
1805	2021-07-14	b02448	UND	UND	#DIV/0!	UND	UND	#DIV/0!	UND	UND	#DIV/0!	28.3033	28.3738													1
1806	2021-01-13	b02325	UND	UND	#DIV/0!	UND	UND	#DIV/0!	UND	UND	#DIV/0!	27.7412	28.0629													1
1807	2019-11-28	b01801	UND	UND	#DIV/0!	UND	UND	#DIV/0!	UND	UND	#DIV/0!	25.8378	25.7056													1
1808	2019-07-03	b00708	UND	UND	#DIV/0!	UND	UND	#DIV/0!	UND	UND	#DIV/0!	28.2832	28.3952													1
1809	2021-01-13	b02284	UND	UND	#DIV/0!	UND	UND	#DIV/0!	UND	UND	#DIV/0!	29.0853	29.2182													1
1810	2021-12-01	b02765	UND	UND	#DIV/0!	UND	UND	#DIV/0!	UND	UND	#DIV/0!	27.8668	28.142													1
1811	2021-07-14	b02438	UND	UND	#DIV/0!	UND	UND	#DIV/0!	UND	UND	#DIV/0!	28.9699	28.9711													1
1812	2021-01-13	b02270	UND	UND	#DIV/0!	UND	UND	#DIV/0!	UND	UND	#DIV/0!	29.8773	29.7114													1
1813	2019-11-28	b01813	UND	UND	#DIV/0!	UND	UND	#DIV/0!	UND	UND	#DIV/0!	29.5991	29.6201													1
1814	2019-07-03	b00694	UND	UND	#DIV/0!	UND	UND	#DIV/0!	UND	UND	#DIV/0!	29.5821	29.5379													1
1815	2022-05-24	b03284	UND	UND	#DIV/0!	UND	UND	#DIV/0!	UND	UND	#DIV/0!	26.2936	26.1489													1
1816	2021-12-01	b02770	UND	UND	#DIV/0!	UND	UND	#DIV/0!	UND	UND	#DIV/0!	27.927	27.8907													1
1817	2021-07-14	b02452	UND	UND	#DIV/0!	UND	UND	#DIV/0!	UND	UND	#DIV/0!	28.856	28.9412													1
1818	2021-01-13	b02318	UND	UND	#DIV/0!	UND	UND	#DIV/0!	UND	UND	#DIV/0!	28.0229	27.8925													1
1819	2019-11-28	b01747	UND	UND	#DIV/0!	UND	UND	#DIV/0!	UND	UND	#DIV/0!	28.2396	28.3846													1
1820	2019-07-03	b00696	UND	UND	#DIV/0!	UND	UND	#DIV/0!	UND	UND	#DIV/0!	28.8081	29.3524													1
1821	2019-07-03	b00705	UND	UND	#DIV/0!	UND	UND	#DIV/0!	UND	UND	#DIV/0!	29.3016	29.2192													1
1822	2019-11-27	b01738	UND	UND	#DIV/0!	UND	UND	#DIV/0!	UND	UND	#DIV/0!	27.5838	27.695													1
1823	2022-06-01	b03342	UND	UND	#DIV/0!	UND	UND	#DIV/0!	UND	UND	#DIV/0!	26.811	26.7921													1
1824	2021-11-17	b02761	UND	UND	#DIV/0!	UND	UND	#DIV/0!	UND	UND	#DIV/0!	29.2204	29.2401													1
1825	2021-07-23	b02522	UND	UND	#DIV/0!	UND	UND	#DIV/0!	UND	UND	#DIV/0!	29.6665	29.6028													1
1826	2020-12-10	b02023	UND	UND	#DIV/0!	UND	UND	#DIV/0!	UND	UND	#DIV/0!	29.0656	29.2569													1
1827	2019-12-04	b01918	UND	UND	#DIV/0!	UND	UND	#DIV/0!	UND	UND	#DIV/0!	28.6812	28.8223													1
1828	2019-07-04	b00780	UND	UND	#DIV/0!	UND	UND	#DIV/0!	UND	UND	#DIV/0!	29.0771	29.805													1
1829	2020-12-10	b02014	UND	UND	#DIV/0!	UND	UND	#DIV/0!	UND	UND	#DIV/0!	28.8254	27.6906													1
1830	2022-06-01	b03367	UND	UND	#DIV/0!	UND	UND	#DIV/0!	UND	UND	#DIV/0!	27.5688	27.3657													1
1831	2021-11-17	b02753	UND	UND	#DIV/0!	UND	UND	#DIV/0!	UND	UND	#DIV/0!	29.2648	29.3369													1
1832	2021-07-23	b02487	UND	UND	#DIV/0!	UND	UND	#DIV/0!	UND	UND	#DIV/0!	28.661	28.8166													1
1833	2020-12-10	b02031	UND	UND	#DIV/0!	UND	UND	#DIV/0!	UND	UND	#DIV/0!	27.3556	27.9952													1
1834	2019-12-04	b01885	UND	UND	#DIV/0!	UND	UND	#DIV/0!	UND	UND	#DIV/0!	28.3802	28.3291													1
1835	2019-07-04	b00841	UND	UND	#DIV/0!	UND	UND	#DIV/0!	UND	UND	#DIV/0!	29.3043	29.1098													1
1836	2022-06-01	b03334	UND	UND	#DIV/0!	UND	UND	#DIV/0!	UND	UND	#DIV/0!	26.4415	26.1526													1
1837	2021-11-17	b02741	UND	UND	#DIV/0!	UND	UND	#DIV/0!	UND	UND	#DIV/0!	28.48	28.4851													1
1838	2021-07-23	b02525	UND	UND	#DIV/0!	UND	UND	#DIV/0!	UND	UND	#DIV/0!	28.4843	28.3284													1
1839	2020-12-10	b02036	UND	UND	#DIV/0!	UND	UND	#DIV/0!	UND	UND	#DIV/0!	26.7501	26.8261													1
1840	2019-12-04	b01863	UND	UND	#DIV/0!	UND	UND	#DIV/0!	UND	UND	#DIV/0!	27.1834	27.1051													1
1841	2019-07-04	b00808	UND	UND	#DIV/0!	UND	UND	#DIV/0!	UND	UND	#DIV/0!	26.76	26.6938													1
1842	2022-06-01	b03332	UND	UND	#DIV/0!	UND	UND	#DIV/0!	UND	UND	#DIV/0!	27.1183	27.1834													1
1843	2021-11-17	b02743	UND	UND	#DIV/0!	UND	UND	#DIV/0!	UND	UND	#DIV/0!	29.1526	29.1942													1
1844	2021-07-23	b02491	UND	UND	#DIV/0!	UND	UND	#DIV/0!	UND	UND	#DIV/0!	29.6784	29.4986													1
1845	2020-12-10	b02016	UND	UND	#DIV/0!	UND	UND	#DIV/0!	UND	UND	#DIV/0!	26.8282	26.9342													1
1846	2019-12-04	b01862	UND	UND	#DIV/0!	UND	UND	#DIV/0!	UND	UND	#DIV/0!	28.9285	28.8534													1
1847	2019-07-04	b00809	UND	UND	#DIV/0!	UND	UND	#DIV/0!	UND	UND	#DIV/0!	29.9827	29.8031													1
1848	2022-06-01	b03346	UND	UND	#DIV/0!	UND	UND	#DIV/0!	UND	UND	#DIV/0!	27.1414	27.2705													1
1849	2021-11-17	b02735	UND	UND	#DIV/0!	UND	UND	#DIV/0!	UND	UND	#DIV/0!	29.4934	29.3626													1
1850	2021-07-23	b02489	UND	UND	#DIV/0!	UND	UND	#DIV/0!	UND	UND	#DIV/0!	28.1786	28.2465													1
1851	2020-12-10	b02077	UND	UND	#DIV/0!	UND	UND	#DIV/0!	UND	UND	#DIV/0!	29.0577	29.0415													1
1852	2019-12-04	b01858	UND	UND	#DIV/0!	UND	UND	#DIV/0!	UND	UND	#DIV/0!	28.9042	28.7654													1
1853	2019-07-04	b00845	UND	UND	#DIV/0!	UND	UND	#DIV/0!	UND	UND	#DIV/0!	29.7457	29.7619													1
1854	2020-12-10	b02081	UND	UND	#DIV/0!	UND	UND	#DIV/0!	UND	UND	#DIV/0!	28.1327	28.0787													1
1855	2022-06-01	b03327	UND	UND	#DIV/0!	UND	UND	#DIV/0!	UND	UND	#DIV/0!	27.0047	27.2583													1
1856	2021-11-17	b02727	UND	UND	#DIV/0!	UND	UND	#DIV/0!	UND	UND	#DIV/0!	29.0291	29.1239													1
1857	2021-07-23	b02530	UND	UND	#DIV/0!	UND	UND	#DIV/0!	UND	UND	#DIV/0!	28.7731	29.009													1
1858	2020-12-10	b02074	UND	UND	#DIV/0!	UND	UND	#DIV/0!	UND	UND	#DIV/0!	27.3477	27.5495													1
1859	2019-12-04	b01924	UND	UND	#DIV/0!	UND	UND	#DIV/0!	UND	UND	#DIV/0!	27.8038	28.2324													1
1860	2019-07-04	b00781	UND	UND	#DIV/0!	UND	UND	#DIV/0!	UND	UND	#DIV/0!	29.3048	29.4764													1
1861	2022-06-01	b03335	UND	UND	#DIV/0!	UND	UND	#DIV/0!	UND	UND	#DIV/0!	26.4882	26.3866													1
1862	2021-11-17	b02742	UND	UND	#DIV/0!	UND	UND	#DIV/0!	UND	UND	#DIV/0!	28.9019	28.9545													1
1863	2021-07-23	b02492	UND	UND	#DIV/0!	UND	UND	#DIV/0!	UND	UND	#DIV/0!	28.2644	27.9112													1
1864	2020-12-10	b02021	UND	UND	#DIV/0!	UND	UND	#DIV/0!	UND	UND	#DIV/0!	26.8086	26.7383													1
1865	2019-12-04	b01857	UND	UND	#DIV/0!	UND	UND	#DIV/0!	UND	UND	#DIV/0!	29.1136	29.0311													1
1866	2019-07-04	b00807	UND	UND	#DIV/0!	UND	UND	#DIV/0!	UND	UND	#DIV/0!	33.9932	33.6489													1
1867	2022-06-01	b03366	UND	UND	#DIV/0!	UND	UND	#DIV/0!	UND	UND	#DIV/0!	26.6288	27.0941													1
1869	2021-07-23	b02511	UND	UND	#DIV/0!	UND	UND	#DIV/0!	UND	UND	#DIV/0!	29.617	29.121													1
1870	2020-12-10	b02008	UND	UND	#DIV/0!	UND	UND	#DIV/0!	UND	UND	#DIV/0!	29.3105	28.5099													1
1871	2019-12-04	b01860	UND	UND	#DIV/0!	UND	UND	#DIV/0!	UND	UND	#DIV/0!	28.6168	28.6465													1
1872	2019-07-04	b00839	UND	UND	#DIV/0!	UND	UND	#DIV/0!	UND	UND	#DIV/0!	29.323	29.5439													1
1874	2019-12-04	b01922	UND	UND	#DIV/0!	UND	UND	#DIV/0!	UND	UND	#DIV/0!	27.8445	27.7633													1
1876	2022-06-01	b03357	UND	UND	#DIV/0!	UND	UND	#DIV/0!	UND	UND	#DIV/0!	26.9308	26.9155													1
1877	2021-11-17	b02748	UND	UND	#DIV/0!	UND	UND	#DIV/0!	UND	UND	#DIV/0!	29.9119	29.8844													1
1878	2021-07-23	b02500	UND	UND	#DIV/0!	UND	UND	#DIV/0!	UND	UND	#DIV/0!	29.098	29.1543													1
1879	2020-12-10	b02028	UND	UND	#DIV/0!	UND	UND	#DIV/0!	UND	UND	#DIV/0!	28.7999	28.7256													1
1880	2019-12-04	b01886	UND	UND	#DIV/0!	UND	UND	#DIV/0!	UND	UND	#DIV/0!	29.0476	29.0879													1
1881	2019-07-04	b00810	UND	UND	#DIV/0!	UND	UND	#DIV/0!	UND	UND	#DIV/0!	27.5709	27.7734													1
1882	2022-06-01	b03347	UND	UND	#DIV/0!	UND	UND	#DIV/0!	UND	UND	#DIV/0!	27.5651	27.2593													1
1883	2021-11-17	b02745	UND	UND	#DIV/0!	UND	UND	#DIV/0!	UND	UND	#DIV/0!	29.9539	29.9891													1
1884	2021-07-23	b02485	UND	UND	#DIV/0!	UND	UND	#DIV/0!	UND	UND	#DIV/0!	29.0202	29.0311													1
1885	2020-12-10	b02037	UND	UND	#DIV/0!	UND	UND	#DIV/0!	UND	UND	#DIV/0!	29.2225	29.3105													1
1886	2019-12-04	b01929	UND	UND	#DIV/0!	UND	UND	#DIV/0!	UND	UND	#DIV/0!	27.4067	27.2463													1
1887	2019-07-04	b00865	UND	UND	#DIV/0!	UND	UND	#DIV/0!	UND	UND	#DIV/0!	27.4864	27.6137													1
1890	2021-07-23	b02524	UND	UND	#DIV/0!	UND	UND	#DIV/0!	UND	UND	#DIV/0!	28.0528	27.9935													1
1891	2020-12-10	b02044	UND	UND	#DIV/0!	UND	UND	#DIV/0!	UND	UND	#DIV/0!	27.2573	27.0538													1
1892	2019-12-04	b01875	UND	UND	#DIV/0!	UND	UND	#DIV/0!	UND	UND	#DIV/0!	28.8233	28.9031													1
1893	2019-07-04	b00863	UND	UND	#DIV/0!	UND	UND	#DIV/0!	UND	UND	#DIV/0!	28.0634	28.0758													1
1894	2019-12-04	b01890	UND	UND	#DIV/0!	UND	UND	#DIV/0!	UND	UND	#DIV/0!	29.2429	29.356													1
1896	2019-12-04	b01868	UND	UND	#DIV/0!	UND	UND	#DIV/0!	UND	UND	#DIV/0!	29.1463	29.0493													1
1897	2019-07-04	b00784	UND	UND	#DIV/0!	UND	UND	#DIV/0!	UND	UND	#DIV/0!	29.5024	29.096													1
1903	2019-12-04	b01887	UND	UND	#DIV/0!	UND	UND	#DIV/0!	UND	UND	#DIV/0!	28.4004	28.2541													1
1904	2019-07-04	b00817	UND	UND	#DIV/0!	UND	UND	#DIV/0!	UND	UND	#DIV/0!	29.1756	29.1999													1
1907	2022-06-01	b03353	UND	UND	#DIV/0!	UND	UND	#DIV/0!	UND	UND	#DIV/0!	27.1337	27.2123													1
1908	2021-11-17	b02747	UND	UND	#DIV/0!	UND	UND	#DIV/0!	UND	UND	#DIV/0!	29.2427	29.2241													1
1909	2021-07-23	b02520	UND	UND	#DIV/0!	UND	UND	#DIV/0!	UND	UND	#DIV/0!	28.9606	28.8047													1
1910	2020-12-10	b02059	UND	UND	#DIV/0!	UND	UND	#DIV/0!	UND	UND	#DIV/0!	29.2458	29.9848													1
1911	2019-12-04	b01910	UND	UND	#DIV/0!	UND	UND	#DIV/0!	UND	UND	#DIV/0!	28.8403	28.6417													1
1912	2019-07-04	b00796	UND	UND	#DIV/0!	UND	UND	#DIV/0!	UND	UND	#DIV/0!	27.9571	27.7674													1
1915	2019-07-04	b00802	UND	UND	#DIV/0!	UND	UND	#DIV/0!	UND	UND	#DIV/0!	29.0237	29.4182													1
1916	2022-06-01	b03348	UND	UND	#DIV/0!	UND	UND	#DIV/0!	UND	UND	#DIV/0!	26.9583	26.9487													1
1917	2021-11-17	b02713	UND	UND	#DIV/0!	UND	UND	#DIV/0!	UND	UND	#DIV/0!	27.8853	27.613													1
1918	2021-07-23	b02534	UND	UND	#DIV/0!	UND	UND	#DIV/0!	UND	UND	#DIV/0!	29.7734	29.5598													1
1919	2020-12-10	b02051	UND	UND	#DIV/0!	UND	UND	#DIV/0!	UND	UND	#DIV/0!	28.4905	28.3995													1
1920	2019-12-04	b01884	UND	UND	#DIV/0!	UND	UND	#DIV/0!	UND	UND	#DIV/0!	29.0243	29.8835													1
1921	2019-07-04	b00787	UND	UND	#DIV/0!	UND	UND	#DIV/0!	UND	UND	#DIV/0!	29.4905	29.0428													1
1922	2020-12-10	b02069	UND	UND	#DIV/0!	UND	UND	#DIV/0!	UND	UND	#DIV/0!	27.7814	29.477													1
1923	2019-07-04	b00814	UND	UND	#DIV/0!	UND	UND	#DIV/0!	UND	UND	#DIV/0!	29.6261	29.6421													1
1924	2022-06-01	b03345	UND	UND	#DIV/0!	UND	UND	#DIV/0!	UND	UND	#DIV/0!	26.3804	26.3569													1
1925	2021-11-17	b02716	UND	UND	#DIV/0!	UND	UND	#DIV/0!	UND	UND	#DIV/0!	28.9539	29.1													1
1926	2021-07-23	b02505	UND	UND	#DIV/0!	UND	UND	#DIV/0!	UND	UND	#DIV/0!	25.8014	25.7044													1
1927	2020-12-10	b02048	UND	UND	#DIV/0!	UND	UND	#DIV/0!	UND	UND	#DIV/0!	28.7054	28.7044													1
1928	2019-12-04	b01871	UND	UND	#DIV/0!	UND	UND	#DIV/0!	UND	UND	#DIV/0!	29.9028	29.9781													1
1929	2019-07-04	b00805	UND	UND	#DIV/0!	UND	UND	#DIV/0!	UND	UND	#DIV/0!	29.3736	29.4207													1
1930	2022-06-01	b03351	UND	UND	#DIV/0!	UND	UND	#DIV/0!	UND	UND	#DIV/0!	27.2215	27.3296													1
1931	2021-11-17	b02762	UND	UND	#DIV/0!	UND	UND	#DIV/0!	UND	UND	#DIV/0!	29.9248	29.0396													1
1932	2021-07-23	b02527	UND	UND	#DIV/0!	UND	UND	#DIV/0!	UND	UND	#DIV/0!	29.9836	29.8155													1
1933	2020-12-10	b02070	UND	UND	#DIV/0!	UND	UND	#DIV/0!	UND	UND	#DIV/0!	27.4631	27.3839													1
1934	2019-12-04	b01893	UND	UND	#DIV/0!	UND	UND	#DIV/0!	UND	UND	#DIV/0!	29.5928	29.3773													1
1935	2019-07-04	b00783	UND	UND	#DIV/0!	UND	UND	#DIV/0!	UND	UND	#DIV/0!	29.8944	29.0484													1
1946	2019-07-04	b00837	UND	UND	#DIV/0!	UND	UND	#DIV/0!	UND	UND	#DIV/0!	29.7033	29.6937													1
1947	2019-07-04	b00864	UND	UND	#DIV/0!	UND	UND	#DIV/0!	UND	UND	#DIV/0!	29.4463	29.1627													1
1948	2019-07-04	b00831	UND	UND	#DIV/0!	UND	UND	#DIV/0!	UND	UND	#DIV/0!	29.9732	29.844													1
1949	2022-03-22	b03215	UND	UND	#DIV/0!	UND	UND	#DIV/0!	UND	UND	#DIV/0!	27.3406	27.7418													1
1950	2021-10-25	b02880	UND	UND	#DIV/0!	UND	UND	#DIV/0!	UND	UND	#DIV/0!	26.7587	26.8955													1
1951	2021-06-14	b02654	UND	UND	#DIV/0!	UND	UND	#DIV/0!	UND	UND	#DIV/0!	27.9058	27.9264													1
1952	2020-12-17	b02212	UND	UND	#DIV/0!	UND	UND	#DIV/0!	UND	UND	#DIV/0!	26.7081	26.6056													1
1953	2019-11-27	b01739	UND	UND	#DIV/0!	UND	UND	#DIV/0!	UND	UND	#DIV/0!	28.3888	28.3818													1
1954	2019-06-26	b00666	UND	UND	#DIV/0!	UND	UND	#DIV/0!	UND	UND	#DIV/0!	29.6111	29.9664													1
1955	2022-05-24	b03273	UND	UND	#DIV/0!	UND	UND	#DIV/0!	UND	UND	#DIV/0!	29.1503	29.265													1
1956	2021-12-01	b02810	UND	UND	#DIV/0!	UND	UND	#DIV/0!	UND	UND	#DIV/0!	27.8812	27.8998													1
1957	2021-07-14	b02447	UND	UND	#DIV/0!	UND	UND	#DIV/0!	UND	UND	#DIV/0!	27.5844	27.8615													1
1958	2021-01-13	b02276	UND	UND	#DIV/0!	UND	UND	#DIV/0!	UND	UND	#DIV/0!	28.5841	28.598													1
1959	2019-11-28	b01777	UND	UND	#DIV/0!	UND	UND	#DIV/0!	UND	UND	#DIV/0!	27.7992	27.9925													1
1960	2019-07-03	b00699	UND	UND	#DIV/0!	UND	UND	#DIV/0!	UND	UND	#DIV/0!	28.89	28.9223													1
1961	2019-11-28	b01797	UND	UND	#DIV/0!	UND	UND	#DIV/0!	UND	UND	#DIV/0!	29.3145	29.3489													1
1963	2021-12-01	b02817	UND	UND	#DIV/0!	UND	UND	#DIV/0!	UND	UND	#DIV/0!	29.342	29.1421													1
1965	2021-01-13	b02335	UND	UND	#DIV/0!	UND	UND	#DIV/0!	UND	UND	#DIV/0!	29.2813	29.9451													1
1966	2019-11-28	b01826	UND	UND	#DIV/0!	UND	UND	#DIV/0!	UND	UND	#DIV/0!	27.9838	27.9927													1
1967	2019-07-03	b00772	UND	UND	#DIV/0!	UND	UND	#DIV/0!	UND	UND	#DIV/0!	28.5149	28.58													1
1968	2021-12-01	b02826	UND	UND	#DIV/0!	UND	UND	#DIV/0!	UND	UND	#DIV/0!	29.082	29.1068													1
1969	2021-07-14	b02413	UND	UND	#DIV/0!	UND	UND	#DIV/0!	UND	UND	#DIV/0!	29.7963	29.8522													1
1970	2021-01-13	b02341	UND	UND	#DIV/0!	UND	UND	#DIV/0!	UND	UND	#DIV/0!	26.9003	28.7192													1
1971	2019-11-28	b01822	UND	UND	#DIV/0!	UND	UND	#DIV/0!	UND	UND	#DIV/0!	28.606	28.6316													1
1972	2019-07-03	b00768	UND	UND	#DIV/0!	UND	UND	#DIV/0!	UND	UND	#DIV/0!	29.0395	28.8438													1
1973	2021-01-13	b02339	UND	UND	#DIV/0!	UND	UND	#DIV/0!	UND	UND	#DIV/0!	28.2783	28.4651													1
1974	2022-05-24	b03313	UND	UND	#DIV/0!	UND	UND	#DIV/0!	UND	UND	#DIV/0!	28.9695	28.6674													1
1975	2021-12-01	b02767	UND	UND	#DIV/0!	UND	UND	#DIV/0!	UND	UND	#DIV/0!	28.5831	28.58													1
1976	2021-07-14	b02472	UND	UND	#DIV/0!	UND	UND	#DIV/0!	UND	UND	#DIV/0!	29.8674	29.9227													1
1977	2021-01-13	b02329	UND	UND	#DIV/0!	UND	UND	#DIV/0!	UND	UND	#DIV/0!	29.0213	29.7248													1
1978	2019-11-28	b01776	UND	UND	#DIV/0!	UND	UND	#DIV/0!	UND	UND	#DIV/0!	28.5315	28.6712													1
1979	2019-07-03	b00711	UND	UND	#DIV/0!	UND	UND	#DIV/0!	UND	UND	#DIV/0!	29.4279	29.3435													1
1980	2019-11-28	b01781	UND	UND	#DIV/0!	UND	UND	#DIV/0!	UND	UND	#DIV/0!	28.4921	28.9014													1
1981	2022-05-24	b03321	UND	UND	#DIV/0!	UND	UND	#DIV/0!	UND	UND	#DIV/0!	28.6101	28.56													1
1982	2021-12-01	b02822	UND	UND	#DIV/0!	UND	UND	#DIV/0!	UND	UND	#DIV/0!	27.5082	28.3112													1
1983	2021-07-14	b02483	UND	UND	#DIV/0!	UND	UND	#DIV/0!	UND	UND	#DIV/0!	29.3584	29.2526													1
1984	2021-01-13	b02282	UND	UND	#DIV/0!	UND	UND	#DIV/0!	UND	UND	#DIV/0!	26.847	26.6404													1
1985	2019-11-28	b01817	UND	UND	#DIV/0!	UND	UND	#DIV/0!	UND	UND	#DIV/0!	26.9878	26.8779													1
1986	2019-07-03	b00702	UND	UND	#DIV/0!	UND	UND	#DIV/0!	UND	UND	#DIV/0!	27.6626	27.5473													1
1987	2022-05-24	b03287	UND	UND	#DIV/0!	UND	UND	#DIV/0!	UND	UND	#DIV/0!	27.7604	27.5918													1
1988	2021-12-01	b02788	UND	UND	#DIV/0!	UND	UND	#DIV/0!	UND	UND	#DIV/0!	27.8752	27.9174													1
1989	2021-07-14	b02464	UND	UND	#DIV/0!	UND	UND	#DIV/0!	UND	UND	#DIV/0!	29.071	29.9367													1
1990	2021-01-13	b02306	UND	UND	#DIV/0!	UND	UND	#DIV/0!	UND	UND	#DIV/0!	26.4468	29.0377													1
1991	2019-11-28	b01788	UND	UND	#DIV/0!	UND	UND	#DIV/0!	UND	UND	#DIV/0!	29.4806	29.8028													1
1992	2019-07-03	b00704	UND	UND	#DIV/0!	UND	UND	#DIV/0!	UND	UND	#DIV/0!	28.6233	28.4636													1
1993	2021-01-13	b02315	UND	UND	#DIV/0!	UND	UND	#DIV/0!	UND	UND	#DIV/0!	27.788	28.806													1
1994	2019-11-28	b01823	UND	UND	#DIV/0!	UND	UND	#DIV/0!	UND	UND	#DIV/0!	28.5975	28.6966													1
1995	2022-05-24	b03292	UND	UND	#DIV/0!	UND	UND	#DIV/0!	UND	UND	#DIV/0!	27.2415	27.6583													1
1996	2021-12-01	b02766	UND	UND	#DIV/0!	UND	UND	#DIV/0!	UND	UND	#DIV/0!	27.0912	27.1864													1
1997	2021-07-14	b02443	UND	UND	#DIV/0!	UND	UND	#DIV/0!	UND	UND	#DIV/0!	28.3294	28.4925													1
1998	2021-01-13	b02317	UND	UND	#DIV/0!	UND	UND	#DIV/0!	UND	UND	#DIV/0!	28.8034	28.4695													1
1999	2019-11-28	b01784	UND	UND	#DIV/0!	UND	UND	#DIV/0!	UND	UND	#DIV/0!	27.6489	28.0181													1
2000	2019-07-03	b00712	UND	UND	#DIV/0!	UND	UND	#DIV/0!	UND	UND	#DIV/0!	29.7432	29.9361													1
2001	2022-05-24	b03323	UND	UND	#DIV/0!	UND	UND	#DIV/0!	UND	UND	#DIV/0!	27.2205	27.2304													1
2002	2021-12-01	b02812	UND	UND	#DIV/0!	UND	UND	#DIV/0!	UND	UND	#DIV/0!	28.0131	29.476													1
2003	2021-07-14	b02476	UND	UND	#DIV/0!	UND	UND	#DIV/0!	UND	UND	#DIV/0!	27.2917	27.4122													1
2004	2021-01-13	b02342	UND	UND	#DIV/0!	UND	UND	#DIV/0!	UND	UND	#DIV/0!	29.0568	29.0652													1
2005	2019-11-28	b01839	UND	UND	#DIV/0!	UND	UND	#DIV/0!	UND	UND	#DIV/0!	28.7267	28.6498													1
2006	2019-07-03	b00771	UND	UND	#DIV/0!	UND	UND	#DIV/0!	UND	UND	#DIV/0!	29.9095	29.9405													1
2007	2022-05-24	b03298	UND	UND	#DIV/0!	UND	UND	#DIV/0!	UND	UND	#DIV/0!	27.8375	27.8244													1
2008	2021-12-01	b02797	UND	UND	#DIV/0!	UND	UND	#DIV/0!	UND	UND	#DIV/0!	29.7032	29.6682													1
2009	2021-07-14	b02462	UND	UND	#DIV/0!	UND	UND	#DIV/0!	UND	UND	#DIV/0!	27.4827	27.7952													1
2010	2021-01-13	b02322	UND	UND	#DIV/0!	UND	UND	#DIV/0!	UND	UND	#DIV/0!	25.5048	25.6039													1
2011	2019-11-28	b01753	UND	UND	#DIV/0!	UND	UND	#DIV/0!	UND	UND	#DIV/0!	26.6939	26.9852													1
2012	2019-07-03	b00739	UND	UND	#DIV/0!	UND	UND	#DIV/0!	UND	UND	#DIV/0!	28.106	28.4441													1
2013	2022-05-24	b03310	UND	UND	#DIV/0!	UND	UND	#DIV/0!	UND	UND	#DIV/0!	27.0076	26.6806													1
2014	2021-12-01	b02802	UND	UND	#DIV/0!	UND	UND	#DIV/0!	UND	UND	#DIV/0!	28.0121	27.7915													1
2015	2021-07-14	b02458	UND	UND	#DIV/0!	UND	UND	#DIV/0!	UND	UND	#DIV/0!	27.4706	27.6934													1
2016	2021-01-13	b02300	UND	UND	#DIV/0!	UND	UND	#DIV/0!	UND	UND	#DIV/0!	28.1936	28.0011													1
2017	2019-11-28	b01764	UND	UND	#DIV/0!	UND	UND	#DIV/0!	UND	UND	#DIV/0!	27.5777	27.232													1
2018	2019-07-03	b00740	UND	UND	#DIV/0!	UND	UND	#DIV/0!	UND	UND	#DIV/0!	28.0337	28.1754													1
2019	2019-11-28	b01740	UND	UND	#DIV/0!	UND	UND	#DIV/0!	UND	UND	#DIV/0!	27.7784	28.167													1
2020	2022-05-24	b03278	UND	UND	#DIV/0!	UND	UND	#DIV/0!	UND	UND	#DIV/0!	28.8376	28.8897													1
2021	2021-12-01	b02773	UND	UND	#DIV/0!	UND	UND	#DIV/0!	UND	UND	#DIV/0!	27.7484	28.3105													1
2022	2021-07-14	b02450	UND	UND	#DIV/0!	UND	UND	#DIV/0!	UND	UND	#DIV/0!	28.4281	28.3602													1
2023	2021-01-13	b02291	UND	UND	#DIV/0!	UND	UND	#DIV/0!	UND	UND	#DIV/0!	27.0294	27.3608													1
2024	2019-11-28	b01782	UND	UND	#DIV/0!	UND	UND	#DIV/0!	UND	UND	#DIV/0!	27.082	27.4999													1
2025	2019-07-03	b00715	UND	UND	#DIV/0!	UND	UND	#DIV/0!	UND	UND	#DIV/0!	27.6611	27.8436													1
2026	2019-11-28	b01783	UND	UND	#DIV/0!	UND	UND	#DIV/0!	UND	UND	#DIV/0!	28.9961	29.2902													1
2027	2022-05-24	b03291	UND	UND	#DIV/0!	UND	UND	#DIV/0!	UND	UND	#DIV/0!	26.6639	26.5753													1
2028	2021-12-01	b02795	UND	UND	#DIV/0!	UND	UND	#DIV/0!	UND	UND	#DIV/0!	27.8341	28.0293													1
2029	2021-07-14	b02471	UND	UND	#DIV/0!	UND	UND	#DIV/0!	UND	UND	#DIV/0!	28.3092	28.3618													1
2030	2021-01-13	b02328	UND	UND	#DIV/0!	UND	UND	#DIV/0!	UND	UND	#DIV/0!	29.0589	29.9925													1
2031	2019-11-28	b01811	UND	UND	#DIV/0!	UND	UND	#DIV/0!	UND	UND	#DIV/0!	26.4202	26.5869													1
2032	2019-07-03	b00750	UND	UND	#DIV/0!	UND	UND	#DIV/0!	UND	UND	#DIV/0!	27.7088	28.0823													1
2033	2019-11-28	b01787	UND	UND	#DIV/0!	UND	UND	#DIV/0!	UND	UND	#DIV/0!	28.3846	28.3248													1
2034	2022-05-24	b03308	UND	UND	#DIV/0!	UND	UND	#DIV/0!	UND	UND	#DIV/0!	27.5127	27.293													1
2035	2021-12-01	b02772	UND	UND	#DIV/0!	UND	UND	#DIV/0!	UND	UND	#DIV/0!	28.0588	28.0686													1
2036	2021-07-14	b02451	UND	UND	#DIV/0!	UND	UND	#DIV/0!	UND	UND	#DIV/0!	27.2448	27.3546													1
2037	2021-01-13	b02327	UND	UND	#DIV/0!	UND	UND	#DIV/0!	UND	UND	#DIV/0!	27.9365	27.9323													1
2038	2019-11-28	b01808	UND	UND	#DIV/0!	UND	UND	#DIV/0!	UND	UND	#DIV/0!	28.3405	28.2064													1
2039	2019-07-03	b00701	UND	UND	#DIV/0!	UND	UND	#DIV/0!	UND	UND	#DIV/0!	29.4995	29.9638													1
2040	2022-05-24	b03303	UND	UND	#DIV/0!	UND	UND	#DIV/0!	UND	UND	#DIV/0!	29.5175	29.4557													1
2041	2021-12-01	b02801	UND	UND	#DIV/0!	UND	UND	#DIV/0!	UND	UND	#DIV/0!	29.2447	29.2171													1
2042	2021-07-14	b02474	UND	UND	#DIV/0!	UND	UND	#DIV/0!	UND	UND	#DIV/0!	28.3574	28.5327													1
2043	2021-01-13	b02314	UND	UND	#DIV/0!	UND	UND	#DIV/0!	UND	UND	#DIV/0!	29.9466	29.0173													1
2044	2019-11-28	b01755	UND	UND	#DIV/0!	UND	UND	#DIV/0!	UND	UND	#DIV/0!	27.3615	27.4069													1
2045	2019-07-03	b00682	UND	UND	#DIV/0!	UND	UND	#DIV/0!	UND	UND	#DIV/0!	29.8321	29.9448													1
2046	2022-05-24	b03283	UND	UND	#DIV/0!	UND	UND	#DIV/0!	UND	UND	#DIV/0!	26.6078	26.8771													1
2047	2021-12-01	b02784	UND	UND	#DIV/0!	UND	UND	#DIV/0!	UND	UND	#DIV/0!	27.474	27.5502													1
2048	2021-07-14	b02470	UND	UND	#DIV/0!	UND	UND	#DIV/0!	UND	UND	#DIV/0!	28.0164	27.871													1
2049	2021-01-13	b02313	UND	UND	#DIV/0!	UND	UND	#DIV/0!	UND	UND	#DIV/0!	26.7239	26.7442													1
2050	2019-11-28	b01792	UND	UND	#DIV/0!	UND	UND	#DIV/0!	UND	UND	#DIV/0!	26.2112	26.5748													1
2051	2019-07-03	b00730	UND	UND	#DIV/0!	UND	UND	#DIV/0!	UND	UND	#DIV/0!	29.7079	29.6283													1
2052	2022-05-24	b03302	UND	UND	#DIV/0!	UND	UND	#DIV/0!	UND	UND	#DIV/0!	28.5745	28.6777													1
2053	2021-12-01	b02793	UND	UND	#DIV/0!	UND	UND	#DIV/0!	UND	UND	#DIV/0!	28.3308	28.053													1
2054	2021-07-14	b02457	UND	UND	#DIV/0!	UND	UND	#DIV/0!	UND	UND	#DIV/0!	28.8752	29.1298													1
2055	2021-01-13	b02310	UND	UND	#DIV/0!	UND	UND	#DIV/0!	UND	UND	#DIV/0!	29.461	29.0416													1
2056	2019-11-28	b01816	UND	UND	#DIV/0!	UND	UND	#DIV/0!	UND	UND	#DIV/0!	27.5873	27.5949													1
2057	2019-07-03	b00709	UND	UND	#DIV/0!	UND	UND	#DIV/0!	UND	UND	#DIV/0!	28.2912	28.2616													1
2058	2022-05-24	b03301	UND	UND	#DIV/0!	UND	UND	#DIV/0!	UND	UND	#DIV/0!	28.885	29.0432													1
2059	2021-12-01	b02792	UND	UND	#DIV/0!	UND	UND	#DIV/0!	UND	UND	#DIV/0!	25.7753	25.9661													1
2060	2021-07-14	b02424	UND	UND	#DIV/0!	UND	UND	#DIV/0!	UND	UND	#DIV/0!	29.1889	29.2266													1
2061	2021-01-13	b02302	UND	UND	#DIV/0!	UND	UND	#DIV/0!	UND	UND	#DIV/0!	28.0749	28.439													1
2062	2019-11-28	b01798	UND	UND	#DIV/0!	UND	UND	#DIV/0!	UND	UND	#DIV/0!	27.5706	27.7347													1
2063	2019-07-03	b00698	UND	UND	#DIV/0!	UND	UND	#DIV/0!	UND	UND	#DIV/0!	29.9117	32.0048													1
2064	2021-12-01	b02799	UND	UND	#DIV/0!	UND	UND	#DIV/0!	UND	UND	#DIV/0!	28.9651	29.3915													1
2065	2021-07-14	b02425	UND	UND	#DIV/0!	UND	UND	#DIV/0!	UND	UND	#DIV/0!	27.9453	28.0221													1
2066	2021-01-13	b02286	UND	UND	#DIV/0!	UND	UND	#DIV/0!	UND	UND	#DIV/0!	27.6775	27.6842													1
2067	2019-11-28	b01812	UND	UND	#DIV/0!	UND	UND	#DIV/0!	UND	UND	#DIV/0!	28.0692	27.9971													1
2068	2019-07-03	b00707	UND	UND	#DIV/0!	UND	UND	#DIV/0!	UND	UND	#DIV/0!	29.9141	29.8008													1
2069	2019-11-28	b01795	UND	UND	#DIV/0!	UND	UND	#DIV/0!	UND	UND	#DIV/0!	28.6002	28.5989													1
2070	2021-01-13	b02293	UND	UND	#DIV/0!	UND	UND	#DIV/0!	UND	UND	#DIV/0!	24.9837	25.2755													1
2071	2021-07-14	b02466	UND	UND	#DIV/0!	UND	UND	#DIV/0!	UND	UND	#DIV/0!	28.1003	28.0317													1
2072	2021-01-13	b02273	UND	UND	#DIV/0!	UND	UND	#DIV/0!	UND	UND	#DIV/0!	29.6861	29.7593													1
2073	2019-11-28	b01742	UND	UND	#DIV/0!	UND	UND	#DIV/0!	UND	UND	#DIV/0!	28.3453	28.5272													1
2074	2019-07-03	b00747	UND	UND	#DIV/0!	UND	UND	#DIV/0!	UND	UND	#DIV/0!	27.8955	27.5466													1
2075	2019-07-03	b00724	UND	UND	#DIV/0!	UND	UND	#DIV/0!	UND	UND	#DIV/0!	29.6559	29.5549													1
2076	2019-07-03	b00732	UND	UND	#DIV/0!	UND	UND	#DIV/0!	UND	UND	#DIV/0!	29.0596	29.9724													1
2077	2022-05-24	b03276	UND	UND	#DIV/0!	UND	UND	#DIV/0!	UND	UND	#DIV/0!	27.3038	27.4309													1
2078	2021-12-01	b02777	UND	UND	#DIV/0!	UND	UND	#DIV/0!	UND	UND	#DIV/0!	27.6046	27.5688													1
2079	2021-07-14	b02442	UND	UND	#DIV/0!	UND	UND	#DIV/0!	UND	UND	#DIV/0!	29.4978	29.3202													1
2080	2021-01-13	b02292	UND	UND	#DIV/0!	UND	UND	#DIV/0!	UND	UND	#DIV/0!	27.3775	27.3536													1
2081	2019-11-28	b01756	UND	UND	#DIV/0!	UND	UND	#DIV/0!	UND	UND	#DIV/0!	26.1716	26.7798													1
2082	2019-07-03	b00717	UND	UND	#DIV/0!	UND	UND	#DIV/0!	UND	UND	#DIV/0!	28.1964	28.3849													1
2083	2021-07-14	b02475	UND	UND	#DIV/0!	UND	UND	#DIV/0!	UND	UND	#DIV/0!	29.2804	28.9957													1
2084	2021-01-13	b02275	UND	UND	#DIV/0!	UND	UND	#DIV/0!	UND	UND	#DIV/0!	29.9794	29.2128													1
2085	2019-11-28	b01767	UND	UND	#DIV/0!	UND	UND	#DIV/0!	UND	UND	#DIV/0!	29.88	29.4313													1
2086	2019-07-03	b00720	UND	UND	#DIV/0!	UND	UND	#DIV/0!	UND	UND	#DIV/0!	29.3553	29.6791													1
2087	2022-05-24	b03304	UND	UND	#DIV/0!	UND	UND	#DIV/0!	UND	UND	#DIV/0!	28.9439	29.278													1
2088	2021-12-01	b02782	UND	UND	#DIV/0!	UND	UND	#DIV/0!	UND	UND	#DIV/0!	29.8034	29.4447													1
2089	2021-07-14	b02456	UND	UND	#DIV/0!	UND	UND	#DIV/0!	UND	UND	#DIV/0!	29.1403	29.2867													1
2090	2021-01-13	b02296	UND	UND	#DIV/0!	UND	UND	#DIV/0!	UND	UND	#DIV/0!	26.9433	26.5887													1
2091	2019-11-28	b01746	UND	UND	#DIV/0!	UND	UND	#DIV/0!	UND	UND	#DIV/0!	26.9093	26.9512													1
2092	2019-07-03	b00749	UND	UND	#DIV/0!	UND	UND	#DIV/0!	UND	UND	#DIV/0!	25.4436	25.4754													1
2093	2021-12-01	b02768	UND	UND	#DIV/0!	UND	UND	#DIV/0!	UND	UND	#DIV/0!	28.6262	28.2988													1
2094	2021-07-14	b02431	UND	UND	#DIV/0!	UND	UND	#DIV/0!	UND	UND	#DIV/0!	29.8842	29.0216													1
2095	2021-01-13	b02272	UND	UND	#DIV/0!	UND	UND	#DIV/0!	UND	UND	#DIV/0!	32.2777	32.3063													1
2096	2019-11-28	b01760	UND	UND	#DIV/0!	UND	UND	#DIV/0!	UND	UND	#DIV/0!	28.5381	28.4637													1
2097	2019-07-03	b00737	UND	UND	#DIV/0!	UND	UND	#DIV/0!	UND	UND	#DIV/0!	28.04	27.8999													1
2098	2021-01-13	b02277	UND	UND	#DIV/0!	UND	UND	#DIV/0!	UND	UND	#DIV/0!	27.5033	27.6409													1
2099	2022-05-24	b03319	UND	UND	#DIV/0!	UND	UND	#DIV/0!	UND	UND	#DIV/0!	28.175	28.516													1
2100	2021-12-01	b02818	UND	UND	#DIV/0!	UND	UND	#DIV/0!	UND	UND	#DIV/0!	28.2293	28.204													1
2101	2021-07-14	b02416	UND	UND	#DIV/0!	UND	UND	#DIV/0!	UND	UND	#DIV/0!	29.5567	29.4379													1
2102	2021-01-13	b02343	UND	UND	#DIV/0!	UND	UND	#DIV/0!	UND	UND	#DIV/0!	28.2888	28.1926													1
2104	2019-07-03	b00758	UND	UND	#DIV/0!	UND	UND	#DIV/0!	UND	UND	#DIV/0!	28.1479	28.1807													1
2105	2019-11-28	b01751	UND	UND	#DIV/0!	UND	UND	#DIV/0!	UND	UND	#DIV/0!	29.71	29.6223													1
2106	2022-05-24	b03312	UND	UND	#DIV/0!	UND	UND	#DIV/0!	UND	UND	#DIV/0!	29.3129	29.4858													1
2107	2021-12-01	b02783	UND	UND	#DIV/0!	UND	UND	#DIV/0!	UND	UND	#DIV/0!	26.5818	26.6603													1
2108	2021-07-14	b02426	UND	UND	#DIV/0!	UND	UND	#DIV/0!	UND	UND	#DIV/0!	27.7418	27.9308													1
2109	2021-01-13	b02311	UND	UND	#DIV/0!	UND	UND	#DIV/0!	UND	UND	#DIV/0!	29.1154	29.0756													1
2110	2019-11-28	b01759	UND	UND	#DIV/0!	UND	UND	#DIV/0!	UND	UND	#DIV/0!	27.9896	27.7449													1
2111	2019-07-03	b00751	UND	UND	#DIV/0!	UND	UND	#DIV/0!	UND	UND	#DIV/0!	28.274	28.0557													1
2112	2019-11-28	b01741	UND	UND	#DIV/0!	UND	UND	#DIV/0!	UND	UND	#DIV/0!	27.1647	27.7526													1
2113	2022-05-24	b03282	UND	UND	#DIV/0!	UND	UND	#DIV/0!	UND	UND	#DIV/0!	28.0326	28.1346													1
2114	2021-12-01	b02806	UND	UND	#DIV/0!	UND	UND	#DIV/0!	UND	UND	#DIV/0!	29.3111	29.2834													1
2115	2021-07-14	b02428	UND	UND	#DIV/0!	UND	UND	#DIV/0!	UND	UND	#DIV/0!	28.5071	28.6532													1
2116	2021-01-13	b02298	UND	UND	#DIV/0!	UND	UND	#DIV/0!	UND	UND	#DIV/0!	29.14	29.7594													1
2117	2019-11-28	b01773	UND	UND	#DIV/0!	UND	UND	#DIV/0!	UND	UND	#DIV/0!	27.1483	27.3102													1
2118	2019-07-03	b00721	UND	UND	#DIV/0!	UND	UND	#DIV/0!	UND	UND	#DIV/0!	28.4291	28.2606													1
2119	2021-01-13	b02336	UND	UND	#DIV/0!	UND	UND	#DIV/0!	UND	UND	#DIV/0!	29.3043	29.6293													1
2120	2019-11-28	b01833	UND	UND	#DIV/0!	UND	UND	#DIV/0!	UND	UND	#DIV/0!	29.0652	29.1734													1
2121	2019-07-03	b00742	UND	UND	#DIV/0!	UND	UND	#DIV/0!	UND	UND	#DIV/0!	28.1909	28.1041													1
2122	2022-05-24	b03286	UND	UND	#DIV/0!	UND	UND	#DIV/0!	UND	UND	#DIV/0!	26.0005	27.0725													1
2123	2021-12-01	b02790	UND	UND	#DIV/0!	UND	UND	#DIV/0!	UND	UND	#DIV/0!	28.5584	28.4288													1
2124	2021-07-14	b02460	UND	UND	#DIV/0!	UND	UND	#DIV/0!	UND	UND	#DIV/0!	28.2237	28.5039													1
2125	2021-01-13	b02278	UND	UND	#DIV/0!	UND	UND	#DIV/0!	UND	UND	#DIV/0!	27.4075	27.3876													1
2126	2019-11-28	b01791	UND	UND	#DIV/0!	UND	UND	#DIV/0!	UND	UND	#DIV/0!	28.0609	28.0705													1
2127	2019-07-03	b00733	UND	UND	#DIV/0!	UND	UND	#DIV/0!	UND	UND	#DIV/0!	29.2739	29.4486													1
2128	2022-05-24	b03293	UND	UND	#DIV/0!	UND	UND	#DIV/0!	UND	UND	#DIV/0!	28.9583	29.1087													1
2129	2021-12-01	b02781	UND	UND	#DIV/0!	UND	UND	#DIV/0!	UND	UND	#DIV/0!	29.3999	29.5864													1
2130	2021-07-14	b02430	UND	UND	#DIV/0!	UND	UND	#DIV/0!	UND	UND	#DIV/0!	27.0065	27.0953													1
2131	2021-01-13	b02279	UND	UND	#DIV/0!	UND	UND	#DIV/0!	UND	UND	#DIV/0!	28.0138	28.1015													1
2132	2019-11-28	b01778	UND	UND	#DIV/0!	UND	UND	#DIV/0!	UND	UND	#DIV/0!	26.843	26.9562													1
2133	2019-07-03	b00693	UND	UND	#DIV/0!	UND	UND	#DIV/0!	UND	UND	#DIV/0!	29.7863	29.2039													1
2134	2022-05-24	b03322	UND	UND	#DIV/0!	UND	UND	#DIV/0!	UND	UND	#DIV/0!	28.1836	28.1091													1
2135	2021-12-01	b02825	UND	UND	#DIV/0!	UND	UND	#DIV/0!	UND	UND	#DIV/0!	29.8653	29.5785													1
2136	2021-07-14	b02415	UND	UND	#DIV/0!	UND	UND	#DIV/0!	UND	UND	#DIV/0!	29.2229	29.0579													1
2137	2021-01-13	b02324	UND	UND	#DIV/0!	UND	UND	#DIV/0!	UND	UND	#DIV/0!	29.0294	29.0116													1
2138	2019-11-28	b01796	UND	UND	#DIV/0!	UND	UND	#DIV/0!	UND	UND	#DIV/0!	26.2476	26.4816													1
2139	2019-07-03	b00735	UND	UND	#DIV/0!	UND	UND	#DIV/0!	UND	UND	#DIV/0!	29.0196	29.0329													1
2140	2022-05-24	b03320	UND	UND	#DIV/0!	UND	UND	#DIV/0!	UND	UND	#DIV/0!	28.2019	28.4425													1
2141	2021-12-01	b02819	UND	UND	#DIV/0!	UND	UND	#DIV/0!	UND	UND	#DIV/0!	27.7915	27.8955													1
2142	2021-07-14	b02482	UND	UND	#DIV/0!	UND	UND	#DIV/0!	UND	UND	#DIV/0!	29.0923	29.0365													1
2143	2021-01-13	b02345	UND	UND	#DIV/0!	UND	UND	#DIV/0!	UND	UND	#DIV/0!	27.3134	27.2191													1
2144	2019-11-28	b01820	UND	UND	#DIV/0!	UND	UND	#DIV/0!	UND	UND	#DIV/0!	27.8522	28.0104													1
2145	2019-07-03	b00756	UND	UND	#DIV/0!	UND	UND	#DIV/0!	UND	UND	#DIV/0!	29.1179	29.4277													1
2146	2022-05-24	b03316	UND	UND	#DIV/0!	UND	UND	#DIV/0!	UND	UND	#DIV/0!	29.0251	28.9454													1
2147	2021-12-01	b02813	UND	UND	#DIV/0!	UND	UND	#DIV/0!	UND	UND	#DIV/0!	29.8734	29.298													1
2148	2021-07-14	b02477	UND	UND	#DIV/0!	UND	UND	#DIV/0!	UND	UND	#DIV/0!	28.6254	28.4894													1
2149	2021-01-13	b02334	UND	UND	#DIV/0!	UND	UND	#DIV/0!	UND	UND	#DIV/0!	29.4847	29.7543													1
2150	2019-11-28	b01834	UND	UND	#DIV/0!	UND	UND	#DIV/0!	UND	UND	#DIV/0!	27.9552	27.9575													1
2151	2019-07-03	b00767	UND	UND	#DIV/0!	UND	UND	#DIV/0!	UND	UND	#DIV/0!	29.2711	29.9721													1
2152	2022-05-24	b03314	UND	UND	#DIV/0!	UND	UND	#DIV/0!	UND	UND	#DIV/0!	27.0095	27.0955													1
2153	2021-12-01	b02821	UND	UND	#DIV/0!	UND	UND	#DIV/0!	UND	UND	#DIV/0!	29.2744	29.2673													1
2154	2021-07-14	b02484	UND	UND	#DIV/0!	UND	UND	#DIV/0!	UND	UND	#DIV/0!	28.5365	28.3658													1
2155	2021-01-13	b02331	UND	UND	#DIV/0!	UND	UND	#DIV/0!	UND	UND	#DIV/0!	28.2503	28.2033													1
2156	2019-11-28	b01842	UND	UND	#DIV/0!	UND	UND	#DIV/0!	UND	UND	#DIV/0!	29.3637	29.587													1
2157	2019-07-03	b00764	UND	UND	#DIV/0!	UND	UND	#DIV/0!	UND	UND	#DIV/0!	29.9519	29.0855													1
2158	2022-05-24	b03272	UND	UND	#DIV/0!	UND	UND	#DIV/0!	UND	UND	#DIV/0!	28.9657	28.999													1
2159	2021-12-01	b02775	UND	UND	#DIV/0!	UND	UND	#DIV/0!	UND	UND	#DIV/0!	29.4936	29.393													1
2160	2021-07-14	b02437	UND	UND	#DIV/0!	UND	UND	#DIV/0!	UND	UND	#DIV/0!	28.7072	28.6184													1
2161	2021-01-13	b02271	UND	UND	#DIV/0!	UND	UND	#DIV/0!	UND	UND	#DIV/0!	28.9738	28.9591													1
2162	2019-11-28	b01780	UND	UND	#DIV/0!	UND	UND	#DIV/0!	UND	UND	#DIV/0!	27.3421	27.0894													1
2163	2019-07-03	b00731	UND	UND	#DIV/0!	UND	UND	#DIV/0!	UND	UND	#DIV/0!	28.4945	28.4095													1
2164	2022-05-24	b03290	UND	UND	#DIV/0!	UND	UND	#DIV/0!	UND	UND	#DIV/0!	26.1934	26.218													1
2165	2021-12-01	b02780	UND	UND	#DIV/0!	UND	UND	#DIV/0!	UND	UND	#DIV/0!	29.3474	29.2913													1
2166	2021-07-14	b02434	UND	UND	#DIV/0!	UND	UND	#DIV/0!	UND	UND	#DIV/0!	29.227	29.3179													1
2167	2021-01-13	b02304	UND	UND	#DIV/0!	UND	UND	#DIV/0!	UND	UND	#DIV/0!	28.4042	28.8126													1
2168	2019-11-28	b01794	UND	UND	#DIV/0!	UND	UND	#DIV/0!	UND	UND	#DIV/0!	29.1553	29.5369													1
2169	2019-07-03	b00729	UND	UND	#DIV/0!	UND	UND	#DIV/0!	UND	UND	#DIV/0!	29.8747	29.9976													1
2170	2022-05-24	b03326	UND	UND	#DIV/0!	UND	UND	#DIV/0!	UND	UND	#DIV/0!	28.8428	28.6769													1
2171	2021-12-01	b02815	UND	UND	#DIV/0!	UND	UND	#DIV/0!	UND	UND	#DIV/0!	28.9934	28.8327													1
2172	2021-07-14	b02478	UND	UND	#DIV/0!	UND	UND	#DIV/0!	UND	UND	#DIV/0!	28.0853	28.0215													1
2173	2021-01-13	b02333	UND	UND	#DIV/0!	UND	UND	#DIV/0!	UND	UND	#DIV/0!	28.9086	28.7022													1
2174	2019-11-28	b01830	UND	UND	#DIV/0!	UND	UND	#DIV/0!	UND	UND	#DIV/0!	27.3197	27.9405													1
2175	2019-07-03	b00766	UND	UND	#DIV/0!	UND	UND	#DIV/0!	UND	UND	#DIV/0!	28.9511	28.975													1
2176	2019-07-03	b00670	UND	UND	#DIV/0!	UND	UND	#DIV/0!	UND	UND	#DIV/0!	29.5621	29.4706													1
2177	2022-05-24	b03281	UND	UND	#DIV/0!	UND	UND	#DIV/0!	UND	UND	#DIV/0!	28.7894	29.0443													1
2178	2021-12-01	b02779	UND	UND	#DIV/0!	UND	UND	#DIV/0!	UND	UND	#DIV/0!	29.3811	29.3999													1
2179	2021-07-14	b02454	UND	UND	#DIV/0!	UND	UND	#DIV/0!	UND	UND	#DIV/0!	29.8637	29.9851													1
2180	2021-01-13	b02297	UND	UND	#DIV/0!	UND	UND	#DIV/0!	UND	UND	#DIV/0!	27.4036	27.1976													1
2181	2019-11-28	b01805	UND	UND	#DIV/0!	UND	UND	#DIV/0!	UND	UND	#DIV/0!	26.9967	26.925													1
2182	2019-07-03	b00675	UND	UND	#DIV/0!	UND	UND	#DIV/0!	UND	UND	#DIV/0!	29.5082	29.7955													1
2183	2019-11-28	b01752	UND	UND	#DIV/0!	UND	UND	#DIV/0!	UND	UND	#DIV/0!	29.322	29.1555													1
2184	2022-05-24	b03285	UND	UND	#DIV/0!	UND	UND	#DIV/0!	UND	UND	#DIV/0!	26.9429	26.9044													1
2185	2021-12-01	b02804	UND	UND	#DIV/0!	UND	UND	#DIV/0!	UND	UND	#DIV/0!	28.8233	28.1937													1
2186	2021-07-14	b02433	UND	UND	#DIV/0!	UND	UND	#DIV/0!	UND	UND	#DIV/0!	29.455	29.5702													1
2187	2021-01-13	b02289	UND	UND	#DIV/0!	UND	UND	#DIV/0!	UND	UND	#DIV/0!	27.9418	27.752													1
2188	2019-11-28	b01768	UND	UND	#DIV/0!	UND	UND	#DIV/0!	UND	UND	#DIV/0!	28.219	28.0184													1
2189	2019-07-03	b00723	UND	UND	#DIV/0!	UND	UND	#DIV/0!	UND	UND	#DIV/0!	29.5496	29.4682													1
2190	2022-05-24	b03288	UND	UND	#DIV/0!	UND	UND	#DIV/0!	UND	UND	#DIV/0!	27.0455	26.7001													1
2191	2021-12-01	b02778	UND	UND	#DIV/0!	UND	UND	#DIV/0!	UND	UND	#DIV/0!	27.6303	27.6389													1
2192	2021-07-14	b02436	UND	UND	#DIV/0!	UND	UND	#DIV/0!	UND	UND	#DIV/0!	28.3029	28.5875													1
2193	2021-01-13	b02319	UND	UND	#DIV/0!	UND	UND	#DIV/0!	UND	UND	#DIV/0!	29.5718	29.5898													1
2194	2019-11-28	b01809	UND	UND	#DIV/0!	UND	UND	#DIV/0!	UND	UND	#DIV/0!	26.717	26.9534													1
2195	2019-07-03	b00679	UND	UND	#DIV/0!	UND	UND	#DIV/0!	UND	UND	#DIV/0!	29.1609	29.6726													1
2196	2021-07-14	b02440	UND	UND	#DIV/0!	UND	UND	#DIV/0!	UND	UND	#DIV/0!	29.0037	29.155													1
2197	2021-01-13	b02307	UND	UND	#DIV/0!	UND	UND	#DIV/0!	UND	UND	#DIV/0!	29.4458	29.7035													1
2198	2019-11-28	b01761	UND	UND	#DIV/0!	UND	UND	#DIV/0!	UND	UND	#DIV/0!	29.7664	29.7873													1
2199	2019-07-03	b00678	UND	UND	#DIV/0!	UND	UND	#DIV/0!	UND	UND	#DIV/0!	29.0956	29.1886													1
2200	2022-05-24	b03274	UND	UND	#DIV/0!	UND	UND	#DIV/0!	UND	UND	#DIV/0!	28.6831	28.7938													1
2201	2021-12-01	b02769	UND	UND	#DIV/0!	UND	UND	#DIV/0!	UND	UND	#DIV/0!	28.9971	29.0511													1
2202	2021-07-14	b02444	UND	UND	#DIV/0!	UND	UND	#DIV/0!	UND	UND	#DIV/0!	28.8047	28.8344													1
2203	2021-01-13	b02303	UND	UND	#DIV/0!	UND	UND	#DIV/0!	UND	UND	#DIV/0!	27.7117	27.4567													1
2204	2019-11-28	b01749	UND	UND	#DIV/0!	UND	UND	#DIV/0!	UND	UND	#DIV/0!	25.6447	25.9052													1
2205	2019-07-03	b00680	UND	UND	#DIV/0!	UND	UND	#DIV/0!	UND	UND	#DIV/0!	29.4271	29.9096													1
2206	2022-05-24	b03307	UND	UND	#DIV/0!	UND	UND	#DIV/0!	UND	UND	#DIV/0!	28.2087	28.4732													1
2207	2021-12-01	b02800	UND	UND	#DIV/0!	UND	UND	#DIV/0!	UND	UND	#DIV/0!	27.1298	27.1745													1
2208	2021-07-14	b02473	UND	UND	#DIV/0!	UND	UND	#DIV/0!	UND	UND	#DIV/0!	28.3448	28.5296													1
2209	2021-01-13	b02283	UND	UND	#DIV/0!	UND	UND	#DIV/0!	UND	UND	#DIV/0!	29.2	29.9744													1
2210	2019-11-28	b01748	UND	UND	#DIV/0!	UND	UND	#DIV/0!	UND	UND	#DIV/0!	28.3758	28.2637													1
2211	2019-07-03	b00752	UND	UND	#DIV/0!	UND	UND	#DIV/0!	UND	UND	#DIV/0!	29.0717	29.9734													1
2212	2022-05-24	b03296	UND	UND	#DIV/0!	UND	UND	#DIV/0!	UND	UND	#DIV/0!	29.1925	29.1493													1
2213	2021-12-01	b02809	UND	UND	#DIV/0!	UND	UND	#DIV/0!	UND	UND	#DIV/0!	29.2893	29.3639													1
2214	2021-07-14	b02432	UND	UND	#DIV/0!	UND	UND	#DIV/0!	UND	UND	#DIV/0!	28.9987	29.2077													1
2215	2021-01-13	b02326	UND	UND	#DIV/0!	UND	UND	#DIV/0!	UND	UND	#DIV/0!	26.5542	26.4714													1
2216	2019-11-28	b01804	UND	UND	#DIV/0!	UND	UND	#DIV/0!	UND	UND	#DIV/0!	25.9622	25.8073													1
2217	2019-07-03	b00727	UND	UND	#DIV/0!	UND	UND	#DIV/0!	UND	UND	#DIV/0!	29.0828	29.0939													1
2218	2019-07-03	b00677	UND	UND	#DIV/0!	UND	UND	#DIV/0!	UND	UND	#DIV/0!	29.4123	29.3394													1
2219	2021-07-14	b02453	UND	UND	#DIV/0!	UND	UND	#DIV/0!	UND	UND	#DIV/0!	28.9508	28.8698													1
2220	2021-01-13	b02321	UND	UND	#DIV/0!	UND	UND	#DIV/0!	UND	UND	#DIV/0!	29.3813	29.3802													1
2221	2019-11-28	b01802	UND	UND	#DIV/0!	UND	UND	#DIV/0!	UND	UND	#DIV/0!	28.6609	28.9857													1
2222	2019-07-03	b00754	UND	UND	#DIV/0!	UND	UND	#DIV/0!	UND	UND	#DIV/0!	29.4788	29.8534													1
2223	2019-11-28	b01838	UND	UND	#DIV/0!	UND	UND	#DIV/0!	UND	UND	#DIV/0!	26.7357	26.5648													1
2224	2021-12-01	b02816	UND	UND	#DIV/0!	UND	UND	#DIV/0!	UND	UND	#DIV/0!	26.973	26.6857													1
2225	2021-07-14	b02481	UND	UND	#DIV/0!	UND	UND	#DIV/0!	UND	UND	#DIV/0!	28.7754	29.9924													1
2226	2021-01-13	b02332	UND	UND	#DIV/0!	UND	UND	#DIV/0!	UND	UND	#DIV/0!	29.3742	29.5614													1
2227	2019-11-28	b01827	UND	UND	#DIV/0!	UND	UND	#DIV/0!	UND	UND	#DIV/0!	29.2182	29.415													1
2228	2019-07-03	b00761	UND	UND	#DIV/0!	UND	UND	#DIV/0!	UND	UND	#DIV/0!	28.3447	28.1112													1
2229	2019-11-28	b01835	UND	UND	#DIV/0!	UND	UND	#DIV/0!	UND	UND	#DIV/0!	29.0691	29.0289													1
2230	2019-11-28	b01789	UND	UND	#DIV/0!	UND	UND	#DIV/0!	UND	UND	#DIV/0!	29.1768	29.1059													1
2231	2019-11-27	b01722	UND	UND	#DIV/0!	UND	UND	#DIV/0!	UND	UND	#DIV/0!	29.0744	29.927													1
2232	2022-03-22	b03214	UND	UND	#DIV/0!	UND	UND	#DIV/0!	UND	UND	#DIV/0!	27.2375	27.3349													1
2233	2021-10-25	b02879	UND	UND	#DIV/0!	UND	UND	#DIV/0!	UND	UND	#DIV/0!	28.3966	28.4224													1
2234	2021-06-14	b02653	UND	UND	#DIV/0!	UND	UND	#DIV/0!	UND	UND	#DIV/0!	28.1559	28.1188													1
2235	2020-12-17	b02210	UND	UND	#DIV/0!	UND	UND	#DIV/0!	UND	UND	#DIV/0!	27.488	27.4795													1
2236	2019-11-27	b01725	UND	UND	#DIV/0!	UND	UND	#DIV/0!	UND	UND	#DIV/0!	26.5873	26.6197													1
2237	2019-06-26	b00650	UND	UND	#DIV/0!	UND	UND	#DIV/0!	UND	UND	#DIV/0!	29.3703	28.9941													1
2238	2022-03-22	b03213	UND	UND	#DIV/0!	UND	UND	#DIV/0!	UND	UND	#DIV/0!	27.6638	27.9627													1
2239	2021-10-25	b02878	UND	UND	#DIV/0!	UND	UND	#DIV/0!	UND	UND	#DIV/0!	26.4507	26.0637													1
2240	2021-06-14	b02652	UND	UND	#DIV/0!	UND	UND	#DIV/0!	UND	UND	#DIV/0!	28.1027														1
2241	2020-12-17	b02211	UND	UND	#DIV/0!	UND	UND	#DIV/0!	UND	UND	#DIV/0!	26.7186	26.7176													1
2243	2019-06-26	b00649	UND	UND	#DIV/0!	UND	UND	#DIV/0!	UND	UND	#DIV/0!	28.06	27.997													1
2244	2019-11-27	b01720	UND	UND	#DIV/0!	UND	UND	#DIV/0!	UND	UND	#DIV/0!	28.0795	27.6127													1
2245	2019-11-27	b01737	UND	UND	#DIV/0!	UND	UND	#DIV/0!	UND	UND	#DIV/0!	28.1391	28.6309													1
2246	2021-06-14	b02651	UND	UND	#DIV/0!	UND	UND	#DIV/0!	UND	UND	#DIV/0!	28.5128	28.5129													1
2247	2020-12-17	b02213	UND	UND	#DIV/0!	UND	UND	#DIV/0!	UND	UND	#DIV/0!	29.4219	29.3295													1
2248	2019-11-27	b01736	UND	UND	#DIV/0!	UND	UND	#DIV/0!	UND	UND	#DIV/0!	27.8595	28.0177													1
2249	2019-06-26	b00663	UND	UND	#DIV/0!	UND	UND	#DIV/0!	UND	UND	#DIV/0!	28.9653	28.9596													1
2250	2020-12-17	b02209	UND	UND	#DIV/0!	UND	UND	#DIV/0!	UND	UND	#DIV/0!	27.0357	27.1398													1
2251	2022-03-22	b03212	UND	UND	#DIV/0!	UND	UND	#DIV/0!	UND	UND	#DIV/0!	27.7831	28.0251													1
2252	2021-10-25	b02877	UND	UND	#DIV/0!	UND	UND	#DIV/0!	UND	UND	#DIV/0!	26.6089	26.6404													1
2253	2021-06-14	b02650	UND	UND	#DIV/0!	UND	UND	#DIV/0!	UND	UND	#DIV/0!	27.9447	27.9522													1
2254	2020-12-17	b02215	UND	UND	#DIV/0!	UND	UND	#DIV/0!	UND	UND	#DIV/0!	27.2044	27.1756													1
2255	2019-11-27	b01728	UND	UND	#DIV/0!	UND	UND	#DIV/0!	UND	UND	#DIV/0!	27.1271	26.981													1
2256	2019-06-26	b00654	UND	UND	#DIV/0!	UND	UND	#DIV/0!	UND	UND	#DIV/0!	27.9212	27.9272													1
2257	2022-03-22	b03211	UND	UND	#DIV/0!	UND	UND	#DIV/0!	UND	UND	#DIV/0!	27.9242	28.0587													1
2258	2021-10-25	b02876	UND	UND	#DIV/0!	UND	UND	#DIV/0!	UND	UND	#DIV/0!	27.3802	27.2184													1
2259	2021-06-14	b02649	UND	UND	#DIV/0!	UND	UND	#DIV/0!	UND	UND	#DIV/0!	28.2346	28.1419													1
2260	2020-12-17	b02216	UND	UND	#DIV/0!	UND	UND	#DIV/0!	UND	UND	#DIV/0!	27.255	27.1448													1
2261	2019-11-27	b01727	UND	UND	#DIV/0!	UND	UND	#DIV/0!	UND	UND	#DIV/0!	27.9837	27.9578													1
2262	2019-06-26	b00653	UND	UND	#DIV/0!	UND	UND	#DIV/0!	UND	UND	#DIV/0!	28.5838	29.0877													1
2263	2021-10-25	b02875	UND	UND	#DIV/0!	UND	UND	#DIV/0!	UND	UND	#DIV/0!	28.7748	28.4726													1
2264	2021-06-14	b02648	UND	UND	#DIV/0!	UND	UND	#DIV/0!	UND	UND	#DIV/0!	29.32	29.524													1
2265	2020-12-17	b02205	UND	UND	#DIV/0!	UND	UND	#DIV/0!	UND	UND	#DIV/0!	29.8096	29.8982													1
2267	2019-06-26	b00660	UND	UND	#DIV/0!	UND	UND	#DIV/0!	UND	UND	#DIV/0!	29.1349	29.3809													1
2268	2021-06-14	b02647	UND	UND	#DIV/0!	UND	UND	#DIV/0!	UND	UND	#DIV/0!	27.8992	27.9226													1
2269	2020-12-17	b02219	UND	UND	#DIV/0!	UND	UND	#DIV/0!	UND	UND	#DIV/0!	28.6475	28.936													1
2270	2019-11-27	b01726	UND	UND	#DIV/0!	UND	UND	#DIV/0!	UND	UND	#DIV/0!	28.4049	28.7369													1
2271	2019-06-26	b00652	UND	UND	#DIV/0!	UND	UND	#DIV/0!	UND	UND	#DIV/0!	29.3348	29.1484													1
2272	2022-03-22	b03210	UND	UND	#DIV/0!	UND	UND	#DIV/0!	UND	UND	#DIV/0!	27.6462	27.8201													1
2273	2021-10-25	b02874	UND	UND	#DIV/0!	UND	UND	#DIV/0!	UND	UND	#DIV/0!	28.0167	27.266													1
2274	2021-06-14	b02646	UND	UND	#DIV/0!	UND	UND	#DIV/0!	UND	UND	#DIV/0!	28.241	28.1574													1
2275	2020-12-17	b02217	UND	UND	#DIV/0!	UND	UND	#DIV/0!	UND	UND	#DIV/0!	27.1023	27.1486													1
2276	2019-11-27	b01721	UND	UND	#DIV/0!	UND	UND	#DIV/0!	UND	UND	#DIV/0!	27.2437	27.3422													1
2277	2019-06-26	b00651	UND	UND	#DIV/0!	UND	UND	#DIV/0!	UND	UND	#DIV/0!	27.0928	27.1797													1
2278	2020-12-17	b02218	UND	UND	#DIV/0!	UND	UND	#DIV/0!	UND	UND	#DIV/0!	28.5318	28.5373													1
2279	2021-10-25	b02873	UND	UND	#DIV/0!	UND	UND	#DIV/0!	UND	UND	#DIV/0!	28.3597	27.9446													1
2280	2021-06-14	b02645	UND	UND	#DIV/0!	UND	UND	#DIV/0!	UND	UND	#DIV/0!	29.7637	29.775													1
2281	2020-12-17	b02208	UND	UND	#DIV/0!	UND	UND	#DIV/0!	UND	UND	#DIV/0!	29.9085	29.9511													1
2282	2019-11-27	b01730	UND	UND	#DIV/0!	UND	UND	#DIV/0!	UND	UND	#DIV/0!	28.0702	27.9162													1
2283	2019-06-26	b00657	UND	UND	#DIV/0!	UND	UND	#DIV/0!	UND	UND	#DIV/0!	29.9178	32.2327													1
2289	2020-12-10	b02039	UND	UND	#DIV/0!	UND	UND	#DIV/0!	UND	UND	#DIV/0!	29.0164	29.8069													1
2290	2022-06-01	b03364	UND	UND	#DIV/0!	UND	UND	#DIV/0!	UND	UND	#DIV/0!	25.7889	25.8845													1
2292	2021-07-23	b02526	UND	UND	#DIV/0!	UND	UND	#DIV/0!	UND	UND	#DIV/0!	29.1075	28.9332													1
2293	2020-12-10	b02071	UND	UND	#DIV/0!	UND	UND	#DIV/0!	UND	UND	#DIV/0!	28.8136	28.7842													1
2294	2019-12-04	b01844	UND	UND	#DIV/0!	UND	UND	#DIV/0!	UND	UND	#DIV/0!	28.9464	29.1159													1
2295	2019-07-04	b00847	UND	UND	#DIV/0!	UND	UND	#DIV/0!	UND	UND	#DIV/0!	29.3629	29.3992													1
2307	2019-07-04	b00858	UND	UND	#DIV/0!	UND	UND	#DIV/0!	UND	UND	#DIV/0!	26.9314	26.8424													1
2308	2021-11-17	b02757	UND	UND	#DIV/0!	UND	UND	#DIV/0!	UND	UND	#DIV/0!	27.1432	27.3193													1
2309	2021-07-23	b02510	UND	UND	#DIV/0!	UND	UND	#DIV/0!	UND	UND	#DIV/0!	29.3687	29.3141													1
2310	2020-12-10	b02060	UND	UND	#DIV/0!	UND	UND	#DIV/0!	UND	UND	#DIV/0!	29.9817	28.9753													1
2311	2019-12-04	b01874	UND	UND	#DIV/0!	UND	UND	#DIV/0!	UND	UND	#DIV/0!	29.0659	29.9952													1
2312	2019-07-04	b00868	UND	UND	#DIV/0!	UND	UND	#DIV/0!	UND	UND	#DIV/0!	29.0305	29.844													1
2313	2020-12-10	b02067	UND	UND	#DIV/0!	UND	UND	#DIV/0!	UND	UND	#DIV/0!	28.5744	28.6392													1
2314	2019-12-04	b01852	UND	UND	#DIV/0!	UND	UND	#DIV/0!	UND	UND	#DIV/0!	29.2752	29.2299													1
2315	2020-12-10	b02010	UND	UND	#DIV/0!	UND	UND	#DIV/0!	UND	UND	#DIV/0!	25.5428	25.4704													1
2316	2019-12-04	b01872	UND	UND	#DIV/0!	UND	UND	#DIV/0!	UND	UND	#DIV/0!	29.0678	29.081													1
2317	2019-07-04	b00830	UND	UND	#DIV/0!	UND	UND	#DIV/0!	UND	UND	#DIV/0!	28.5423	28.6055													1
2319	2021-11-17	b02715	UND	UND	#DIV/0!	UND	UND	#DIV/0!	UND	UND	#DIV/0!	29.2652	29.3148													1
2320	2021-07-23	b02529	UND	UND	#DIV/0!	UND	UND	#DIV/0!	UND	UND	#DIV/0!	29.3361	29.3765													1
2321	2020-12-10	b02043	UND	UND	#DIV/0!	UND	UND	#DIV/0!	UND	UND	#DIV/0!	28.3175	28.3197													1
2322	2019-12-04	b01866	UND	UND	#DIV/0!	UND	UND	#DIV/0!	UND	UND	#DIV/0!	28.1934	28.1109													1
2323	2019-07-04	b00869	UND	UND	#DIV/0!	UND	UND	#DIV/0!	UND	UND	#DIV/0!	26.9673	27.0862													1
2324	2020-12-10	b02054	UND	UND	#DIV/0!	UND	UND	#DIV/0!	UND	UND	#DIV/0!	29.2875	29.3899													1
2329	2022-06-01	b03354	UND	UND	#DIV/0!	UND	UND	#DIV/0!	UND	UND	#DIV/0!	26.9195	26.7436													1
2330	2021-11-17	b02720	UND	UND	#DIV/0!	UND	UND	#DIV/0!	UND	UND	#DIV/0!	29.4206	29.8775													1
2331	2021-07-23	b02538	UND	UND	#DIV/0!	UND	UND	#DIV/0!	UND	UND	#DIV/0!	29.3261	28.929													1
2332	2020-12-10	b02076	UND	UND	#DIV/0!	UND	UND	#DIV/0!	UND	UND	#DIV/0!	28.4626	28.209													1
2333	2019-12-04	b01889	UND	UND	#DIV/0!	UND	UND	#DIV/0!	UND	UND	#DIV/0!	27.8001	27.8277													1
2334	2019-07-04	b00785	UND	UND	#DIV/0!	UND	UND	#DIV/0!	UND	UND	#DIV/0!	29.1702	29.1055													1
2335	2020-12-10	b02056	UND	UND	#DIV/0!	UND	UND	#DIV/0!	UND	UND	#DIV/0!	29.7764	29.2951													1
2336	2021-07-23	b02488	UND	UND	#DIV/0!	UND	UND	#DIV/0!	UND	UND	#DIV/0!	29.6	29.3174													1
2337	2020-12-10	b02012	UND	UND	#DIV/0!	UND	UND	#DIV/0!	UND	UND	#DIV/0!	29.0923	29.8447													1
2338	2019-12-04	b01900	UND	UND	#DIV/0!	UND	UND	#DIV/0!	UND	UND	#DIV/0!	29.3246	29.7725													1
2339	2019-07-04	b00795	UND	UND	#DIV/0!	UND	UND	#DIV/0!	UND	UND	#DIV/0!	29.9519	29.8938													1
2340	2022-06-01	b03343	UND	UND	#DIV/0!	UND	UND	#DIV/0!	UND	UND	#DIV/0!	26.7992	26.613													1
2341	2021-11-17	b02763	UND	UND	#DIV/0!	UND	UND	#DIV/0!	UND	UND	#DIV/0!	29.5714	29.1786													1
2342	2021-07-23	b02528	UND	UND	#DIV/0!	UND	UND	#DIV/0!	UND	UND	#DIV/0!	28.5492	28.6375													1
2343	2020-12-10	b02075	UND	UND	#DIV/0!	UND	UND	#DIV/0!	UND	UND	#DIV/0!	28.8241	28.5877													1
2344	2019-12-04	b01845	UND	UND	#DIV/0!	UND	UND	#DIV/0!	UND	UND	#DIV/0!	29.4421	29.5646													1
2345	2019-07-04	b00846	UND	UND	#DIV/0!	UND	UND	#DIV/0!	UND	UND	#DIV/0!	32.4779	29.677													1
2346	2022-06-01	b03352	UND	UND	#DIV/0!	UND	UND	#DIV/0!	UND	UND	#DIV/0!	26.4916	26.8616													1
2347	2021-11-17	b02746	UND	UND	#DIV/0!	UND	UND	#DIV/0!	UND	UND	#DIV/0!	29.856	29.7054													1
2348	2021-07-23	b02508	UND	UND	#DIV/0!	UND	UND	#DIV/0!	UND	UND	#DIV/0!	29.3719	29.6683													1
2349	2020-12-10	b02030	UND	UND	#DIV/0!	UND	UND	#DIV/0!	UND	UND	#DIV/0!	28.5075	28.5109													1
2350	2019-12-04	b01888	UND	UND	#DIV/0!	UND	UND	#DIV/0!	UND	UND	#DIV/0!	29.0371	29.4168													1
2351	2019-07-04	b00786	UND	UND	#DIV/0!	UND	UND	#DIV/0!	UND	UND	#DIV/0!	33.8634	34.5515													1
2352	2020-12-10	b02082	UND	UND	#DIV/0!	UND	UND	#DIV/0!	UND	UND	#DIV/0!	29.1292	29.2508													1
2353	2020-12-10	b02078	UND	UND	#DIV/0!	UND	UND	#DIV/0!	UND	UND	#DIV/0!	29.555	29.4279													1
2354	2019-12-04	b01854	UND	UND	#DIV/0!	UND	UND	#DIV/0!	UND	UND	#DIV/0!	28.4873	28.5471													1
2355	2020-12-10	b02017	UND	UND	#DIV/0!	UND	UND	#DIV/0!	UND	UND	#DIV/0!	29.3662	29.2615													1
2356	2019-12-04	b01856	UND	UND	#DIV/0!	UND	UND	#DIV/0!	UND	UND	#DIV/0!	28.0555	28.1536													1
2357	2022-06-01	b03368	UND	UND	#DIV/0!	UND	UND	#DIV/0!	UND	UND	#DIV/0!	27.0528	26.9644													1
2358	2021-11-17	b02732	UND	UND	#DIV/0!	UND	UND	#DIV/0!	UND	UND	#DIV/0!	29.0904	28.915													1
2359	2021-07-23	b02523	UND	UND	#DIV/0!	UND	UND	#DIV/0!	UND	UND	#DIV/0!	29.9767	29.738													1
2360	2020-12-10	b02040	UND	UND	#DIV/0!	UND	UND	#DIV/0!	UND	UND	#DIV/0!	29.5832	29.2966													1
2361	2019-12-04	b01849	UND	UND	#DIV/0!	UND	UND	#DIV/0!	UND	UND	#DIV/0!	29.3044	28.9507													1
2362	2019-07-04	b00844	UND	UND	#DIV/0!	UND	UND	#DIV/0!	UND	UND	#DIV/0!	32.3283	32.1481													1
2368	2019-12-04	b01850	UND	UND	#DIV/0!	UND	UND	#DIV/0!	UND	UND	#DIV/0!	29.9402	29.2475													1
2369	2019-07-04	b00804	UND	UND	#DIV/0!	UND	UND	#DIV/0!	UND	UND	#DIV/0!	29.9922	29.2605													1
2370	2022-06-01	b03360	UND	UND	#DIV/0!	UND	UND	#DIV/0!	UND	UND	#DIV/0!	27.2329	27.5729													1
2371	2021-11-17	b02726	UND	UND	#DIV/0!	UND	UND	#DIV/0!	UND	UND	#DIV/0!	28.2594	28.9797													1
2372	2021-07-23	b02499	UND	UND	#DIV/0!	UND	UND	#DIV/0!	UND	UND	#DIV/0!	28.6509	28.6635													1
2374	2019-12-04	b01870	UND	UND	#DIV/0!	UND	UND	#DIV/0!	UND	UND	#DIV/0!	29.9678	29.9974													1
2375	2019-07-04	b00849	UND	UND	#DIV/0!	UND	UND	#DIV/0!	UND	UND	#DIV/0!	28.2714	28.2347													1
2376	2022-06-01	b03331	UND	UND	#DIV/0!	UND	UND	#DIV/0!	UND	UND	#DIV/0!	26.7051	26.9411													1
2377	2021-11-17	b02722	UND	UND	#DIV/0!	UND	UND	#DIV/0!	UND	UND	#DIV/0!	29.0985	29.6579													1
2378	2021-07-23	b02502	UND	UND	#DIV/0!	UND	UND	#DIV/0!	UND	UND	#DIV/0!	29.9781	29.7674													1
2379	2020-12-10	b02032	UND	UND	#DIV/0!	UND	UND	#DIV/0!	UND	UND	#DIV/0!	27.3062	27.6198													1
2380	2019-12-04	b01877	UND	UND	#DIV/0!	UND	UND	#DIV/0!	UND	UND	#DIV/0!	28.3472	28.4517													1
2381	2019-07-04	b00857	UND	UND	#DIV/0!	UND	UND	#DIV/0!	UND	UND	#DIV/0!	26.8825	26.819													1
2382	2022-06-01	b03329	UND	UND	#DIV/0!	UND	UND	#DIV/0!	UND	UND	#DIV/0!	26.4053	26.5835													1
2383	2021-11-17	b02721	UND	UND	#DIV/0!	UND	UND	#DIV/0!	UND	UND	#DIV/0!	27.8632	24.3128													1
2384	2021-07-23	b02512	UND	UND	#DIV/0!	UND	UND	#DIV/0!	UND	UND	#DIV/0!	29.858	29.7424													1
2386	2019-12-04	b01881	UND	UND	#DIV/0!	UND	UND	#DIV/0!	UND	UND	#DIV/0!	28.9254	28.8696													1
2387	2019-07-04	b00811	UND	UND	#DIV/0!	UND	UND	#DIV/0!	UND	UND	#DIV/0!	29.475	29.1683													1
2388	2022-06-01	b03338	UND	UND	#DIV/0!	UND	UND	#DIV/0!	UND	UND	#DIV/0!	27.0302	27.2143													1
2389	2021-11-17	b02734	UND	UND	#DIV/0!	UND	UND	#DIV/0!	UND	UND	#DIV/0!	28.1051	28.0861													1
2390	2021-07-23	b02506	UND	UND	#DIV/0!	UND	UND	#DIV/0!	UND	UND	#DIV/0!	25.2449	25.2403													1
2391	2020-12-10	b02046	UND	UND	#DIV/0!	UND	UND	#DIV/0!	UND	UND	#DIV/0!	29.8837	29.0044													1
2392	2019-12-04	b01869	UND	UND	#DIV/0!	UND	UND	#DIV/0!	UND	UND	#DIV/0!	29.081	29.2104													1
2393	2019-07-04	b00848	UND	UND	#DIV/0!	UND	UND	#DIV/0!	UND	UND	#DIV/0!	29.5749	29.0365													1
2395	2019-07-04	b00856	UND	UND	#DIV/0!	UND	UND	#DIV/0!	UND	UND	#DIV/0!	29.8408	29.7692													1
2400	2019-07-04	b00861	UND	UND	#DIV/0!	UND	UND	#DIV/0!	UND	UND	#DIV/0!	29.3454	29.3503													1
2402	2021-07-23	b02507	UND	UND	#DIV/0!	UND	UND	#DIV/0!	UND	UND	#DIV/0!	29.6876	29.9773													1
2403	2020-12-10	b02058	UND	UND	#DIV/0!	UND	UND	#DIV/0!	UND	UND	#DIV/0!	29.9979	29.1288													1
2404	2019-12-04	b01917	UND	UND	#DIV/0!	UND	UND	#DIV/0!	UND	UND	#DIV/0!	29.4679	29.1636													1
2405	2019-07-04	b00782	UND	UND	#DIV/0!	UND	UND	#DIV/0!	UND	UND	#DIV/0!	28.6327	28.8739													1
2406	2022-06-01	b03359	UND	UND	#DIV/0!	UND	UND	#DIV/0!	UND	UND	#DIV/0!	27.629	27.3327													1
2407	2021-11-17	b02739	UND	UND	#DIV/0!	UND	UND	#DIV/0!	UND	UND	#DIV/0!	29.1146	29.5853													1
2408	2021-07-23	b02495	UND	UND	#DIV/0!	UND	UND	#DIV/0!	UND	UND	#DIV/0!	29.017	29.1039													1
2409	2020-12-10	b02042	UND	UND	#DIV/0!	UND	UND	#DIV/0!	UND	UND	#DIV/0!	28.4997	28.4658													1
2410	2019-12-04	b01853	UND	UND	#DIV/0!	UND	UND	#DIV/0!	UND	UND	#DIV/0!	29.6176	29.7123													1
2411	2019-07-04	b00779	UND	UND	#DIV/0!	UND	UND	#DIV/0!	UND	UND	#DIV/0!	29.6359	29.9941													1
2412	2020-12-10	b02062	UND	UND	#DIV/0!	UND	UND	#DIV/0!	UND	UND	#DIV/0!	29.4877	29.647													1
2413	2019-12-04	b01912	UND	UND	#DIV/0!	UND	UND	#DIV/0!	UND	UND	#DIV/0!	29.0228	29.1966													1
2414	2022-06-01	b03350	UND	UND	#DIV/0!	UND	UND	#DIV/0!	UND	UND	#DIV/0!	25.8739	26.4224													1
2415	2021-11-17	b02738	UND	UND	#DIV/0!	UND	UND	#DIV/0!	UND	UND	#DIV/0!	29.6664	29.9125													1
2416	2021-07-23	b02497	UND	UND	#DIV/0!	UND	UND	#DIV/0!	UND	UND	#DIV/0!	28.9433	28.7505													1
2417	2020-12-10	b02047	UND	UND	#DIV/0!	UND	UND	#DIV/0!	UND	UND	#DIV/0!	28.56	28.4796													1
2418	2019-12-04	b01926	UND	UND	#DIV/0!	UND	UND	#DIV/0!	UND	UND	#DIV/0!	27.2513	26.8275													1
2419	2019-07-04	b00836	UND	UND	#DIV/0!	UND	UND	#DIV/0!	UND	UND	#DIV/0!	28.1701	28.3734													1
2420	2022-06-01	b03337	UND	UND	#DIV/0!	UND	UND	#DIV/0!	UND	UND	#DIV/0!	29.2399	27.4008													1
2421	2021-11-17	b02744	UND	UND	#DIV/0!	UND	UND	#DIV/0!	UND	UND	#DIV/0!	28.742	28.7977													1
2422	2021-07-23	b02498	UND	UND	#DIV/0!	UND	UND	#DIV/0!	UND	UND	#DIV/0!	29.2635	28.9604													1
2423	2020-12-10	b02024	UND	UND	#DIV/0!	UND	UND	#DIV/0!	UND	UND	#DIV/0!	26.6914	26.8865													1
2424	2019-12-04	b01899	UND	UND	#DIV/0!	UND	UND	#DIV/0!	UND	UND	#DIV/0!	29.4459	29.3845													1
2425	2019-07-04	b00798	UND	UND	#DIV/0!	UND	UND	#DIV/0!	UND	UND	#DIV/0!	33.7339	33.0855													1
2426	2022-06-01	b03328	UND	UND	#DIV/0!	UND	UND	#DIV/0!	UND	UND	#DIV/0!	27.3659	27.492													1
2427	2021-11-17	b02719	UND	UND	#DIV/0!	UND	UND	#DIV/0!	UND	UND	#DIV/0!	29.1583	29.566													1
2428	2021-07-23	b02504	UND	UND	#DIV/0!	UND	UND	#DIV/0!	UND	UND	#DIV/0!	28.9926	29.0305													1
2429	2020-12-10	b02041	UND	UND	#DIV/0!	UND	UND	#DIV/0!	UND	UND	#DIV/0!	28.9923	28.8781													1
2430	2019-12-04	b01865	UND	UND	#DIV/0!	UND	UND	#DIV/0!	UND	UND	#DIV/0!	29.1671	29.227													1
2431	2019-07-04	b00806	UND	UND	#DIV/0!	UND	UND	#DIV/0!	UND	UND	#DIV/0!	28.619	28.6944													1
2433	2021-11-17	b02760	UND	UND	#DIV/0!	UND	UND	#DIV/0!	UND	UND	#DIV/0!	28.9636	28.7922													1
2434	2021-07-23	b02496	UND	UND	#DIV/0!	UND	UND	#DIV/0!	UND	UND	#DIV/0!	29.7599	29.7819													1
2436	2019-12-04	b01894	UND	UND	#DIV/0!	UND	UND	#DIV/0!	UND	UND	#DIV/0!	29.3937	29.0404													1
2437	2019-07-04	b00778	UND	UND	#DIV/0!	UND	UND	#DIV/0!	UND	UND	#DIV/0!	32.5879	33.3868													1
2438	2019-12-04	b01907	UND	UND	#DIV/0!	UND	UND	#DIV/0!	UND	UND	#DIV/0!	29.0859	29.0338													1
2439	2022-06-01	b03341	UND	UND	#DIV/0!	UND	UND	#DIV/0!	UND	UND	#DIV/0!	26.5031	26.6103													1
2440	2021-11-17	b02750	UND	UND	#DIV/0!	UND	UND	#DIV/0!	UND	UND	#DIV/0!	29.0201	28.9627													1
2441	2021-07-23	b02537	UND	UND	#DIV/0!	UND	UND	#DIV/0!	UND	UND	#DIV/0!	28.9031	28.9641													1
2442	2020-12-10	b02066	UND	UND	#DIV/0!	UND	UND	#DIV/0!	UND	UND	#DIV/0!	27.5356	27.34													1
2443	2019-12-04	b01914	UND	UND	#DIV/0!	UND	UND	#DIV/0!	UND	UND	#DIV/0!	29.9827	29.9517													1
2444	2019-07-04	b00789	UND	UND	#DIV/0!	UND	UND	#DIV/0!	UND	UND	#DIV/0!	32.7309	32.5826													1
2445	2022-06-01	b03333	UND	UND	#DIV/0!	UND	UND	#DIV/0!	UND	UND	#DIV/0!	27.0495	26.894													1
2446	2021-11-17	b02758	UND	UND	#DIV/0!	UND	UND	#DIV/0!	UND	UND	#DIV/0!	28.1488	28.1636													1
2447	2021-07-23	b02535	UND	UND	#DIV/0!	UND	UND	#DIV/0!	UND	UND	#DIV/0!	27.9997	28.1205													1
2448	2020-12-10	b02015	UND	UND	#DIV/0!	UND	UND	#DIV/0!	UND	UND	#DIV/0!	24.8912	25.4616													1
2449	2019-12-04	b01883	UND	UND	#DIV/0!	UND	UND	#DIV/0!	UND	UND	#DIV/0!	29.241	29.3242													1
2450	2019-07-04	b00838	UND	UND	#DIV/0!	UND	UND	#DIV/0!	UND	UND	#DIV/0!	28.7451	28.6769													1
2451	2019-12-04	b01913	UND	UND	#DIV/0!	UND	UND	#DIV/0!	UND	UND	#DIV/0!	25.9323	25.7899													1
2452	2022-06-01	b03361	UND	UND	#DIV/0!	UND	UND	#DIV/0!	UND	UND	#DIV/0!	26.9898	26.8908													1
2453	2021-11-17	b02733	UND	UND	#DIV/0!	UND	UND	#DIV/0!	UND	UND	#DIV/0!	29.0193	29.7971													1
2454	2021-07-23	b02490	UND	UND	#DIV/0!	UND	UND	#DIV/0!	UND	UND	#DIV/0!	29.1452	29.1127													1
2455	2020-12-10	b02011	UND	UND	#DIV/0!	UND	UND	#DIV/0!	UND	UND	#DIV/0!	29.0445	29.9398													1
2456	2019-12-04	b01927	UND	UND	#DIV/0!	UND	UND	#DIV/0!	UND	UND	#DIV/0!	29.9311	29.5654													1
2457	2019-07-04	b00812	UND	UND	#DIV/0!	UND	UND	#DIV/0!	UND	UND	#DIV/0!	29.4179	29.5906													1
2458	2021-11-17	b02728	UND	UND	#DIV/0!	UND	UND	#DIV/0!	UND	UND	#DIV/0!	29.6638	29.6546													1
2459	2021-07-23	b02521	UND	UND	#DIV/0!	UND	UND	#DIV/0!	UND	UND	#DIV/0!	29.8159	29.7619													1
2460	2020-12-10	b02079	UND	UND	#DIV/0!	UND	UND	#DIV/0!	UND	UND	#DIV/0!	29.4962	29.4961													1
2461	2019-12-04	b01930	UND	UND	#DIV/0!	UND	UND	#DIV/0!	UND	UND	#DIV/0!	29.474	29.1966													1
2462	2019-07-04	b00843	UND	UND	#DIV/0!	UND	UND	#DIV/0!	UND	UND	#DIV/0!	29.7278	29.0582													1
2466	2019-12-04	b01867	UND	UND	#DIV/0!	UND	UND	#DIV/0!	UND	UND	#DIV/0!	28.9355	28.6381													1
2467	2019-07-04	b00813	UND	UND	#DIV/0!	UND	UND	#DIV/0!	UND	UND	#DIV/0!	29.6206	29.3092													1
2468	2020-12-10	b02018	UND	UND	#DIV/0!	UND	UND	#DIV/0!	UND	UND	#DIV/0!	29.3714	29.3052													1
2473	2019-12-04	b01923	UND	UND	#DIV/0!	UND	UND	#DIV/0!	UND	UND	#DIV/0!	28.4123	28.523													1
2474	2019-07-04	b00793	UND	UND	#DIV/0!	UND	UND	#DIV/0!	UND	UND	#DIV/0!	29.4163	29.251													1
2475	2019-12-04	b01904	UND	UND	#DIV/0!	UND	UND	#DIV/0!	UND	UND	#DIV/0!	29.3541	29.3812													1
2478	2021-07-23	b02486	UND	UND	#DIV/0!	UND	UND	#DIV/0!	UND	UND	#DIV/0!	28.607	28.6425													1
2479	2020-12-10	b02065	UND	UND	#DIV/0!	UND	UND	#DIV/0!	UND	UND	#DIV/0!	29.69	29.6646													1
2480	2019-12-04	b01920	UND	UND	#DIV/0!	UND	UND	#DIV/0!	UND	UND	#DIV/0!	29.5791	29.7815													1
2481	2019-07-04	b00850	UND	UND	#DIV/0!	UND	UND	#DIV/0!	UND	UND	#DIV/0!	25.7738	25.7509													1
2487	2020-12-10	b02033	UND	UND	#DIV/0!	UND	UND	#DIV/0!	UND	UND	#DIV/0!	29.352	29.2321													1
2488	2022-06-01	b03349	UND	UND	#DIV/0!	UND	UND	#DIV/0!	UND	UND	#DIV/0!	26.4314	26.3844													1
2489	2021-11-17	b02725	UND	UND	#DIV/0!	UND	UND	#DIV/0!	UND	UND	#DIV/0!	28.5124	29.0258													1
2490	2021-07-23	b02513	UND	UND	#DIV/0!	UND	UND	#DIV/0!	UND	UND	#DIV/0!	29.8475	29.0237													1
2491	2020-12-10	b02020	UND	UND	#DIV/0!	UND	UND	#DIV/0!	UND	UND	#DIV/0!	25.4901	25.7085													1
2492	2019-12-04	b01925	UND	UND	#DIV/0!	UND	UND	#DIV/0!	UND	UND	#DIV/0!	29.295	29.6117													1
2493	2019-07-04	b00797	UND	UND	#DIV/0!	UND	UND	#DIV/0!	UND	UND	#DIV/0!	27.4064	27.4748													1
2494	2020-12-10	b02019	UND	UND	#DIV/0!	UND	UND	#DIV/0!	UND	UND	#DIV/0!	28.0589	27.9564													1
2495	2019-12-04	b01861	UND	UND	#DIV/0!	UND	UND	#DIV/0!	UND	UND	#DIV/0!	27.044	27.0065													1
2496	2019-11-28	b01832	UND	UND	#DIV/0!	UND	UND	#DIV/0!	UND	UND	#DIV/0!	29.7201	29.4259													1
2497	2022-03-22	b03235	UND	UND	#DIV/0!	UND	UND	#DIV/0!	UND	UND	#DIV/0!	29.1729	29.1145													1
2498	2021-10-25	b02912	UND	UND	#DIV/0!	UND	UND	#DIV/0!	UND	UND	#DIV/0!	26.0552	26.7063													1
2499	2021-06-19	b02638	UND	UND	#DIV/0!	UND	UND	#DIV/0!	UND	UND	#DIV/0!	26.7254	27.3615													1
2500	2020-12-17	b02247	UND	UND	#DIV/0!	UND	UND	#DIV/0!	UND	UND	#DIV/0!	26.3954	26.5271													1
2501	2019-11-27	b01658	UND	UND	#DIV/0!	UND	UND	#DIV/0!	UND	UND	#DIV/0!	27.4786	27.6571													1
2502	2019-06-26	b00621	UND	UND	#DIV/0!	UND	UND	#DIV/0!	UND	UND	#DIV/0!	28.8563	28.7835													1
2503	2019-11-27	b01660	UND	UND	#DIV/0!	UND	UND	#DIV/0!	UND	UND	#DIV/0!	24.8161	24.9943													1
2504	2019-11-27	b01671	UND	UND	#DIV/0!	UND	UND	#DIV/0!	UND	UND	#DIV/0!	29.3576	29.2529													1
2505	2020-12-17	b02257	UND	UND	#DIV/0!	UND	UND	#DIV/0!	UND	UND	#DIV/0!	28.6578	28.7733													1
2506	2022-03-22	b03234	UND	UND	#DIV/0!	UND	UND	#DIV/0!	UND	UND	#DIV/0!	27.435	27.4174													1
2507	2021-10-25	b02911	UND	UND	#DIV/0!	UND	UND	#DIV/0!	UND	UND	#DIV/0!	28.5861	28.6842													1
2508	2021-06-19	b02637	UND	UND	#DIV/0!	UND	UND	#DIV/0!	UND	UND	#DIV/0!	28.5503	28.5049													1
2509	2020-12-17	b02254	UND	UND	#DIV/0!	UND	UND	#DIV/0!	UND	UND	#DIV/0!	27.4397	27.2597													1
2510	2019-11-27	b01710	UND	UND	#DIV/0!	UND	UND	#DIV/0!	UND	UND	#DIV/0!	27.5532	27.749													1
2511	2019-06-26	b00604	UND	UND	#DIV/0!	UND	UND	#DIV/0!	UND	UND	#DIV/0!	27.9706	28.0744													1
2512	2022-03-22	b03233	UND	UND	#DIV/0!	UND	UND	#DIV/0!	UND	UND	#DIV/0!	26.109	26.1099													1
2513	2021-10-25	b02910	UND	UND	#DIV/0!	UND	UND	#DIV/0!	UND	UND	#DIV/0!	27.221	27.3765													1
2514	2021-06-19	b02636	UND	UND	#DIV/0!	UND	UND	#DIV/0!	UND	UND	#DIV/0!	29.0402	29.1597													1
2515	2020-12-17	b02250	UND	UND	#DIV/0!	UND	UND	#DIV/0!	UND	UND	#DIV/0!	27.6092	27.4068													1
2516	2019-11-27	b01717	UND	UND	#DIV/0!	UND	UND	#DIV/0!	UND	UND	#DIV/0!	28.2452	27.9793													1
2517	2019-06-26	b00615	UND	UND	#DIV/0!	UND	UND	#DIV/0!	UND	UND	#DIV/0!	27.3707	27.3571													1
2518	2019-11-27	b01690	UND	UND	#DIV/0!	UND	UND	#DIV/0!	UND	UND	#DIV/0!	28.68	28.4902													1
2519	2022-03-22	b03232	UND	UND	#DIV/0!	UND	UND	#DIV/0!	UND	UND	#DIV/0!	28.8029	28.813													1
2520	2021-10-25	b02909	UND	UND	#DIV/0!	UND	UND	#DIV/0!	UND	UND	#DIV/0!	25.5171	25.7002													1
2521	2021-06-19	b02635	UND	UND	#DIV/0!	UND	UND	#DIV/0!	UND	UND	#DIV/0!	27.6566	27.7566													1
2522	2020-12-17	b02238	UND	UND	#DIV/0!	UND	UND	#DIV/0!	UND	UND	#DIV/0!	28.0683	27.8577													1
2523	2019-11-27	b01701	UND	UND	#DIV/0!	UND	UND	#DIV/0!	UND	UND	#DIV/0!	28.9051	28.9885													1
2524	2019-06-26	b00592	UND	UND	#DIV/0!	UND	UND	#DIV/0!	UND	UND	#DIV/0!	27.5802	27.8744													1
2525	2022-03-22	b03231	UND	UND	#DIV/0!	UND	UND	#DIV/0!	UND	UND	#DIV/0!	28.7303	28.8705													1
2526	2021-10-25	b02908	UND	UND	#DIV/0!	UND	UND	#DIV/0!	UND	UND	#DIV/0!	28.936	28.6628													1
2527	2021-06-19	b02634	UND	UND	#DIV/0!	UND	UND	#DIV/0!	UND	UND	#DIV/0!	28.9342	28.8187													1
2528	2020-12-17	b02234	UND	UND	#DIV/0!	UND	UND	#DIV/0!	UND	UND	#DIV/0!	26.931	26.9909													1
2529	2019-11-27	b01692	UND	UND	#DIV/0!	UND	UND	#DIV/0!	UND	UND	#DIV/0!	28.1892	27.9912													1
2530	2019-06-26	b00588	UND	UND	#DIV/0!	UND	UND	#DIV/0!	UND	UND	#DIV/0!	29.1053	29.0058													1
2531	2022-03-22	b03230	UND	UND	#DIV/0!	UND	UND	#DIV/0!	UND	UND	#DIV/0!	28.7865	28.8667													1
2532	2021-10-25	b02907	UND	UND	#DIV/0!	UND	UND	#DIV/0!	UND	UND	#DIV/0!	24.918	25.2027													1
2533	2021-06-19	b02633	UND	UND	#DIV/0!	UND	UND	#DIV/0!	UND	UND	#DIV/0!	28.566	28.4233													1
2534	2020-12-17	b02232	UND	UND	#DIV/0!	UND	UND	#DIV/0!	UND	UND	#DIV/0!	28.9867	28.9323													1
2535	2019-11-27	b01704	UND	UND	#DIV/0!	UND	UND	#DIV/0!	UND	UND	#DIV/0!	27.6269	27.0516													1
2536	2019-06-26	b00605	UND	UND	#DIV/0!	UND	UND	#DIV/0!	UND	UND	#DIV/0!	28.4941	28.615													1
2537	2020-12-17	b02267	UND	UND	#DIV/0!	UND	UND	#DIV/0!	UND	UND	#DIV/0!	29.0112	29.2266													1
2538	2022-03-22	b03229	UND	UND	#DIV/0!	UND	UND	#DIV/0!	UND	UND	#DIV/0!	27.7684	27.8328													1
2539	2021-10-25	b02906	UND	UND	#DIV/0!	UND	UND	#DIV/0!	UND	UND	#DIV/0!	28.3407	28.4471													1
2540	2021-06-19	b02632	UND	UND	#DIV/0!	UND	UND	#DIV/0!	UND	UND	#DIV/0!	28.159	28.2504													1
2541	2020-12-17	b02269	UND	UND	#DIV/0!	UND	UND	#DIV/0!	UND	UND	#DIV/0!	26.7713	26.9931													1
2542	2019-11-27	b01697	UND	UND	#DIV/0!	UND	UND	#DIV/0!	UND	UND	#DIV/0!	27.8853	27.9387													1
2543	2019-06-26	b00636	UND	UND	#DIV/0!	UND	UND	#DIV/0!	UND	UND	#DIV/0!	27.6602	27.8221													1
2548	2019-11-27	b01686	UND	UND	#DIV/0!	UND	UND	#DIV/0!	UND	UND	#DIV/0!	27.4051	27.1947													1
2550	2019-11-27	b01672	UND	UND	#DIV/0!	UND	UND	#DIV/0!	UND	UND	#DIV/0!	28.7028	28.4439													1
2551	2021-10-25	b02904	UND	UND	#DIV/0!	UND	UND	#DIV/0!	UND	UND	#DIV/0!	28.425	28.4262													1
2552	2021-06-19	b02630	UND	UND	#DIV/0!	UND	UND	#DIV/0!	UND	UND	#DIV/0!	29.2072	29.2442													1
2553	2020-12-17	b02256	UND	UND	#DIV/0!	UND	UND	#DIV/0!	UND	UND	#DIV/0!	29.2073	29.2647													1
2554	2019-11-27	b01682	UND	UND	#DIV/0!	UND	UND	#DIV/0!	UND	UND	#DIV/0!	29.0653	28.612													1
2555	2019-06-26	b00587	UND	UND	#DIV/0!	UND	UND	#DIV/0!	UND	UND	#DIV/0!	28.7889	28.6586													1
2556	2022-03-22	b03227	UND	UND	#DIV/0!	UND	UND	#DIV/0!	UND	UND	#DIV/0!	28.8223	28.9921													1
2557	2021-10-25	b02903	UND	UND	#DIV/0!	UND	UND	#DIV/0!	UND	UND	#DIV/0!	27.8312	26.3702													1
2558	2021-06-19	b02629	UND	UND	#DIV/0!	UND	UND	#DIV/0!	UND	UND	#DIV/0!	28.8087	28.6728													1
2559	2020-12-17	b02249	UND	UND	#DIV/0!	UND	UND	#DIV/0!	UND	UND	#DIV/0!	29.4186	29.4438													1
2560	2019-11-27	b01708	UND	UND	#DIV/0!	UND	UND	#DIV/0!	UND	UND	#DIV/0!	27.9882	28.0475													1
2561	2019-06-26	b00629	UND	UND	#DIV/0!	UND	UND	#DIV/0!	UND	UND	#DIV/0!	27.3504	27.4096													1
2562	2020-12-17	b02243	UND	UND	#DIV/0!	UND	UND	#DIV/0!	UND	UND	#DIV/0!	29.0851	29.1952													1
2563	2019-11-27	b01651	UND	UND	#DIV/0!	UND	UND	#DIV/0!	UND	UND	#DIV/0!	27.8223	28.033													1
2564	2022-03-22	b03226	UND	UND	#DIV/0!	UND	UND	#DIV/0!	UND	UND	#DIV/0!	28.9792	28.7972													1
2565	2021-10-25	b02902	UND	UND	#DIV/0!	UND	UND	#DIV/0!	UND	UND	#DIV/0!	23.3957	25.0375													1
2566	2021-06-19	b02628	UND	UND	#DIV/0!	UND	UND	#DIV/0!	UND	UND	#DIV/0!	28.4538	28.7148													1
2567	2020-12-17	b02253	UND	UND	#DIV/0!	UND	UND	#DIV/0!	UND	UND	#DIV/0!	26.1448	25.8592													1
2569	2019-06-26	b00631	UND	UND	#DIV/0!	UND	UND	#DIV/0!	UND	UND	#DIV/0!	27.8111	27.8414													1
2570	2020-12-17	b02237	UND	UND	#DIV/0!	UND	UND	#DIV/0!	UND	UND	#DIV/0!	29.1319	29.4307													1
2571	2019-11-27	b01652	UND	UND	#DIV/0!	UND	UND	#DIV/0!	UND	UND	#DIV/0!	26.7669	25.8122													1
2572	2021-10-25	b02901	UND	UND	#DIV/0!	UND	UND	#DIV/0!	UND	UND	#DIV/0!	29.9161	29.8525													1
2573	2021-06-19	b02627	UND	UND	#DIV/0!	UND	UND	#DIV/0!	UND	UND	#DIV/0!	29.553	29.8461													1
2574	2020-12-17	b02266	UND	UND	#DIV/0!	UND	UND	#DIV/0!	UND	UND	#DIV/0!	29.1585	29.7927													1
2575	2019-11-27	b01706	UND	UND	#DIV/0!	UND	UND	#DIV/0!	UND	UND	#DIV/0!	29.5364	29.5072													1
2576	2019-06-26	b00603	UND	UND	#DIV/0!	UND	UND	#DIV/0!	UND	UND	#DIV/0!	29.4054	29.2782													1
2577	2022-03-22	b03225	UND	UND	#DIV/0!	UND	UND	#DIV/0!	UND	UND	#DIV/0!	27.1088	27.0994													1
2578	2021-10-25	b02900	UND	UND	#DIV/0!	UND	UND	#DIV/0!	UND	UND	#DIV/0!	28.0595	28.5492													1
2579	2021-06-19	b02626	UND	UND	#DIV/0!	UND	UND	#DIV/0!	UND	UND	#DIV/0!	28.0329	28.1974													1
2580	2020-12-17	b02235	UND	UND	#DIV/0!	UND	UND	#DIV/0!	UND	UND	#DIV/0!	28.2762	28.1088													1
2582	2019-06-26	b00570	UND	UND	#DIV/0!	UND	UND	#DIV/0!	UND	UND	#DIV/0!	27.9714	27.8963													1
2583	2021-06-19	b02625	UND	UND	#DIV/0!	UND	UND	#DIV/0!	UND	UND	#DIV/0!	28.8922	28.8865													1
2584	2020-12-17	b02223	UND	UND	#DIV/0!	UND	UND	#DIV/0!	UND	UND	#DIV/0!	29.0422	29.3527													1
2585	2019-11-27	b01702	UND	UND	#DIV/0!	UND	UND	#DIV/0!	UND	UND	#DIV/0!	29.4639	29.2295													1
2586	2019-06-26	b00639	UND	UND	#DIV/0!	UND	UND	#DIV/0!	UND	UND	#DIV/0!	28.1209	28.095													1
2587	2021-10-25	b02899	UND	UND	#DIV/0!	UND	UND	#DIV/0!	UND	UND	#DIV/0!	28.011	27.6635													1
2588	2021-06-19	b02624	UND	UND	#DIV/0!	UND	UND	#DIV/0!	UND	UND	#DIV/0!	29.3277	29.2766													1
2589	2020-12-17	b02248	UND	UND	#DIV/0!	UND	UND	#DIV/0!	UND	UND	#DIV/0!	29.3262	29.0057													1
2590	2019-11-27	b01718	UND	UND	#DIV/0!	UND	UND	#DIV/0!	UND	UND	#DIV/0!	29.2847	29.1559													1
2592	2020-12-17	b02260	UND	UND	#DIV/0!	UND	UND	#DIV/0!	UND	UND	#DIV/0!	27.7456	27.7216													1
2593	2019-11-27	b01711	UND	UND	#DIV/0!	UND	UND	#DIV/0!	UND	UND	#DIV/0!	28.9996	29.4203													1
2594	2019-06-26	b00630	UND	UND	#DIV/0!	UND	UND	#DIV/0!	UND	UND	#DIV/0!	28.7944	29.0723													1
2595	2020-12-17	b02239	UND	UND	#DIV/0!	UND	UND	#DIV/0!	UND	UND	#DIV/0!	28.9813	29.319													1
2596	2019-11-27	b01680	UND	UND	#DIV/0!	UND	UND	#DIV/0!	UND	UND	#DIV/0!	29.0039	28.9766													1
2597	2019-11-27	b01689	UND	UND	#DIV/0!	UND	UND	#DIV/0!	UND	UND	#DIV/0!	29.0584	29.4726													1
2598	2022-03-22	b03224	UND	UND	#DIV/0!	UND	UND	#DIV/0!	UND	UND	#DIV/0!	28.4905	28.9201													1
2599	2021-10-25	b02898	UND	UND	#DIV/0!	UND	UND	#DIV/0!	UND	UND	#DIV/0!	27.1674	27.2149													1
2600	2021-06-19	b02623	UND	UND	#DIV/0!	UND	UND	#DIV/0!	UND	UND	#DIV/0!	29.2314	29.1942													1
2601	2020-12-17	b02220	UND	UND	#DIV/0!	UND	UND	#DIV/0!	UND	UND	#DIV/0!	29.188	29.4903													1
2602	2019-11-27	b01715	UND	UND	#DIV/0!	UND	UND	#DIV/0!	UND	UND	#DIV/0!	29.1722	29.9585													1
2603	2019-06-26	b00642	UND	UND	#DIV/0!	UND	UND	#DIV/0!	UND	UND	#DIV/0!	28.8811	28.9336													1
2604	2022-03-22	b03223	UND	UND	#DIV/0!	UND	UND	#DIV/0!	UND	UND	#DIV/0!	29.2285	29.2161													1
2605	2021-10-25	b02897	UND	UND	#DIV/0!	UND	UND	#DIV/0!	UND	UND	#DIV/0!	27.9552	27.8131													1
2606	2021-06-19	b02622	UND	UND	#DIV/0!	UND	UND	#DIV/0!	UND	UND	#DIV/0!	27.9907	27.8649													1
2607	2020-12-17	b02224	UND	UND	#DIV/0!	UND	UND	#DIV/0!	UND	UND	#DIV/0!	28.0002	28.1619													1
2608	2019-11-27	b01674	UND	UND	#DIV/0!	UND	UND	#DIV/0!	UND	UND	#DIV/0!	27.5581	27.4502													1
2609	2019-06-26	b00583	UND	UND	#DIV/0!	UND	UND	#DIV/0!	UND	UND	#DIV/0!	27.8898	27.8952													1
2610	2020-12-17	b02258	UND	UND	#DIV/0!	UND	UND	#DIV/0!	UND	UND	#DIV/0!	28.2515	28.3371													1
2611	2019-06-26	b00623	UND	UND	#DIV/0!	UND	UND	#DIV/0!	UND	UND	#DIV/0!	29.8671	29.7447													1
2615	2019-06-26	b00593	UND	UND	#DIV/0!	UND	UND	#DIV/0!	UND	UND	#DIV/0!	28.7102														1
2616	2021-10-25	b02896	UND	UND	#DIV/0!	UND	UND	#DIV/0!	UND	UND	#DIV/0!	28.7986	28.7617													1
2617	2021-06-19	b02620	UND	UND	#DIV/0!	UND	UND	#DIV/0!	UND	UND	#DIV/0!	29.5034	29.2201													1
2618	2020-12-17	b02259	UND	UND	#DIV/0!	UND	UND	#DIV/0!	UND	UND	#DIV/0!	29.9728	29.9992													1
2619	2019-11-27	b01694	UND	UND	#DIV/0!	UND	UND	#DIV/0!	UND	UND	#DIV/0!	29.7931	29.9732													1
2620	2019-06-26	b00622	UND	UND	#DIV/0!	UND	UND	#DIV/0!	UND	UND	#DIV/0!	29.543	29.5826													1
2621	2019-11-27	b01688	UND	UND	#DIV/0!	UND	UND	#DIV/0!	UND	UND	#DIV/0!	29.0691	29.1972													1
2622	2022-03-22	b03222	UND	UND	#DIV/0!	UND	UND	#DIV/0!	UND	UND	#DIV/0!	27.9533	28.003													1
2623	2021-10-25	b02895	UND	UND	#DIV/0!	UND	UND	#DIV/0!	UND	UND	#DIV/0!	28.2377	28.0797													1
2624	2021-06-19	b02619	UND	UND	#DIV/0!	UND	UND	#DIV/0!	UND	UND	#DIV/0!	28.5583	28.2367													1
2625	2020-12-17	b02244	UND	UND	#DIV/0!	UND	UND	#DIV/0!	UND	UND	#DIV/0!	27.4911	27.4315													1
2626	2019-11-27	b01699	UND	UND	#DIV/0!	UND	UND	#DIV/0!	UND	UND	#DIV/0!	27.7565	27.7877													1
2627	2019-06-26	b00619	UND	UND	#DIV/0!	UND	UND	#DIV/0!	UND	UND	#DIV/0!	27.9475	28.0255													1
2628	2020-12-17	b02222	UND	UND	#DIV/0!	UND	UND	#DIV/0!	UND	UND	#DIV/0!	29.1934														1
2629	2019-06-26	b00637	UND	UND	#DIV/0!	UND	UND	#DIV/0!	UND	UND	#DIV/0!	29.7059	29.8625													1
2631	2021-10-25	b02894	UND	UND	#DIV/0!	UND	UND	#DIV/0!	UND	UND	#DIV/0!	28.03	28.1784													1
2632	2021-06-19	b02618	UND	UND	#DIV/0!	UND	UND	#DIV/0!	UND	UND	#DIV/0!	26.8756	26.8706													1
2633	2020-12-17	b02240	UND	UND	#DIV/0!	UND	UND	#DIV/0!	UND	UND	#DIV/0!	27.3536	27.6823													1
2634	2019-11-27	b01693	UND	UND	#DIV/0!	UND	UND	#DIV/0!	UND	UND	#DIV/0!	27.4636	27.5712													1
2635	2019-06-26	b00620	UND	UND	#DIV/0!	UND	UND	#DIV/0!	UND	UND	#DIV/0!	28.3041	28.3086													1
2636	2019-06-26	b00571	UND	UND	#DIV/0!	UND	UND	#DIV/0!	UND	UND	#DIV/0!	28.1996	28.1851													1
2637	2019-11-27	b01696	UND	UND	#DIV/0!	UND	UND	#DIV/0!	UND	UND	#DIV/0!	28.5945	28.4207													1
2638	2019-11-27	b01713	UND	UND	#DIV/0!	UND	UND	#DIV/0!	UND	UND	#DIV/0!	28.4101	28.3329													1
2639	2022-03-22	b03220	UND	UND	#DIV/0!	UND	UND	#DIV/0!	UND	UND	#DIV/0!	26.4843	26.2366													1
2640	2021-10-25	b02893	UND	UND	#DIV/0!	UND	UND	#DIV/0!	UND	UND	#DIV/0!	27.5944	27.3664													1
2641	2021-06-19	b02617	UND	UND	#DIV/0!	UND	UND	#DIV/0!	UND	UND	#DIV/0!	28.4576	28.6016													1
2642	2020-12-17	b02221	UND	UND	#DIV/0!	UND	UND	#DIV/0!	UND	UND	#DIV/0!	27.9292	28.1352													1
2643	2019-11-27	b01709	UND	UND	#DIV/0!	UND	UND	#DIV/0!	UND	UND	#DIV/0!	27.6573	27.4886													1
2644	2019-06-26	b00594	UND	UND	#DIV/0!	UND	UND	#DIV/0!	UND	UND	#DIV/0!	29.6864	29.6813													1
2645	2020-12-17	b02241	UND	UND	#DIV/0!	UND	UND	#DIV/0!	UND	UND	#DIV/0!	27.4247	26.9957													1
2646	2019-11-27	b01666	UND	UND	#DIV/0!	UND	UND	#DIV/0!	UND	UND	#DIV/0!	26.1459	26.5946													1
2647	2022-03-22	b03219	UND	UND	#DIV/0!	UND	UND	#DIV/0!	UND	UND	#DIV/0!	26.5668	26.3851													1
2648	2021-10-25	b02892	UND	UND	#DIV/0!	UND	UND	#DIV/0!	UND	UND	#DIV/0!	26.7451	26.7756													1
2649	2021-06-19	b02616	UND	UND	#DIV/0!	UND	UND	#DIV/0!	UND	UND	#DIV/0!	28.6573	28.3905													1
2650	2020-12-17	b02264	UND	UND	#DIV/0!	UND	UND	#DIV/0!	UND	UND	#DIV/0!	27.6834	27.612													1
2651	2019-11-27	b01653	UND	UND	#DIV/0!	UND	UND	#DIV/0!	UND	UND	#DIV/0!	27.5229	27.4178													1
2652	2019-06-26	b00608	UND	UND	#DIV/0!	UND	UND	#DIV/0!	UND	UND	#DIV/0!	27.9397	27.7508													1
2653	2019-11-27	b01668	UND	UND	#DIV/0!	UND	UND	#DIV/0!	UND	UND	#DIV/0!	25.3056	25.5872													1
2654	2021-10-25	b02891	UND	UND	#DIV/0!	UND	UND	#DIV/0!	UND	UND	#DIV/0!	29.5723	28.9758													1
2655	2021-06-19	b02615	UND	UND	#DIV/0!	UND	UND	#DIV/0!	UND	UND	#DIV/0!	28.4794	28.0771													1
2656	2020-12-17	b02246	UND	UND	#DIV/0!	UND	UND	#DIV/0!	UND	UND	#DIV/0!	29.3784	29.3859													1
2657	2019-11-27	b01657	UND	UND	#DIV/0!	UND	UND	#DIV/0!	UND	UND	#DIV/0!	29.0367	29.1636													1
2658	2019-06-26	b00614	UND	UND	#DIV/0!	UND	UND	#DIV/0!	UND	UND	#DIV/0!	29.4441	29.427													1
2659	2021-06-19	b02614	UND	UND	#DIV/0!	UND	UND	#DIV/0!	UND	UND	#DIV/0!	28.9589	29.4169													1
2660	2020-12-17	b02252	UND	UND	#DIV/0!	UND	UND	#DIV/0!	UND	UND	#DIV/0!	29.4196	29.2147													1
2661	2019-11-27	b01675	UND	UND	#DIV/0!	UND	UND	#DIV/0!	UND	UND	#DIV/0!	29.4282	29.567													1
2662	2019-06-26	b00572	UND	UND	#DIV/0!	UND	UND	#DIV/0!	UND	UND	#DIV/0!	29.0164	28.7767													1
2663	2019-06-26	b00574	UND	UND	#DIV/0!	UND	UND	#DIV/0!	UND	UND	#DIV/0!	29.1551	29.8765													1
2664	2019-11-27	b01676	UND	UND	#DIV/0!	UND	UND	#DIV/0!	UND	UND	#DIV/0!	26.7211	27.9111													1
2665	2019-06-26	b00612	UND	UND	#DIV/0!	UND	UND	#DIV/0!	UND	UND	#DIV/0!	29.9901	29.6676													1
2666	2019-11-27	b01691	UND	UND	#DIV/0!	UND	UND	#DIV/0!	UND	UND	#DIV/0!	29.3763	29.3235													1
2667	2019-11-27	b01670	UND	UND	#DIV/0!	UND	UND	#DIV/0!	UND	UND	#DIV/0!	27.1049	27.357													1
2668	2022-03-22	b03218	UND	UND	#DIV/0!	UND	UND	#DIV/0!	UND	UND	#DIV/0!	26.4855	26.4335													1
2669	2021-10-25	b02890	UND	UND	#DIV/0!	UND	UND	#DIV/0!	UND	UND	#DIV/0!	28.3411	28.5034													1
2670	2021-06-19	b02613	UND	UND	#DIV/0!	UND	UND	#DIV/0!	UND	UND	#DIV/0!	28.0448	27.8902													1
2671	2020-12-17	b02242	UND	UND	#DIV/0!	UND	UND	#DIV/0!	UND	UND	#DIV/0!	26.9606	27.1923													1
2672	2019-11-27	b01667	UND	UND	#DIV/0!	UND	UND	#DIV/0!	UND	UND	#DIV/0!	25.6883	25.5795													1
2673	2019-06-26	b00616	UND	UND	#DIV/0!	UND	UND	#DIV/0!	UND	UND	#DIV/0!	28.3853	28.4381													1
2674	2021-10-25	b02889	UND	UND	#DIV/0!	UND	UND	#DIV/0!	UND	UND	#DIV/0!	26.8107	26.2329													1
2675	2021-06-19	b02612	UND	UND	#DIV/0!	UND	UND	#DIV/0!	UND	UND	#DIV/0!	29.8994	29.6601													1
2676	2020-12-17	b02233	UND	UND	#DIV/0!	UND	UND	#DIV/0!	UND	UND	#DIV/0!	29.8096	29.7757													1
2677	2019-11-27	b01712	UND	UND	#DIV/0!	UND	UND	#DIV/0!	UND	UND	#DIV/0!	29.3279	29.4309													1
2678	2019-06-26	b00626	UND	UND	#DIV/0!	UND	UND	#DIV/0!	UND	UND	#DIV/0!	29.3805	29.3815													1
2679	2019-06-26	b00624	UND	UND	#DIV/0!	UND	UND	#DIV/0!	UND	UND	#DIV/0!	29.9895	29.0941													1
2680	2022-03-22	b03217	UND	UND	#DIV/0!	UND	UND	#DIV/0!	UND	UND	#DIV/0!	27.4946	27.3251													1
2681	2021-10-25	b02888	UND	UND	#DIV/0!	UND	UND	#DIV/0!	UND	UND	#DIV/0!	25.3272	25.0613													1
2682	2021-06-19	b02611	UND	UND	#DIV/0!	UND	UND	#DIV/0!	UND	UND	#DIV/0!	27.7275	28.0627													1
2683	2020-12-17	b02251	UND	UND	#DIV/0!	UND	UND	#DIV/0!	UND	UND	#DIV/0!	26.3463	26.3874													1
2684	2019-11-27	b01662	UND	UND	#DIV/0!	UND	UND	#DIV/0!	UND	UND	#DIV/0!	26.2858	26.429													1
2685	2019-06-26	b00590	UND	UND	#DIV/0!	UND	UND	#DIV/0!	UND	UND	#DIV/0!	27.1285	27.5737													1
2686	2021-10-25	b02887	UND	UND	#DIV/0!	UND	UND	#DIV/0!	UND	UND	#DIV/0!	27.4101	27.4446													1
2687	2021-06-19	b02610	UND	UND	#DIV/0!	UND	UND	#DIV/0!	UND	UND	#DIV/0!	29.1579	29.9383													1
2688	2020-12-17	b02245	UND	UND	#DIV/0!	UND	UND	#DIV/0!	UND	UND	#DIV/0!	29.4749	29.4063													1
2689	2019-11-27	b01663	UND	UND	#DIV/0!	UND	UND	#DIV/0!	UND	UND	#DIV/0!	27.0469	27.0557													1
2690	2019-06-26	b00597	UND	UND	#DIV/0!	UND	UND	#DIV/0!	UND	UND	#DIV/0!	29.0886	29.3458													1
2692	2019-11-27	b01707	UND	UND	#DIV/0!	UND	UND	#DIV/0!	UND	UND	#DIV/0!	29.234	29.3473													1
2693	2019-06-26	b00638	UND	UND	#DIV/0!	UND	UND	#DIV/0!	UND	UND	#DIV/0!	28.4153	28.4814													1
2694	2021-10-25	b02886	UND	UND	#DIV/0!	UND	UND	#DIV/0!	UND	UND	#DIV/0!	26.7839	26.6053													1
2695	2021-06-19	b02609	UND	UND	#DIV/0!	UND	UND	#DIV/0!	UND	UND	#DIV/0!	29.2454	29.202													1
2696	2020-12-17	b02230	UND	UND	#DIV/0!	UND	UND	#DIV/0!	UND	UND	#DIV/0!	29.1928	29.3664													1
2697	2019-11-27	b01681	UND	UND	#DIV/0!	UND	UND	#DIV/0!	UND	UND	#DIV/0!	29.1048	29.0199													1
2698	2019-06-26	b00611	UND	UND	#DIV/0!	UND	UND	#DIV/0!	UND	UND	#DIV/0!	29.227	29.0746													1
2699	2021-06-19	b02608	UND	UND	#DIV/0!	UND	UND	#DIV/0!	UND	UND	#DIV/0!	26.1183	25.9827													1
2700	2020-12-17	b02263	UND	UND	#DIV/0!	UND	UND	#DIV/0!	UND	UND	#DIV/0!	29.4313	29.3897													1
2701	2019-11-27	b01714	UND	UND	#DIV/0!	UND	UND	#DIV/0!	UND	UND	#DIV/0!	29.3072	29.2514													1
2702	2019-06-26	b00644	UND	UND	#DIV/0!	UND	UND	#DIV/0!	UND	UND	#DIV/0!	27.6492	27.633													1
2703	2019-06-26	b00643	UND	UND	#DIV/0!	UND	UND	#DIV/0!	UND	UND	#DIV/0!	28.9877	29.0026													1
2704	2020-12-17	b02231	UND	UND	#DIV/0!	UND	UND	#DIV/0!	UND	UND	#DIV/0!	29.3786	28.9403													1
2705	2019-06-26	b00625	UND	UND	#DIV/0!	UND	UND	#DIV/0!	UND	UND	#DIV/0!	29.2777	29.3245													1
2706	2021-10-25	b02885	UND	UND	#DIV/0!	UND	UND	#DIV/0!	UND	UND	#DIV/0!	29.0403	29.2006													1
2707	2021-06-19	b02607	UND	UND	#DIV/0!	UND	UND	#DIV/0!	UND	UND	#DIV/0!	27.6291	27.612													1
2708	2020-12-17	b02262	UND	UND	#DIV/0!	UND	UND	#DIV/0!	UND	UND	#DIV/0!	28.9991	28.9753													1
2709	2019-11-27	b01678	UND	UND	#DIV/0!	UND	UND	#DIV/0!	UND	UND	#DIV/0!	28.5975	28.5381													1
2710	2019-06-26	b00640	UND	UND	#DIV/0!	UND	UND	#DIV/0!	UND	UND	#DIV/0!	29.0774	29.1475													1
2711	2019-11-27	b01703	UND	UND	#DIV/0!	UND	UND	#DIV/0!	UND	UND	#DIV/0!	28.503	28.3274													1
2712	2021-10-25	b02884	UND	UND	#DIV/0!	UND	UND	#DIV/0!	UND	UND	#DIV/0!	28.7142	28.8629													1
2713	2021-06-19	b02606	UND	UND	#DIV/0!	UND	UND	#DIV/0!	UND	UND	#DIV/0!	29.8171	29.9788													1
2714	2020-12-17	b02229	UND	UND	#DIV/0!	UND	UND	#DIV/0!	UND	UND	#DIV/0!	29.7309	32.1638													1
2715	2019-11-27	b01677	UND	UND	#DIV/0!	UND	UND	#DIV/0!	UND	UND	#DIV/0!	29.0133	29.9327													1
2716	2019-06-26	b00632	UND	UND	#DIV/0!	UND	UND	#DIV/0!	UND	UND	#DIV/0!	29.6615	29.6194													1
2717	2019-11-27	b01659	UND	UND	#DIV/0!	UND	UND	#DIV/0!	UND	UND	#DIV/0!	29.4443	29.6506													1
2719	2020-12-10	b02026	UND	UND	#DIV/0!	UND	UND	#DIV/0!	UND	UND	#DIV/0!	29.1012	29.2957													1
2720	2019-12-04	b01928	UND	UND	#DIV/0!	UND	UND	#DIV/0!	UND	UND	#DIV/0!	29.1936	29.2306													1
2721	2019-07-04	b00829	UND	UND	#DIV/0!	UND	UND	#DIV/0!	UND	UND	#DIV/0!	29.303	29.4071													1
2725	2022-06-01	b03355	UND	UND	#DIV/0!	UND	UND	#DIV/0!	UND	UND	#DIV/0!	27.2754	27.0133													1
2726	2021-11-17	b02723	UND	UND	#DIV/0!	UND	UND	#DIV/0!	UND	UND	#DIV/0!	27.9411	28.1267													1
2727	2021-07-23	b02532	UND	UND	#DIV/0!	UND	UND	#DIV/0!	UND	UND	#DIV/0!	28.0453	28.2672													1
2728	2020-12-10	b02034	UND	UND	#DIV/0!	UND	UND	#DIV/0!	UND	UND	#DIV/0!	27.6234	27.6404													1
2729	2019-12-04	b01903	UND	UND	#DIV/0!	UND	UND	#DIV/0!	UND	UND	#DIV/0!	26.9097	26.9854													1
2730	2019-07-04	b00834	UND	UND	#DIV/0!	UND	UND	#DIV/0!	UND	UND	#DIV/0!	29.364	29.7237													1
2731	2022-06-01	b03340	UND	UND	#DIV/0!	UND	UND	#DIV/0!	UND	UND	#DIV/0!	26.5666	26.6326													1
2732	2021-11-17	b02764	UND	UND	#DIV/0!	UND	UND	#DIV/0!	UND	UND	#DIV/0!	28.2906	28.2229													1
2733	2021-07-23	b02501	UND	UND	#DIV/0!	UND	UND	#DIV/0!	UND	UND	#DIV/0!	28.5233	28.4445													1
2734	2020-12-10	b02072	UND	UND	#DIV/0!	UND	UND	#DIV/0!	UND	UND	#DIV/0!	27.9751	27.9739													1
2735	2019-12-04	b01898	UND	UND	#DIV/0!	UND	UND	#DIV/0!	UND	UND	#DIV/0!	28.9751	28.8391													1
2736	2019-07-04	b00794	UND	UND	#DIV/0!	UND	UND	#DIV/0!	UND	UND	#DIV/0!	32.3875	32.1491													1
2737	2022-03-01	b03144	UND	UND	#DIV/0!	UND	UND	#DIV/0!	UND	UND	#DIV/0!	27.7112	27.8693													1
2738	2021-10-26	b02868	UND	UND	#DIV/0!	UND	UND	#DIV/0!	UND	UND	#DIV/0!	25.7075	25.788													1
2739	2021-06-18	b02573	UND	UND	#DIV/0!	UND	UND	#DIV/0!	UND	UND	#DIV/0!	26.027	25.9311													1
2740	2020-12-15	b02129	UND	UND	#DIV/0!	UND	UND	#DIV/0!	UND	UND	#DIV/0!	26.4874	26.5236													1
2741	2019-12-11	b01937	UND	UND	#DIV/0!	UND	UND	#DIV/0!	UND	UND	#DIV/0!	27.2022	27.2343													1
2742	2019-07-10	b00880	UND	UND	#DIV/0!	UND	UND	#DIV/0!	UND	UND	#DIV/0!	26.0467	25.9734													1
2743	2022-03-01	b03156	UND	UND	#DIV/0!	UND	UND	#DIV/0!	UND	UND	#DIV/0!	28.8934	28.9727													1
2744	2021-10-26	b02854	UND	UND	#DIV/0!	UND	UND	#DIV/0!	UND	UND	#DIV/0!	26.1025	26.0344													1
2745	2021-06-18	b02570	UND	UND	#DIV/0!	UND	UND	#DIV/0!	UND	UND	#DIV/0!	27.182	27.3005													1
2746	2020-12-15	b02099	UND	UND	#DIV/0!	UND	UND	#DIV/0!	UND	UND	#DIV/0!	26.9519	26.9808													1
2747	2019-12-11	b01962	UND	UND	#DIV/0!	UND	UND	#DIV/0!	UND	UND	#DIV/0!	28.5225	28.3619													1
2748	2019-07-10	b00930	UND	UND	#DIV/0!	UND	UND	#DIV/0!	UND	UND	#DIV/0!	26.0751	25.9235													1
2749	2022-03-01	b03147	UND	UND	#DIV/0!	UND	UND	#DIV/0!	UND	UND	#DIV/0!	27.8638	27.8431													1
2750	2021-10-26	b02846	UND	UND	#DIV/0!	UND	UND	#DIV/0!	UND	UND	#DIV/0!	27.333	27.2633													1
2751	2021-06-18	b02562	UND	UND	#DIV/0!	UND	UND	#DIV/0!	UND	UND	#DIV/0!	25.8915	25.9532													1
2752	2020-12-15	b02091	UND	UND	#DIV/0!	UND	UND	#DIV/0!	UND	UND	#DIV/0!	29.8995	29.7145													1
2753	2019-12-11	b01943	UND	UND	#DIV/0!	UND	UND	#DIV/0!	UND	UND	#DIV/0!	26.6832	26.9163													1
2754	2019-07-10	b00873	UND	UND	#DIV/0!	UND	UND	#DIV/0!	UND	UND	#DIV/0!	28.6737	28.5896													1
2755	2022-03-01	b03152	UND	UND	#DIV/0!	UND	UND	#DIV/0!	UND	UND	#DIV/0!	27.9599	27.8161													1
2756	2021-10-26	b02872	UND	UND	#DIV/0!	UND	UND	#DIV/0!	UND	UND	#DIV/0!	25.9224	26.0563													1
2757	2021-06-18	b02605	UND	UND	#DIV/0!	UND	UND	#DIV/0!	UND	UND	#DIV/0!	28.0577	28.2034													1
2758	2020-12-15	b02118	UND	UND	#DIV/0!	UND	UND	#DIV/0!	UND	UND	#DIV/0!	27.6685	27.5491													1
2759	2019-12-11	b01976	UND	UND	#DIV/0!	UND	UND	#DIV/0!	UND	UND	#DIV/0!	27.6047	27.4257													1
2760	2019-07-10	b00875	UND	UND	#DIV/0!	UND	UND	#DIV/0!	UND	UND	#DIV/0!	29.2647	29.3689													1
2761	2022-03-01	b03161	UND	UND	#DIV/0!	UND	UND	#DIV/0!	UND	UND	#DIV/0!	26.8993	27.0301													1
2762	2021-10-26	b02841	UND	UND	#DIV/0!	UND	UND	#DIV/0!	UND	UND	#DIV/0!	25.4444	26.0085													1
2763	2021-06-18	b02591	UND	UND	#DIV/0!	UND	UND	#DIV/0!	UND	UND	#DIV/0!	27.1562	27.2794													1
2764	2020-12-15	b02111	UND	UND	#DIV/0!	UND	UND	#DIV/0!	UND	UND	#DIV/0!	26.9915	26.9829													1
2765	2019-12-11	b01957	UND	UND	#DIV/0!	UND	UND	#DIV/0!	UND	UND	#DIV/0!	28.6913	28.367													1
2766	2019-07-10	b00878	UND	UND	#DIV/0!	UND	UND	#DIV/0!	UND	UND	#DIV/0!	28.8234	28.6055													1
2767	2022-03-01	b03148	UND	UND	#DIV/0!	UND	UND	#DIV/0!	UND	UND	#DIV/0!	28.8789	28.7225													1
2768	2021-10-26	b02871	UND	UND	#DIV/0!	UND	UND	#DIV/0!	UND	UND	#DIV/0!	26.0628	25.9318													1
2769	2021-06-18	b02586	UND	UND	#DIV/0!	UND	UND	#DIV/0!	UND	UND	#DIV/0!	27.9351	27.9607													1
2770	2020-12-15	b02121	UND	UND	#DIV/0!	UND	UND	#DIV/0!	UND	UND	#DIV/0!	26.7288	26.6754													1
2771	2019-12-11	b01953	UND	UND	#DIV/0!	UND	UND	#DIV/0!	UND	UND	#DIV/0!	28.1774	27.9253													1
2772	2019-07-10	b00918	UND	UND	#DIV/0!	UND	UND	#DIV/0!	UND	UND	#DIV/0!	26.5569	26.6575													1
2773	2022-03-01	b03160	UND	UND	#DIV/0!	UND	UND	#DIV/0!	UND	UND	#DIV/0!	26.0907	26.4234													1
2774	2021-10-26	b02842	UND	UND	#DIV/0!	UND	UND	#DIV/0!	UND	UND	#DIV/0!	24.7505	27.1382													1
2776	2020-12-15	b02103	UND	UND	#DIV/0!	UND	UND	#DIV/0!	UND	UND	#DIV/0!	28.2039	28.2595													1
2777	2019-12-11	b01964	UND	UND	#DIV/0!	UND	UND	#DIV/0!	UND	UND	#DIV/0!	26.9318	26.9092													1
2778	2019-07-10	b00932	UND	UND	#DIV/0!	UND	UND	#DIV/0!	UND	UND	#DIV/0!	28.1968	28.35													1
2779	2019-07-10	b00874	UND	UND	#DIV/0!	UND	UND	#DIV/0!	UND	UND	#DIV/0!	29.1221	29.2895													1
2780	2019-07-10	b00915	UND	UND	#DIV/0!	UND	UND	#DIV/0!	UND	UND	#DIV/0!	27.6951	27.715													1
2781	2019-12-11	b01938	UND	UND	#DIV/0!	UND	UND	#DIV/0!	UND	UND	#DIV/0!	27.6505	28.1373													1
2782	2020-12-15	b02095	UND	UND	#DIV/0!	UND	UND	#DIV/0!	UND	UND	#DIV/0!	27.7212	27.6355													1
2783	2019-12-11	b01948	UND	UND	#DIV/0!	UND	UND	#DIV/0!	UND	UND	#DIV/0!	29.2313	29.0046													1
2787	2020-12-15	b02085	UND	UND	#DIV/0!	UND	UND	#DIV/0!	UND	UND	#DIV/0!	28.6489	28.683													1
2788	2019-12-11	b01940	UND	UND	#DIV/0!	UND	UND	#DIV/0!	UND	UND	#DIV/0!	26.6885	26.8621													1
2789	2019-07-10	b00876	UND	UND	#DIV/0!	UND	UND	#DIV/0!	UND	UND	#DIV/0!	28.1862	28.4184													1
2790	2019-12-11	b01967	UND	UND	#DIV/0!	UND	UND	#DIV/0!	UND	UND	#DIV/0!	28.5016	28.5728													1
2791	2021-06-18	b02603	UND	UND	#DIV/0!	UND	UND	#DIV/0!	UND	UND	#DIV/0!	28.978	29.0309													1
2792	2020-12-15	b02104	UND	UND	#DIV/0!	UND	UND	#DIV/0!	UND	UND	#DIV/0!	29.8126	29.048													1
2793	2019-12-11	b01987	UND	UND	#DIV/0!	UND	UND	#DIV/0!	UND	UND	#DIV/0!	29.6128	29.7003													1
2794	2019-07-10	b00900	UND	UND	#DIV/0!	UND	UND	#DIV/0!	UND	UND	#DIV/0!	29.2286	29.3279													1
2795	2019-07-10	b00920	UND	UND	#DIV/0!	UND	UND	#DIV/0!	UND	UND	#DIV/0!	28.6048	28.6986													1
2796	2022-03-01	b03145	UND	UND	#DIV/0!	UND	UND	#DIV/0!	UND	UND	#DIV/0!	27.6747	27.9348													1
2797	2021-10-26	b02837	UND	UND	#DIV/0!	UND	UND	#DIV/0!	UND	UND	#DIV/0!	26.7846	26.7845													1
2798	2021-06-18	b02571	UND	UND	#DIV/0!	UND	UND	#DIV/0!	UND	UND	#DIV/0!	27.6315	27.5266													1
2799	2020-12-15	b02083	UND	UND	#DIV/0!	UND	UND	#DIV/0!	UND	UND	#DIV/0!	27.5287	27.2794													1
2800	2019-12-11	b01933	UND	UND	#DIV/0!	UND	UND	#DIV/0!	UND	UND	#DIV/0!	27.6234	27.294													1
2801	2019-07-10	b00885	UND	UND	#DIV/0!	UND	UND	#DIV/0!	UND	UND	#DIV/0!	27.7226	27.8777													1
2802	2019-07-10	b00949	UND	UND	#DIV/0!	UND	UND	#DIV/0!	UND	UND	#DIV/0!	26.8534	26.9192													1
2803	2021-06-18	b02569	UND	UND	#DIV/0!	UND	UND	#DIV/0!	UND	UND	#DIV/0!	27.1539	27.594													1
2804	2020-12-15	b02127	UND	UND	#DIV/0!	UND	UND	#DIV/0!	UND	UND	#DIV/0!	29.2528	29.1584													1
2805	2019-12-11	b01994	UND	UND	#DIV/0!	UND	UND	#DIV/0!	UND	UND	#DIV/0!	29.6104	29.4237													1
2806	2019-07-10	b00870	UND	UND	#DIV/0!	UND	UND	#DIV/0!	UND	UND	#DIV/0!	28.8613	28.7977													1
2807	2019-12-11	b01934	UND	UND	#DIV/0!	UND	UND	#DIV/0!	UND	UND	#DIV/0!	29.3225	29.5942													1
2808	2022-03-01	b03151	UND	UND	#DIV/0!	UND	UND	#DIV/0!	UND	UND	#DIV/0!	28.3902	28.3446													1
2809	2021-10-26	b02845	UND	UND	#DIV/0!	UND	UND	#DIV/0!	UND	UND	#DIV/0!	25.8079	26.1588													1
2810	2021-06-18	b02604	UND	UND	#DIV/0!	UND	UND	#DIV/0!	UND	UND	#DIV/0!	26.8074	26.9482													1
2811	2020-12-15	b02110	UND	UND	#DIV/0!	UND	UND	#DIV/0!	UND	UND	#DIV/0!	27.0218	27.6075													1
2812	2019-12-11	b01984	UND	UND	#DIV/0!	UND	UND	#DIV/0!	UND	UND	#DIV/0!	26.5961	26.5457													1
2813	2019-07-10	b00914	UND	UND	#DIV/0!	UND	UND	#DIV/0!	UND	UND	#DIV/0!	27.9719	28.1923													1
2814	2019-12-11	b01941	UND	UND	#DIV/0!	UND	UND	#DIV/0!	UND	UND	#DIV/0!	28.1995	28.6425													1
2815	2019-12-11	b01970	UND	UND	#DIV/0!	UND	UND	#DIV/0!	UND	UND	#DIV/0!	29.0192	28.956													1
2816	2019-12-11	b01945	UND	UND	#DIV/0!	UND	UND	#DIV/0!	UND	UND	#DIV/0!	29.9122	29.5926													1
2817	2021-10-26	b02857	UND	UND	#DIV/0!	UND	UND	#DIV/0!	UND	UND	#DIV/0!	28.2874	28.2808													1
2818	2021-06-18	b02594	UND	UND	#DIV/0!	UND	UND	#DIV/0!	UND	UND	#DIV/0!	29.0464	28.9577													1
2819	2020-12-15	b02115	UND	UND	#DIV/0!	UND	UND	#DIV/0!	UND	UND	#DIV/0!	29.2434	29.3117													1
2820	2019-12-11	b01956	UND	UND	#DIV/0!	UND	UND	#DIV/0!	UND	UND	#DIV/0!	29.426	29.0196													1
2821	2019-07-10	b00901	UND	UND	#DIV/0!	UND	UND	#DIV/0!	UND	UND	#DIV/0!	29.9339	29.9075													1
2826	2019-12-11	b01966	UND	UND	#DIV/0!	UND	UND	#DIV/0!	UND	UND	#DIV/0!	27.2128	27.448													1
2827	2019-07-10	b00917	UND	UND	#DIV/0!	UND	UND	#DIV/0!	UND	UND	#DIV/0!	27.0004	27.0377													1
2828	2020-12-15	b02109	UND	UND	#DIV/0!	UND	UND	#DIV/0!	UND	UND	#DIV/0!	28.1762	28.3155													1
2829	2022-03-01	b03142	UND	UND	#DIV/0!	UND	UND	#DIV/0!	UND	UND	#DIV/0!	27.5381	27.4609													1
2830	2021-10-26	b02853	UND	UND	#DIV/0!	UND	UND	#DIV/0!	UND	UND	#DIV/0!	27.2132	27.321													1
2831	2021-06-18	b02595	UND	UND	#DIV/0!	UND	UND	#DIV/0!	UND	UND	#DIV/0!	26.9677	26.4043													1
2832	2020-12-15	b02108	UND	UND	#DIV/0!	UND	UND	#DIV/0!	UND	UND	#DIV/0!	27.4719	27.58													1
2833	2019-12-11	b01990	UND	UND	#DIV/0!	UND	UND	#DIV/0!	UND	UND	#DIV/0!	27.3752	27.4726													1
2834	2019-07-10	b00907	UND	UND	#DIV/0!	UND	UND	#DIV/0!	UND	UND	#DIV/0!	27.949	27.9045													1
2835	2019-12-11	b01959	UND	UND	#DIV/0!	UND	UND	#DIV/0!	UND	UND	#DIV/0!	29.9365	29.7499													1
2836	2021-06-18	b02566	UND	UND	#DIV/0!	UND	UND	#DIV/0!	UND	UND	#DIV/0!	27.7033	27.8414													1
2837	2020-12-15	b02122	UND	UND	#DIV/0!	UND	UND	#DIV/0!	UND	UND	#DIV/0!	29.2086	29.5195													1
2838	2019-12-11	b01986	UND	UND	#DIV/0!	UND	UND	#DIV/0!	UND	UND	#DIV/0!	29.4585	29.3092													1
2839	2019-07-10	b00902	UND	UND	#DIV/0!	UND	UND	#DIV/0!	UND	UND	#DIV/0!	28.293	28.4365													1
2840	2022-03-01	b03138	UND	UND	#DIV/0!	UND	UND	#DIV/0!	UND	UND	#DIV/0!	27.2205	27.2042													1
2841	2021-10-26	b02870	UND	UND	#DIV/0!	UND	UND	#DIV/0!	UND	UND	#DIV/0!	25.0361	25.1282													1
2842	2021-06-18	b02560	UND	UND	#DIV/0!	UND	UND	#DIV/0!	UND	UND	#DIV/0!	28.2357	28.3652													1
2843	2020-12-15	b02098	UND	UND	#DIV/0!	UND	UND	#DIV/0!	UND	UND	#DIV/0!	27.8894	27.8466													1
2844	2019-12-11	b01951	UND	UND	#DIV/0!	UND	UND	#DIV/0!	UND	UND	#DIV/0!	29.0947	29.0032													1
2845	2019-07-10	b00934	UND	UND	#DIV/0!	UND	UND	#DIV/0!	UND	UND	#DIV/0!	27.8991	27.9079													1
2846	2022-03-01	b03162	UND	UND	#DIV/0!	UND	UND	#DIV/0!	UND	UND	#DIV/0!	28.8265	29.0649													1
2847	2021-10-26	b02848	UND	UND	#DIV/0!	UND	UND	#DIV/0!	UND	UND	#DIV/0!	26.2459	26.1232													1
2848	2021-06-18	b02559	UND	UND	#DIV/0!	UND	UND	#DIV/0!	UND	UND	#DIV/0!	27.1398	27.3824													1
2849	2020-12-15	b02128	UND	UND	#DIV/0!	UND	UND	#DIV/0!	UND	UND	#DIV/0!	26.7955	26.7893													1
2850	2019-12-11	b01982	UND	UND	#DIV/0!	UND	UND	#DIV/0!	UND	UND	#DIV/0!	27.1215	27.265													1
2851	2019-07-10	b00924	UND	UND	#DIV/0!	UND	UND	#DIV/0!	UND	UND	#DIV/0!	27.4382	27.4042													1
2852	2022-03-01	b03154	UND	UND	#DIV/0!	UND	UND	#DIV/0!	UND	UND	#DIV/0!	28.228	28.2612													1
2853	2021-10-26	b02850	UND	UND	#DIV/0!	UND	UND	#DIV/0!	UND	UND	#DIV/0!	26.0021	26.1015													1
2854	2021-06-18	b02600	UND	UND	#DIV/0!	UND	UND	#DIV/0!	UND	UND	#DIV/0!	26.171	26.3158													1
2855	2020-12-15	b02107	UND	UND	#DIV/0!	UND	UND	#DIV/0!	UND	UND	#DIV/0!	28.1607	28.2836													1
2856	2019-12-11	b01993	UND	UND	#DIV/0!	UND	UND	#DIV/0!	UND	UND	#DIV/0!	27.397	27.2347													1
2857	2019-07-10	b00909	UND	UND	#DIV/0!	UND	UND	#DIV/0!	UND	UND	#DIV/0!	28.9693	28.884													1
2858	2022-03-01	b03159	UND	UND	#DIV/0!	UND	UND	#DIV/0!	UND	UND	#DIV/0!	27.3657	27.2851													1
2859	2021-10-26	b02839	UND	UND	#DIV/0!	UND	UND	#DIV/0!	UND	UND	#DIV/0!	26.8975	27.0358													1
2860	2021-06-18	b02589	UND	UND	#DIV/0!	UND	UND	#DIV/0!	UND	UND	#DIV/0!	26.9266	26.8959													1
2861	2020-12-15	b02112	UND	UND	#DIV/0!	UND	UND	#DIV/0!	UND	UND	#DIV/0!	28.6127	28.7491													1
2862	2019-12-11	b01995	UND	UND	#DIV/0!	UND	UND	#DIV/0!	UND	UND	#DIV/0!	27.2418	27.2209													1
2863	2019-07-10	b00899	UND	UND	#DIV/0!	UND	UND	#DIV/0!	UND	UND	#DIV/0!	29.2719	29.1506													1
2864	2019-12-11	b01949	UND	UND	#DIV/0!	UND	UND	#DIV/0!	UND	UND	#DIV/0!	28.9758	28.9166													1
2865	2020-12-15	b02101	UND	UND	#DIV/0!	UND	UND	#DIV/0!	UND	UND	#DIV/0!	28.2845	28.3635													1
2866	2021-10-26	b02838	UND	UND	#DIV/0!	UND	UND	#DIV/0!	UND	UND	#DIV/0!	27.1625	27.1169													1
2867	2021-06-18	b02588	UND	UND	#DIV/0!	UND	UND	#DIV/0!	UND	UND	#DIV/0!	28.3705	28.4013													1
2868	2020-12-15	b02096	UND	UND	#DIV/0!	UND	UND	#DIV/0!	UND	UND	#DIV/0!	29.1585	29.6241													1
2869	2019-12-11	b02004	UND	UND	#DIV/0!	UND	UND	#DIV/0!	UND	UND	#DIV/0!	28.2374	28.3322													1
2870	2019-07-10	b00887	UND	UND	#DIV/0!	UND	UND	#DIV/0!	UND	UND	#DIV/0!	29.2234	29.1953													1
2871	2019-07-10	b00944	UND	UND	#DIV/0!	UND	UND	#DIV/0!	UND	UND	#DIV/0!	27.7039	27.5286													1
2872	2019-12-11	b01960	UND	UND	#DIV/0!	UND	UND	#DIV/0!	UND	UND	#DIV/0!	29.388	29.1615													1
2873	2021-10-26	b02843	UND	UND	#DIV/0!	UND	UND	#DIV/0!	UND	UND	#DIV/0!	26.9537	26.7653													1
2874	2021-06-18	b02599	UND	UND	#DIV/0!	UND	UND	#DIV/0!	UND	UND	#DIV/0!	28.6152	27.9819													1
2875	2020-12-15	b02094	UND	UND	#DIV/0!	UND	UND	#DIV/0!	UND	UND	#DIV/0!	26.9687	27.0153													1
2876	2019-12-11	b01958	UND	UND	#DIV/0!	UND	UND	#DIV/0!	UND	UND	#DIV/0!	29.1814	29.248													1
2877	2019-07-10	b00884	UND	UND	#DIV/0!	UND	UND	#DIV/0!	UND	UND	#DIV/0!	27.0235	27.1402													1
2878	2019-12-11	b01952	UND	UND	#DIV/0!	UND	UND	#DIV/0!	UND	UND	#DIV/0!	27.8989	27.7028													1
2879	2019-12-11	b01981	UND	UND	#DIV/0!	UND	UND	#DIV/0!	UND	UND	#DIV/0!	29.6495	29.9488													1
2880	2020-12-15	b02092	UND	UND	#DIV/0!	UND	UND	#DIV/0!	UND	UND	#DIV/0!	28.1154	28.1052													1
2881	2022-03-01	b03153	UND	UND	#DIV/0!	UND	UND	#DIV/0!	UND	UND	#DIV/0!	27.3299	28.624													1
2882	2021-10-26	b02865	UND	UND	#DIV/0!	UND	UND	#DIV/0!	UND	UND	#DIV/0!	25.9977	26.1767													1
2883	2021-06-18	b02567	UND	UND	#DIV/0!	UND	UND	#DIV/0!	UND	UND	#DIV/0!	26.9861	26.9512													1
2884	2020-12-15	b02117	UND	UND	#DIV/0!	UND	UND	#DIV/0!	UND	UND	#DIV/0!	27.5169	27.4974													1
2885	2019-12-11	b01996	UND	UND	#DIV/0!	UND	UND	#DIV/0!	UND	UND	#DIV/0!	27.4779	27.4911													1
2886	2019-07-10	b00916	UND	UND	#DIV/0!	UND	UND	#DIV/0!	UND	UND	#DIV/0!	27.7773	27.7224													1
2887	2021-06-18	b02598	UND	UND	#DIV/0!	UND	UND	#DIV/0!	UND	UND	#DIV/0!	26.7579	26.7375													1
2888	2020-12-15	b02114	UND	UND	#DIV/0!	UND	UND	#DIV/0!	UND	UND	#DIV/0!	29.4464	29.3751													1
2889	2019-12-11	b01974	UND	UND	#DIV/0!	UND	UND	#DIV/0!	UND	UND	#DIV/0!	29.2183	29.1725													1
2890	2019-07-10	b00950	UND	UND	#DIV/0!	UND	UND	#DIV/0!	UND	UND	#DIV/0!	27.9518	28.074													1
2892	2022-03-01	b03149	UND	UND	#DIV/0!	UND	UND	#DIV/0!	UND	UND	#DIV/0!	28.0851	27.9642													1
2893	2021-10-26	b02834	UND	UND	#DIV/0!	UND	UND	#DIV/0!	UND	UND	#DIV/0!	25.7201	26.0322													1
2894	2021-06-18	b02575	UND	UND	#DIV/0!	UND	UND	#DIV/0!	UND	UND	#DIV/0!	25.1388	25.5395													1
2895	2020-12-15	b02120	UND	UND	#DIV/0!	UND	UND	#DIV/0!	UND	UND	#DIV/0!	28.2505	28.11													1
2896	2019-12-11	b02005	UND	UND	#DIV/0!	UND	UND	#DIV/0!	UND	UND	#DIV/0!	27.2828	27.0751													1
2897	2019-07-10	b00953	UND	UND	#DIV/0!	UND	UND	#DIV/0!	UND	UND	#DIV/0!	26.3591	26.2622													1
2898	2020-12-15	b02090	UND	UND	#DIV/0!	UND	UND	#DIV/0!	UND	UND	#DIV/0!	29.3093	29.3427													1
2901	2019-12-11	b01973	UND	UND	#DIV/0!	UND	UND	#DIV/0!	UND	UND	#DIV/0!	28.696	28.4826													1
2902	2021-10-26	b02847	UND	UND	#DIV/0!	UND	UND	#DIV/0!	UND	UND	#DIV/0!	27.7234	27.6486													1
2903	2021-06-18	b02565	UND	UND	#DIV/0!	UND	UND	#DIV/0!	UND	UND	#DIV/0!	28.9542	28.7797													1
2904	2020-12-15	b02126	UND	UND	#DIV/0!	UND	UND	#DIV/0!	UND	UND	#DIV/0!	29.7488	29.5995													1
2905	2019-12-11	b01979	UND	UND	#DIV/0!	UND	UND	#DIV/0!	UND	UND	#DIV/0!	29.9768	29.0908													1
2906	2019-07-10	b00926	UND	UND	#DIV/0!	UND	UND	#DIV/0!	UND	UND	#DIV/0!	29.0452	29.1576													1
2917	2019-12-11	b01931	UND	UND	#DIV/0!	UND	UND	#DIV/0!	UND	UND	#DIV/0!	26.9696	26.9613													1
2918	2019-07-10	b00947	UND	UND	#DIV/0!	UND	UND	#DIV/0!	UND	UND	#DIV/0!	24.8878	24.9191													1
2919	2021-06-18	b02593	UND	UND	#DIV/0!	UND	UND	#DIV/0!	UND	UND	#DIV/0!	27.0336	27.0228													1
2920	2020-12-15	b02097	UND	UND	#DIV/0!	UND	UND	#DIV/0!	UND	UND	#DIV/0!	28.8002	29.253													1
2921	2019-12-11	b01936	UND	UND	#DIV/0!	UND	UND	#DIV/0!	UND	UND	#DIV/0!	29.5291	29.2207													1
2922	2019-07-10	b00912	UND	UND	#DIV/0!	UND	UND	#DIV/0!	UND	UND	#DIV/0!	28.0232	28.155													1
2925	2019-12-11	b01971	UND	UND	#DIV/0!	UND	UND	#DIV/0!	UND	UND	#DIV/0!	29.3087	29.3957													1
2926	2019-07-10	b00897	UND	UND	#DIV/0!	UND	UND	#DIV/0!	UND	UND	#DIV/0!	28.7844	28.7313													1
2927	2019-12-11	b01961	UND	UND	#DIV/0!	UND	UND	#DIV/0!	UND	UND	#DIV/0!	29.0369	28.9949													1
2928	2019-12-11	b01977	UND	UND	#DIV/0!	UND	UND	#DIV/0!	UND	UND	#DIV/0!	28.8907	28.8434													1
2929	2019-12-11	b01980	UND	UND	#DIV/0!	UND	UND	#DIV/0!	UND	UND	#DIV/0!	29.1474	29.1823													1
2930	2020-12-15	b02089	UND	UND	#DIV/0!	UND	UND	#DIV/0!	UND	UND	#DIV/0!	29.3327	29.2967													1
2933	2021-06-18	b02572	UND	UND	#DIV/0!	UND	UND	#DIV/0!	UND	UND	#DIV/0!	28.2075	28.2549													1
2934	2020-12-15	b02084	UND	UND	#DIV/0!	UND	UND	#DIV/0!	UND	UND	#DIV/0!	29.9071	29.9794													1
2935	2019-12-11	b01969	UND	UND	#DIV/0!	UND	UND	#DIV/0!	UND	UND	#DIV/0!	29.1598	29.1041													1
2936	2019-07-10	b00938	UND	UND	#DIV/0!	UND	UND	#DIV/0!	UND	UND	#DIV/0!	29.7832	29.9017													1
2937	2019-12-11	b01963	UND	UND	#DIV/0!	UND	UND	#DIV/0!	UND	UND	#DIV/0!	29.9271	29.7623													1
2938	2019-12-11	b01955	UND	UND	#DIV/0!	UND	UND	#DIV/0!	UND	UND	#DIV/0!	29.3032	29.1745													1
2939	2019-12-11	b01965	UND	UND	#DIV/0!	UND	UND	#DIV/0!	UND	UND	#DIV/0!	28.3541	28.2237													1
2940	2019-07-10	b00939	UND	UND	#DIV/0!	UND	UND	#DIV/0!	UND	UND	#DIV/0!	29.7577	29.8204													1
2941	2022-03-01	b03155	UND	UND	#DIV/0!	UND	UND	#DIV/0!	UND	UND	#DIV/0!	28.9577	29.0388													1
2942	2021-10-26	b02866	UND	UND	#DIV/0!	UND	UND	#DIV/0!	UND	UND	#DIV/0!	26.2011	26.2839													1
2943	2021-06-18	b02563	UND	UND	#DIV/0!	UND	UND	#DIV/0!	UND	UND	#DIV/0!	27.9989	27.9982													1
2944	2020-12-15	b02088	UND	UND	#DIV/0!	UND	UND	#DIV/0!	UND	UND	#DIV/0!	26.9463	26.9724													1
2945	2019-12-11	b01989	UND	UND	#DIV/0!	UND	UND	#DIV/0!	UND	UND	#DIV/0!	27.0051	27.1431													1
2946	2019-07-10	b00922	UND	UND	#DIV/0!	UND	UND	#DIV/0!	UND	UND	#DIV/0!	25.2759	25.559													1
2947	2019-12-11	b01950	UND	UND	#DIV/0!	UND	UND	#DIV/0!	UND	UND	#DIV/0!	27.7053	27.5549													1
2948	2019-12-11	b01954	UND	UND	#DIV/0!	UND	UND	#DIV/0!	UND	UND	#DIV/0!	29.2774	29.9668													1
2950	2019-07-10	b00889	UND	UND	#DIV/0!	UND	UND	#DIV/0!	UND	UND	#DIV/0!	29.7199	29.7075													1
2951	2022-03-01	b03139	UND	UND	#DIV/0!	UND	UND	#DIV/0!	UND	UND	#DIV/0!	28.2967	28.4701													1
2952	2021-10-26	b02856	UND	UND	#DIV/0!	UND	UND	#DIV/0!	UND	UND	#DIV/0!	25.9421	25.8833													1
2953	2021-06-18	b02574	UND	UND	#DIV/0!	UND	UND	#DIV/0!	UND	UND	#DIV/0!	26.2634	26.44													1
2954	2020-12-15	b02093	UND	UND	#DIV/0!	UND	UND	#DIV/0!	UND	UND	#DIV/0!	27.194	27.4002													1
2955	2019-12-11	b01935	UND	UND	#DIV/0!	UND	UND	#DIV/0!	UND	UND	#DIV/0!	27.3388	26.5267													1
2956	2019-07-10	b00952	UND	UND	#DIV/0!	UND	UND	#DIV/0!	UND	UND	#DIV/0!	24.3445	24.53													1
2957	2021-06-18	b02584	UND	UND	#DIV/0!	UND	UND	#DIV/0!	UND	UND	#DIV/0!	28.0472	28.049													1
2958	2020-12-15	b02125	UND	UND	#DIV/0!	UND	UND	#DIV/0!	UND	UND	#DIV/0!	29.2745	29.0443													1
2959	2019-12-11	b01988	UND	UND	#DIV/0!	UND	UND	#DIV/0!	UND	UND	#DIV/0!	29.4331	29.3265													1
2960	2019-07-10	b00921	UND	UND	#DIV/0!	UND	UND	#DIV/0!	UND	UND	#DIV/0!	27.9168	27.6961													1
2961	2022-03-01	b03143	UND	UND	#DIV/0!	UND	UND	#DIV/0!	UND	UND	#DIV/0!	28.8338	29.0275													1
2962	2021-10-26	b02849	UND	UND	#DIV/0!	UND	UND	#DIV/0!	UND	UND	#DIV/0!	26.221	26.2277													1
2963	2021-06-18	b02601	UND	UND	#DIV/0!	UND	UND	#DIV/0!	UND	UND	#DIV/0!	27.653	27.8153													1
2964	2020-12-15	b02116	UND	UND	#DIV/0!	UND	UND	#DIV/0!	UND	UND	#DIV/0!	27.9283	27.7542													1
2965	2019-12-11	b01947	UND	UND	#DIV/0!	UND	UND	#DIV/0!	UND	UND	#DIV/0!	28.048	28.3695													1
2966	2019-07-10	b00935	UND	UND	#DIV/0!	UND	UND	#DIV/0!	UND	UND	#DIV/0!	27.7368	27.7649													1
2967	2021-06-18	b02568	UND	UND	#DIV/0!	UND	UND	#DIV/0!	UND	UND	#DIV/0!	27.0817	28.0526													1
2968	2020-12-15	b02105	UND	UND	#DIV/0!	UND	UND	#DIV/0!	UND	UND	#DIV/0!	26.3217	26.2539													1
2969	2019-12-11	b01983	UND	UND	#DIV/0!	UND	UND	#DIV/0!	UND	UND	#DIV/0!	29.7644	29.6683													1
2970	2019-07-10	b00905	UND	UND	#DIV/0!	UND	UND	#DIV/0!	UND	UND	#DIV/0!	29.7927	29.1459													1
2972	2022-03-01	b03157	UND	UND	#DIV/0!	UND	UND	#DIV/0!	UND	UND	#DIV/0!	27.9052	27.9286													1
2973	2021-10-26	b02844	UND	UND	#DIV/0!	UND	UND	#DIV/0!	UND	UND	#DIV/0!	26.1171	26.4767													1
2974	2021-06-18	b02602	UND	UND	#DIV/0!	UND	UND	#DIV/0!	UND	UND	#DIV/0!	27.2689	27.2205													1
2975	2020-12-15	b02113	UND	UND	#DIV/0!	UND	UND	#DIV/0!	UND	UND	#DIV/0!	27.9739	28.2513													1
2976	2019-12-11	b01992	UND	UND	#DIV/0!	UND	UND	#DIV/0!	UND	UND	#DIV/0!	26.3962	26.9245													1
2977	2019-07-10	b00933	UND	UND	#DIV/0!	UND	UND	#DIV/0!	UND	UND	#DIV/0!	26.6136	26.6004													1
2978	2022-03-01	b03136	UND	UND	#DIV/0!	UND	UND	#DIV/0!	UND	UND	#DIV/0!	28.3501	28.4032													1
2980	2021-06-18	b02564	UND	UND	#DIV/0!	UND	UND	#DIV/0!	UND	UND	#DIV/0!	25.8738	25.9338													1
2981	2020-12-15	b02100	UND	UND	#DIV/0!	UND	UND	#DIV/0!	UND	UND	#DIV/0!	24.833	25.1059													1
2982	2019-12-11	b02000	UND	UND	#DIV/0!	UND	UND	#DIV/0!	UND	UND	#DIV/0!	26.6935	26.5964													1
2983	2019-07-10	b00948	UND	UND	#DIV/0!	UND	UND	#DIV/0!	UND	UND	#DIV/0!	24.9206	24.9108													1
2984	2019-07-10	b00892	UND	UND	#DIV/0!	UND	UND	#DIV/0!	UND	UND	#DIV/0!	29.6778	29.8579													1
2985	2022-03-01	b03137	UND	UND	#DIV/0!	UND	UND	#DIV/0!	UND	UND	#DIV/0!	27.8663	27.6923													1
2986	2021-10-26	b02836	UND	UND	#DIV/0!	UND	UND	#DIV/0!	UND	UND	#DIV/0!	26.9934	27.0488													1
2987	2021-06-18	b02585	UND	UND	#DIV/0!	UND	UND	#DIV/0!	UND	UND	#DIV/0!	26.4847	26.4539													1
2988	2020-12-15	b02124	UND	UND	#DIV/0!	UND	UND	#DIV/0!	UND	UND	#DIV/0!	26.5574	26.5649													1
2989	2019-12-11	b01942	UND	UND	#DIV/0!	UND	UND	#DIV/0!	UND	UND	#DIV/0!	26.6832	26.6977													1
2990	2019-07-10	b00890	UND	UND	#DIV/0!	UND	UND	#DIV/0!	UND	UND	#DIV/0!	26.1973	26.3717													1
2991	2020-12-15	b02087	UND	UND	#DIV/0!	UND	UND	#DIV/0!	UND	UND	#DIV/0!	29.3593	29.1586													1
2996	2019-12-11	b01968	UND	UND	#DIV/0!	UND	UND	#DIV/0!	UND	UND	#DIV/0!	28.0594	28.4082													1
2997	2021-01-13	b02280	UND	UND	#DIV/0!	UND	UND	#DIV/0!	UND	UND	#DIV/0!	29.6659	29.6796													1
2998	2019-11-28	b01744	UND	UND	#DIV/0!	UND	UND	#DIV/0!	UND	UND	#DIV/0!	29.2491	29.5166													1
2999	2022-05-24	b03311	UND	UND	#DIV/0!	UND	UND	#DIV/0!	UND	UND	#DIV/0!	28.7822	28.9708													1
3000	2021-12-01	b02798	UND	UND	#DIV/0!	UND	UND	#DIV/0!	UND	UND	#DIV/0!	26.9711	27.128													1
3001	2021-07-14	b02441	UND	UND	#DIV/0!	UND	UND	#DIV/0!	UND	UND	#DIV/0!	29.3207	29.5334													1
3002	2021-01-13	b02285	UND	UND	#DIV/0!	UND	UND	#DIV/0!	UND	UND	#DIV/0!	26.7446	27.0713													1
3003	2019-11-28	b01806	UND	UND	#DIV/0!	UND	UND	#DIV/0!	UND	UND	#DIV/0!	28.6581	28.3947													1
3004	2019-07-03	b00686	UND	UND	#DIV/0!	UND	UND	#DIV/0!	UND	UND	#DIV/0!	29.1589	29.853													1
3005	2019-07-03	b00746	UND	UND	#DIV/0!	UND	UND	#DIV/0!	UND	UND	#DIV/0!	28.8257	28.5894													1
3006	2022-05-24	b03280	UND	UND	#DIV/0!	UND	UND	#DIV/0!	UND	UND	#DIV/0!	29.5798	29.265													1
3007	2021-12-01	b02774	UND	UND	#DIV/0!	UND	UND	#DIV/0!	UND	UND	#DIV/0!	29.9842	29.2423													1
3008	2021-07-14	b02467	UND	UND	#DIV/0!	UND	UND	#DIV/0!	UND	UND	#DIV/0!	28.1939	28.1092													1
3009	2021-01-13	b02281	UND	UND	#DIV/0!	UND	UND	#DIV/0!	UND	UND	#DIV/0!	29.6306	29.5835													1
3010	2019-11-28	b01818	UND	UND	#DIV/0!	UND	UND	#DIV/0!	UND	UND	#DIV/0!	27.4752	27.3844													1
3011	2019-07-03	b00676	UND	UND	#DIV/0!	UND	UND	#DIV/0!	UND	UND	#DIV/0!	32.0601	32.8042													1
3012	2021-01-13	b02290	UND	UND	#DIV/0!	UND	UND	#DIV/0!	UND	UND	#DIV/0!	27.7647	28.0387													1
3013	2022-05-24	b03277	UND	UND	#DIV/0!	UND	UND	#DIV/0!	UND	UND	#DIV/0!	28.7929	28.9637													1
3014	2021-12-01	b02771	UND	UND	#DIV/0!	UND	UND	#DIV/0!	UND	UND	#DIV/0!	28.5436	28.5636													1
3015	2021-07-14	b02449	UND	UND	#DIV/0!	UND	UND	#DIV/0!	UND	UND	#DIV/0!	27.3544	27.4337													1
3016	2021-01-13	b02288	UND	UND	#DIV/0!	UND	UND	#DIV/0!	UND	UND	#DIV/0!	28.7639	29.0484													1
3017	2019-11-28	b01766	UND	UND	#DIV/0!	UND	UND	#DIV/0!	UND	UND	#DIV/0!	27.3566	26.959													1
3018	2019-07-03	b00674	UND	UND	#DIV/0!	UND	UND	#DIV/0!	UND	UND	#DIV/0!	29.3601	29.4447													1
3019	2021-07-14	b02410	UND	UND	#DIV/0!	UND	UND	#DIV/0!	UND	UND	#DIV/0!	28.4128	28.4792													1
3020	2021-01-13	b02340	UND	UND	#DIV/0!	UND	UND	#DIV/0!	UND	UND	#DIV/0!	29.9747	29.0601													1
3021	2019-11-28	b01824	UND	UND	#DIV/0!	UND	UND	#DIV/0!	UND	UND	#DIV/0!	29.5801	29.6618													1
3022	2019-07-03	b00757	UND	UND	#DIV/0!	UND	UND	#DIV/0!	UND	UND	#DIV/0!	28.3975	28.511													1
3023	2019-11-28	b01786	UND	UND	#DIV/0!	UND	UND	#DIV/0!	UND	UND	#DIV/0!	28.2218	27.9079													1
3025	2021-12-01	b02786	UND	UND	#DIV/0!	UND	UND	#DIV/0!	UND	UND	#DIV/0!	28.3271	28.1261													1
3026	2021-07-14	b02468	UND	UND	#DIV/0!	UND	UND	#DIV/0!	UND	UND	#DIV/0!	28.1836	28.0732													1
3027	2021-01-13	b02308	UND	UND	#DIV/0!	UND	UND	#DIV/0!	UND	UND	#DIV/0!	27.8998	28.7158													1
3028	2019-11-28	b01758	UND	UND	#DIV/0!	UND	UND	#DIV/0!	UND	UND	#DIV/0!	28.7627	28.5662													1
3029	2019-07-03	b00668	UND	UND	#DIV/0!	UND	UND	#DIV/0!	UND	UND	#DIV/0!	29.1576	29.0402													1
3030	2019-11-28	b01750	UND	UND	#DIV/0!	UND	UND	#DIV/0!	UND	UND	#DIV/0!	27.4164	27.7042													1
3031	2022-05-24	b03325	UND	UND	#DIV/0!	UND	UND	#DIV/0!	UND	UND	#DIV/0!	28.6673	28.8065													1
3032	2021-12-01	b02824	UND	UND	#DIV/0!	UND	UND	#DIV/0!	UND	UND	#DIV/0!	28.9369	29.3191													1
3033	2021-07-14	b02414	UND	UND	#DIV/0!	UND	UND	#DIV/0!	UND	UND	#DIV/0!	27.9111	27.9998													1
3034	2021-01-13	b02330	UND	UND	#DIV/0!	UND	UND	#DIV/0!	UND	UND	#DIV/0!	28.4509	28.5238													1
3035	2019-11-28	b01828	UND	UND	#DIV/0!	UND	UND	#DIV/0!	UND	UND	#DIV/0!	28.8966	28.9561													1
3036	2019-07-03	b00760	UND	UND	#DIV/0!	UND	UND	#DIV/0!	UND	UND	#DIV/0!	28.2561	28.3384													1
3037	2019-11-28	b01810	UND	UND	#DIV/0!	UND	UND	#DIV/0!	UND	UND	#DIV/0!	27.3579	27.8332													1
3038	2022-05-24	b03309	UND	UND	#DIV/0!	UND	UND	#DIV/0!	UND	UND	#DIV/0!	27.7729	27.6277													1
3039	2021-12-01	b02785	UND	UND	#DIV/0!	UND	UND	#DIV/0!	UND	UND	#DIV/0!	28.8218	29.2556													1
3040	2021-07-14	b02429	UND	UND	#DIV/0!	UND	UND	#DIV/0!	UND	UND	#DIV/0!	29.3689	29.7828													1
3041	2021-01-13	b02320	UND	UND	#DIV/0!	UND	UND	#DIV/0!	UND	UND	#DIV/0!	27.5268	26.9706													1
3042	2019-11-28	b01819	UND	UND	#DIV/0!	UND	UND	#DIV/0!	UND	UND	#DIV/0!	27.4223	27.1357													1
3043	2019-07-03	b00688	UND	UND	#DIV/0!	UND	UND	#DIV/0!	UND	UND	#DIV/0!	29.288	29.8968													1
3044	2022-05-24	b03300	UND	UND	#DIV/0!	UND	UND	#DIV/0!	UND	UND	#DIV/0!	27.5405	27.6529													1
3045	2021-12-01	b02789	UND	UND	#DIV/0!	UND	UND	#DIV/0!	UND	UND	#DIV/0!	28.2186	27.6738													1
3046	2021-07-14	b02465	UND	UND	#DIV/0!	UND	UND	#DIV/0!	UND	UND	#DIV/0!	29.308	29.3125													1
3047	2021-01-13	b02274	UND	UND	#DIV/0!	UND	UND	#DIV/0!	UND	UND	#DIV/0!	26.9985	27.0603													1
3048	2019-11-28	b01807	UND	UND	#DIV/0!	UND	UND	#DIV/0!	UND	UND	#DIV/0!	25.9996	25.937													1
3049	2019-07-03	b00685	UND	UND	#DIV/0!	UND	UND	#DIV/0!	UND	UND	#DIV/0!	29.1147	29.0513													1
3050	2022-05-24	b03275	UND	UND	#DIV/0!	UND	UND	#DIV/0!	UND	UND	#DIV/0!	29.5359	29.6323													1
3051	2021-12-01	b02807	UND	UND	#DIV/0!	UND	UND	#DIV/0!	UND	UND	#DIV/0!	26.9932	26.9872													1
3052	2021-07-14	b02445	UND	UND	#DIV/0!	UND	UND	#DIV/0!	UND	UND	#DIV/0!	28.4318	28.6244													1
3053	2021-01-13	b02287	UND	UND	#DIV/0!	UND	UND	#DIV/0!	UND	UND	#DIV/0!	25.5785	25.9358													1
3054	2019-11-28	b01771	UND	UND	#DIV/0!	UND	UND	#DIV/0!	UND	UND	#DIV/0!	27.0988	27.0821													1
3055	2019-07-03	b00700	UND	UND	#DIV/0!	UND	UND	#DIV/0!	UND	UND	#DIV/0!	28.1448	27.9598													1
3056	2022-05-24	b03318	UND	UND	#DIV/0!	UND	UND	#DIV/0!	UND	UND	#DIV/0!	28.7221	29.2411													1
3057	2021-12-01	b02814	UND	UND	#DIV/0!	UND	UND	#DIV/0!	UND	UND	#DIV/0!	28.9576	29.0006													1
3058	2021-07-14	b02409	UND	UND	#DIV/0!	UND	UND	#DIV/0!	UND	UND	#DIV/0!	27.3924	27.55													1
3059	2021-01-13	b02338	UND	UND	#DIV/0!	UND	UND	#DIV/0!	UND	UND	#DIV/0!	28.234	28.2635													1
3060	2019-11-28	b01829	UND	UND	#DIV/0!	UND	UND	#DIV/0!	UND	UND	#DIV/0!	29.4065	29.5179													1
3061	2019-07-03	b00775	UND	UND	#DIV/0!	UND	UND	#DIV/0!	UND	UND	#DIV/0!	28.0918	28.24													1
3062	2019-11-28	b01772	UND	UND	#DIV/0!	UND	UND	#DIV/0!	UND	UND	#DIV/0!	29.2707	29.2335													1
3063	2019-11-28	b01745	UND	UND	#DIV/0!	UND	UND	#DIV/0!	UND	UND	#DIV/0!	28.4215	28.5497													1
3064	2019-11-28	b01743	UND	UND	#DIV/0!	UND	UND	#DIV/0!	UND	UND	#DIV/0!	28.9092	29.1056													1
3065	2021-07-14	b02461	UND	UND	#DIV/0!	UND	UND	#DIV/0!	UND	UND	#DIV/0!	28.2476	28.3431													1
3066	2021-01-13	b02316	UND	UND	#DIV/0!	UND	UND	#DIV/0!	UND	UND	#DIV/0!	29.5533	29.2419													1
3067	2019-11-28	b01814	UND	UND	#DIV/0!	UND	UND	#DIV/0!	UND	UND	#DIV/0!	29.175	29.5296													1
3068	2019-07-03	b00690	UND	UND	#DIV/0!	UND	UND	#DIV/0!	UND	UND	#DIV/0!	29.7163	29.7318													1
3069	2022-05-24	b03289	UND	UND	#DIV/0!	UND	UND	#DIV/0!	UND	UND	#DIV/0!	26.4271	26.1499													1
3070	2021-12-01	b02791	UND	UND	#DIV/0!	UND	UND	#DIV/0!	UND	UND	#DIV/0!	27.3524	26.9828													1
3071	2021-07-14	b02435	UND	UND	#DIV/0!	UND	UND	#DIV/0!	UND	UND	#DIV/0!	27.7145	28.0493													1
3072	2021-01-13	b02305	UND	UND	#DIV/0!	UND	UND	#DIV/0!	UND	UND	#DIV/0!	27.5139	27.7894													1
3073	2019-11-28	b01800	UND	UND	#DIV/0!	UND	UND	#DIV/0!	UND	UND	#DIV/0!	26.6189	26.3543													1
3074	2019-07-03	b00681	UND	UND	#DIV/0!	UND	UND	#DIV/0!	UND	UND	#DIV/0!	27.8068	27.8115													1
3075	2022-05-24	b03297	UND	UND	#DIV/0!	UND	UND	#DIV/0!	UND	UND	#DIV/0!	29.5211	29.3979													1
3076	2021-12-01	b02794	UND	UND	#DIV/0!	UND	UND	#DIV/0!	UND	UND	#DIV/0!	28.3314	27.7816													1
3078	2021-01-13	b02309	UND	UND	#DIV/0!	UND	UND	#DIV/0!	UND	UND	#DIV/0!	29.3581	29.4777													1
3079	2019-11-28	b01770	UND	UND	#DIV/0!	UND	UND	#DIV/0!	UND	UND	#DIV/0!	27.9191	27.9726													1
3080	2019-07-03	b00748	UND	UND	#DIV/0!	UND	UND	#DIV/0!	UND	UND	#DIV/0!	28.2313	28.3453													1
3081	2022-05-24	b03294	UND	UND	#DIV/0!	UND	UND	#DIV/0!	UND	UND	#DIV/0!	28.5671	28.578													1
3082	2021-12-01	b02776	UND	UND	#DIV/0!	UND	UND	#DIV/0!	UND	UND	#DIV/0!	27.4328	27.5837													1
3083	2021-07-14	b02459	UND	UND	#DIV/0!	UND	UND	#DIV/0!	UND	UND	#DIV/0!	28.4591	28.7743													1
3084	2021-01-13	b02295	UND	UND	#DIV/0!	UND	UND	#DIV/0!	UND	UND	#DIV/0!	27.233	27.123													1
3085	2019-11-28	b01769	UND	UND	#DIV/0!	UND	UND	#DIV/0!	UND	UND	#DIV/0!	27.1677	27.0293													1
3086	2019-07-03	b00671	UND	UND	#DIV/0!	UND	UND	#DIV/0!	UND	UND	#DIV/0!	32.1575	29.9415													1
3087	2021-12-01	b02805	UND	UND	#DIV/0!	UND	UND	#DIV/0!	UND	UND	#DIV/0!	27.2494	27.3672													1
3088	2021-07-14	b02427	UND	UND	#DIV/0!	UND	UND	#DIV/0!	UND	UND	#DIV/0!	27.2948	27.5801													1
3089	2021-01-13	b02299	UND	UND	#DIV/0!	UND	UND	#DIV/0!	UND	UND	#DIV/0!	28.9777	29.0634													1
3090	2019-11-28	b01774	UND	UND	#DIV/0!	UND	UND	#DIV/0!	UND	UND	#DIV/0!	29.8617	29.8935													1
3091	2019-07-03	b00744	UND	UND	#DIV/0!	UND	UND	#DIV/0!	UND	UND	#DIV/0!	27.8151	28.1158													1
3092	2019-11-28	b01790	UND	UND	#DIV/0!	UND	UND	#DIV/0!	UND	UND	#DIV/0!	28.2548	28.3534													1
3093	2022-05-24	b03306	UND	UND	#DIV/0!	UND	UND	#DIV/0!	UND	UND	#DIV/0!	29.1197	29.357													1
3094	2021-12-01	b02803	UND	UND	#DIV/0!	UND	UND	#DIV/0!	UND	UND	#DIV/0!	28.5512	28.7109													1
3095	2021-07-14	b02455	UND	UND	#DIV/0!	UND	UND	#DIV/0!	UND	UND	#DIV/0!	28.9229	28.9453													1
3096	2021-01-13	b02312	UND	UND	#DIV/0!	UND	UND	#DIV/0!	UND	UND	#DIV/0!	27.0519	27.1937													1
3097	2019-11-28	b01757	UND	UND	#DIV/0!	UND	UND	#DIV/0!	UND	UND	#DIV/0!	26.8769	26.4003													1
3098	2019-07-03	b00741	UND	UND	#DIV/0!	UND	UND	#DIV/0!	UND	UND	#DIV/0!	27.9525	27.9458													1
3099	2022-05-24	b03317	UND	UND	#DIV/0!	UND	UND	#DIV/0!	UND	UND	#DIV/0!	28.8444	29.1423													1
3100	2021-12-01	b02820	UND	UND	#DIV/0!	UND	UND	#DIV/0!	UND	UND	#DIV/0!	29.8768	29.7666													1
3101	2021-07-14	b02480	UND	UND	#DIV/0!	UND	UND	#DIV/0!	UND	UND	#DIV/0!	28.4179	28.0482													1
3102	2021-01-13	b02344	UND	UND	#DIV/0!	UND	UND	#DIV/0!	UND	UND	#DIV/0!	28.1871	28.3366													1
3103	2019-11-28	b01831	UND	UND	#DIV/0!	UND	UND	#DIV/0!	UND	UND	#DIV/0!	27.0391	27.4172													1
3104	2019-07-03	b00776	UND	UND	#DIV/0!	UND	UND	#DIV/0!	UND	UND	#DIV/0!	28.0555	28.1066													1
3105	2019-11-28	b01765	UND	UND	#DIV/0!	UND	UND	#DIV/0!	UND	UND	#DIV/0!	29.4881	29.3057													1
3106	2019-07-03	b00672	UND	UND	#DIV/0!	UND	UND	#DIV/0!	UND	UND	#DIV/0!	27.9771	28.0638													1
3107	2019-11-28	b01840	UND	UND	#DIV/0!	UND	UND	#DIV/0!	UND	UND	#DIV/0!	28.8979	28.8254													1
3108	2019-07-03	b00753	UND	UND	#DIV/0!	UND	UND	#DIV/0!	UND	UND	#DIV/0!	29.7481	29.5503													1
3109	2022-05-24	b03299	UND	UND	#DIV/0!	UND	UND	#DIV/0!	UND	UND	#DIV/0!	28.8752	29.0063													1
3110	2021-12-01	b02787	UND	UND	#DIV/0!	UND	UND	#DIV/0!	UND	UND	#DIV/0!	28.2392	28.4392													1
3111	2021-07-14	b02463	UND	UND	#DIV/0!	UND	UND	#DIV/0!	UND	UND	#DIV/0!	28.8491	28.7521													1
3112	2021-01-13	b02301	UND	UND	#DIV/0!	UND	UND	#DIV/0!	UND	UND	#DIV/0!	28.6309	28.9543													1
3113	2019-11-28	b01793	UND	UND	#DIV/0!	UND	UND	#DIV/0!	UND	UND	#DIV/0!	27.7669	27.974													1
[truncated: 114 more rows]

## Sheet: B_fecal cows qPCR & ΔCq
Supplemental Table S6 B. Analysis of delta Cq (ΔC) values according to the IS900, ISMAP02, and F57 targets, compared for the validation of the decision-making algorithm using 2,110 cow fecal samples.
ID_Animal	Lab #	IS900_Mean	ISMAP02_MEAN	F57_MEAN	Pos/Neg results	ΔCq IS900/F57	ΔCq ISMAP02/F57	ΔCq IS900/ISMAP02
1647	b02671	17.2698	18.2308	20.4043	POS	3.13451	2.1735	0.961009
1728	b00387	17.9601	19.0051	20.9723	POS	3.01221	1.96714	1.04507
2365	b02730	18.9126	19.9004	22.1158	POS	3.20327	2.2154	0.98787
2366	b02519	19.6989	20.4199	22.4675	POS	2.76859	2.04757	0.721023
1040	b02942	20.1948	21.106	23.3458	POS	3.15108	2.23981	0.911273
1648	b02350	20.2004	21.0434	22.9305	POS	2.73011	1.88712	0.842983
1396	b02404	20.3887	21.1688	23.0345	POS	2.64575	1.86571	0.780046
2396	b02714	20.7065	21.6006	23.7945	POS	3.08806	2.19388	0.894184
1683	b03271	20.888	21.9427	23.993	POS	3.105	2.05037	1.05463
2469	b03336	21.2977	22.3342	24.5215	POS	3.22376	2.18726	1.03651
2915	b02590	21.3007	22.1758	24.455	POS	3.15429	2.27919	0.875094
1158	b01402	21.7281	23.1495	24.8593	POS	3.13119	1.70985	1.42133
1464	b00188	21.773	22.644	24.8904	POS	3.11742	2.24642	0.870996
1362	b02178	21.9125	22.8387	24.6767	POS	2.76423	1.83798	0.926254
2296	b03339	22.0158	23.0346	25.2293	POS	3.21346	2.19466	1.0188
2913	b03141	22.4883	23.4282	25.5424	POS	3.05409	2.1142	0.939893
2923	b02002	22.6206	23.604	25.3586	POS	2.73797	1.75452	0.983451
2544	b03228	22.9659	23.7666	25.7162	POS	2.7503	1.94953	0.800773
2612	b02621	23.1636	24.0696	26.1801	POS	3.01645	2.11045	0.906003
2613	b02261	23.3426	24.2466	25.9296	POS	2.58696	1.68298	0.903977
1753	b02392	23.4619	24.2703	26.3228	POS	2.86091	2.05254	0.808374
2463	b02755	23.4682	24.4586	26.4926	POS	3.02438	2.03397	0.990408
2722	b02057	24.0159	24.9441	26.9334	POS	2.91755	1.98929	0.928259
1371	b03264	24.3936	25.2917	27.3419	POS	2.94835	2.0502	0.898148
1343	b01537	24.5572	25.4473	27.4591	POS	2.90189	2.01176	0.890131
1752	b02718	24.7085	25.4779	27.5329	POS	2.82448	2.05501	0.76947
2482	b02749	24.7319	25.6848	27.8481	POS	3.11616	2.16321	0.952946
2397	b02516	24.9052	25.602	27.33	POS	2.42476	1.72802	0.696742
2325	b02517	25.0267	25.9246	27.9426	POS	2.91585	2.01797	0.897886
1165	b00350	25.2927	26.2022	28.0996	POS	2.80692	1.8974	0.909521
1141	b01483	25.5544	27.1313	28.9107	POS	3.35631	1.77935	1.57696
1139	b01448	25.5662	26.5976	28.5365	POS	2.97023	1.93886	1.03137
2286	b02068	25.6872	26.4291	28.4364	POS	2.74914	2.00724	0.741899
2971	b00881	26.0209	26.9624	28.9188	POS	2.89789	1.95648	0.941415
2470	b02754	26.2092	27.1458	28.8453	POS	2.63616	1.69951	0.936647
1913	b02035	26.4128	27.371	29.0402	POS	2.6274	1.66922	0.958182
1416	b02134	26.6656	27.5687	29.2377	POS	2.57208	1.66904	0.903042
2284	b02751	26.8125	27.8264	29.392	POS	2.57946	1.56556	1.0139
1473	b00244	26.8595	27.8545	29.7804	POS	2.92089	1.92591	0.994975
1122	b01428	26.9757	28.1128	29.9659	POS	2.99018	1.8531	1.13709
1531	b02694	27.144	28.1287	29.3105	POS	2.16646	1.18182	0.984635
2285	b02536	27.1883	28.0774	29.6224	POS	2.43412	1.54497	0.889152
1460	b03269	27.238	28.2188	29.3543	POS	2.11626	1.13542	0.980841
1478	b00349	26.6839	27.5681	29.2447	POS	2.56085	1.67661	0.884238
1344	b00167	27.9069	28.9115	30.4724	POS	2.56552	1.5609	1.00462
1899	b03358	28.0599	29.0531	30.5779	POS	2.51799	1.52475	0.993241
1363	b01437	28.1798	29.449	30.7463	POS	2.56641	1.29726	1.26915
1136	b00203	28.2595	29.4577	31.6259	POS	3.36644	2.16828	1.19816
2326	b02013	28.3228	29.3949	31.5139	POS	3.19109	2.11893	1.07216
1942	b01846	28.3942	29.2921	31.1379	POS	2.74374	1.84581	0.897933
1937	b00842	28.5913	29.7796	31.6365	POS	3.04523	1.85686	1.18837
1097	b02198	28.6651	29.9254	31.826	POS	3.16091	1.90063	1.26028
2303	b02740	28.9485	29.098	32.2221	POS	3.27357	3.12404	0.149529
1372	b02965	29.015	29.1077	32.5915	POS	3.5765	3.48379	0.0927124
2471	b02494	29.1706	29.255	32.5396	POS	3.36899	3.2846	0.0843821
2924	b00928	29.2143	29.4086	32.5859	POS	3.37161	3.17732	0.194287
2545	b02905	29.2747	30.177	33.0774	POS	3.8027	2.9004	0.902299
2723	b01895	29.3075	29.5868	32.744	POS	3.43647	3.15724	0.279234
1461	b02951	29.3192	31.4962	33.2045	POS	3.88521	1.70828	2.17694
1437	b01492	29.3769	30.9094	32.9591	POS	3.58212	2.04965	1.53247
1159	b00348	29.5156	30.7192	32.9312	POS	3.41565	2.21199	1.20366
1303	b01235	29.5761	30.4797	32.7794	POS	3.20329	2.29965	0.903635
2363	b00822	29.6834	29.6533	32.5583	POS	2.8749	2.90508	-0.0301781
1898	b00854	29.6866	29.5903	32.6431	POS	2.95656	3.05286	-0.0962973
1398	b00281	29.7446	31.2628	33.4549	POS	3.71028	2.19212	1.51816
2297	b02731	29.8096	29.6712	32.3757	POS	2.56609	2.70447	-0.138378
2367	b02053	29.9001	30.424	32.7473	POS	2.84729	2.32332	0.523963
2298	b02503	29.9669	31.393	33.251	POS	3.28411	1.85799	1.42612
1438	b00297	30.1075	31.3989	33.9415	POS	3.83406	2.54264	1.29142
1939	b02736	30.7178	31.9608	34.2319	POS	3.51401	2.27103	1.24298
2464	b02493	31.2688	31.9938	33.7387	POS	2.46986	1.74487	0.724993
2914	b02840	31.3483	31.4894	34.9927	POS	3.64438	3.5033	0.141078
1057	b02166	31.3497	32.8967	33.9418	POS	2.59204	1.04504	1.54701
1906	b00826	31.4329	32.1818	34.3495	POS	2.91667	2.16776	0.748906
2908	b02852	31.4418	32.7139	34.8893	POS	3.44751	2.1755	1.27201
2993	b02106	31.5108	32.682	34.6542	POS	3.1434	1.97219	1.17121
2899	b02001	31.5189	32.5718	35.1297	POS	3.61077	2.55791	1.05286
1397	b01470	31.6441	32.2639	35.5532	POS	3.90906	3.28929	0.61977
2287	b01915	31.8483	33.0517	35.788	POS	3.93972	2.73635	1.20337
1003	b01435	31.902	33.0686	34.6225	POS	2.72051	1.5539	1.16661
1545	b02692	32.5564	33.7098	35.3978	POS	2.84142	1.68804	1.15337
1680	b02192	32.947	34.7187	35.1009	POS	2.1539	0.382185	1.77172
1078	b02145	33.1208	33.6278	35.693	POS	2.57223	2.06519	0.507038
2472	b02055	33.228	35.2238	36.2508	POS	3.02285	1.02708	1.99576
2910	b02086	33.2292	34.6468	35.9048	POS	2.67558	1.25793	1.41765
2992	b02855	33.2541	33.7656	37.2447	POS	3.99059	3.4791	0.511499
2824	b02597	33.34	35.0422	37.3069	POS	3.96687	2.26463	1.70225
1546	b02361	33.4073	36.5095	36.4783	POS	3.07095	-0.0312767	3.10222
2483	b02509	33.4437	33.3834	35.2789	POS	1.8352	1.89548	-0.0602856
1895	b02027	33.592	34.6703	36.9674	POS	3.37536	2.2971	1.07826
2465	b02038	33.6159	36.3912	36.1765	POS	2.56065	-0.214617	2.77526
1135	b01531	33.7053	35.0936	37.3709	POS	3.6656	2.27729	1.38831
1123	b00213	33.8765	34.3429	37.1998	POS	3.32327	2.85686	0.466408
2912	b00923	34.7575	37.0921	37.5285	POS	2.77095	0.436407	2.33455
2477	b02729	34.8146	36.7623	37.078	POS	2.26334	0.315704	1.94764
2288	b00840	35.1978	39.0152	36.6905	POS	1.49274	-2.32465	3.81739
1332	b03248	35.4522	35.4	37.1696	POS	1.7174	1.76962	-0.0522213
2994	b01975	35.7884	38.9372	37.1853	POS	1.397	-1.75185	3.14885
1004	b00273	36.0142	36.2168	38.888	POS	2.87379	2.67118	0.202612
2825	b02123	36.0625	36.3483	37.337	POS	1.27444	0.988634	0.285803
2485	b01876	36.1949	35.3678	36.999	POS	0.804155	1.63125	-0.827099
1462	b02135	36.2506	35.7104	39.9206	POS	3.66996	4.21018	-0.54022
2891	b00942	36.785	37.251	39.9393	POS	3.15431	2.6883	0.466003
1914	b01897	36.7921	37.0531	35.0391	POS	-1.75303	-2.01402	0.260986
1627	b00372	37.2005	35.499	38.9501	POS	1.74959	3.45111	-1.70152
1059	b00152	37.5183	36.521	37.7942	POS	0.275888	1.27324	-0.997351
2916	b02102	37.8578	33.3325	36.7764	POS	-1.08144	3.44385	-4.52529
2718	b02515	38.5871	37.3696	39.7526	POS_Low	1.16546	2.38293	-1.21747
1166	b02203	38.7699	38.2462	38.031	POS_Low	-0.738894	-0.215166	-0.523727
2691	b02227	39.0669	38.8614	37.7062	POS_Low	-1.36073	-1.15521	-0.205521
1936	b01859	39.2771	38.6749	39.3344	POS_Low	0.0572662	0.659418	-0.602152
2546	b02631	39.3007	37.7357	39.1109	POS_Low	-0.189785	1.37521	-1.565
1299	b01366	39.8763	38.9372	38.3245	POS_Low	-1.55172	-0.612652	-0.939068
1000	b01506	#DIV/0!	#DIV/0!	#DIV/0!	NEG	#DIV/0!	#DIV/0!	#DIV/0!
1001	b00272	#DIV/0!	#DIV/0!	#DIV/0!	NEG	#DIV/0!	#DIV/0!	#DIV/0!
1002	b01392	#DIV/0!	#DIV/0!	#DIV/0!	NEG	#DIV/0!	#DIV/0!	#DIV/0!
1005	b01496	#DIV/0!	#DIV/0!	#DIV/0!	NEG	#DIV/0!	#DIV/0!	#DIV/0!
1006	b02972	#DIV/0!	#DIV/0!	#DIV/0!	NEG	#DIV/0!	#DIV/0!	#DIV/0!
1007	b02146	#DIV/0!	#DIV/0!	#DIV/0!	NEG	#DIV/0!	#DIV/0!	#DIV/0!
1008	b01482	#DIV/0!	#DIV/0!	#DIV/0!	NEG	#DIV/0!	#DIV/0!	#DIV/0!
1009	b00279	#DIV/0!	#DIV/0!	#DIV/0!	NEG	#DIV/0!	#DIV/0!	#DIV/0!
1010	b01493	#DIV/0!	#DIV/0!	#DIV/0!	NEG	#DIV/0!	#DIV/0!	#DIV/0!
1011	b03262	#DIV/0!	#DIV/0!	#DIV/0!	NEG	#DIV/0!	#DIV/0!	#DIV/0!
1012	b02944	#DIV/0!	#DIV/0!	#DIV/0!	NEG	#DIV/0!	#DIV/0!	#DIV/0!
1014	b00171	#DIV/0!	#DIV/0!	#DIV/0!	NEG	#DIV/0!	#DIV/0!	#DIV/0!
1015	b01503	#DIV/0!	#DIV/0!	#DIV/0!	NEG	#DIV/0!	#DIV/0!	#DIV/0!
1016	b01417	#DIV/0!	#DIV/0!	#DIV/0!	NEG	#DIV/0!	#DIV/0!	#DIV/0!
1017	b02194	#DIV/0!	#DIV/0!	#DIV/0!	NEG	#DIV/0!	#DIV/0!	#DIV/0!
1018	b03263	#DIV/0!	#DIV/0!	#DIV/0!	NEG	#DIV/0!	#DIV/0!	#DIV/0!
1019	b02934	#DIV/0!	#DIV/0!	#DIV/0!	NEG	#DIV/0!	#DIV/0!	#DIV/0!
1020	b02137	#DIV/0!	#DIV/0!	#DIV/0!	NEG	#DIV/0!	#DIV/0!	#DIV/0!
1021	b01431	#DIV/0!	#DIV/0!	#DIV/0!	NEG	#DIV/0!	#DIV/0!	#DIV/0!
1023	b03250	#DIV/0!	#DIV/0!	#DIV/0!	NEG	#DIV/0!	#DIV/0!	#DIV/0!
1024	b02948	#DIV/0!	#DIV/0!	#DIV/0!	NEG	#DIV/0!	#DIV/0!	#DIV/0!
1025	b02156	#DIV/0!	#DIV/0!	#DIV/0!	NEG	#DIV/0!	#DIV/0!	#DIV/0!
1026	b01412	#DIV/0!	#DIV/0!	#DIV/0!	NEG	#DIV/0!	#DIV/0!	#DIV/0!
1027	b00311	#DIV/0!	#DIV/0!	#DIV/0!	NEG	#DIV/0!	#DIV/0!	#DIV/0!
1028	b01535	#DIV/0!	#DIV/0!	#DIV/0!	NEG	#DIV/0!	#DIV/0!	#DIV/0!
1029	b02170	#DIV/0!	#DIV/0!	#DIV/0!	NEG	#DIV/0!	#DIV/0!	#DIV/0!
1030	b03265	#DIV/0!	#DIV/0!	#DIV/0!	NEG	#DIV/0!	#DIV/0!	#DIV/0!
1031	b02935	#DIV/0!	#DIV/0!	#DIV/0!	NEG	#DIV/0!	#DIV/0!	#DIV/0!
1032	b02161	#DIV/0!	#DIV/0!	#DIV/0!	NEG	#DIV/0!	#DIV/0!	#DIV/0!
1033	b01523	#DIV/0!	#DIV/0!	#DIV/0!	NEG	#DIV/0!	#DIV/0!	#DIV/0!
1034	b00187	#DIV/0!	#DIV/0!	#DIV/0!	NEG	#DIV/0!	#DIV/0!	#DIV/0!
1035	b01520	#DIV/0!	#DIV/0!	#DIV/0!	NEG	#DIV/0!	#DIV/0!	#DIV/0!
1036	b02932	#DIV/0!	#DIV/0!	#DIV/0!	NEG	#DIV/0!	#DIV/0!	#DIV/0!
1037	b02181	#DIV/0!	#DIV/0!	#DIV/0!	NEG	#DIV/0!	#DIV/0!	#DIV/0!
1038	b01426	#DIV/0!	#DIV/0!	#DIV/0!	NEG	#DIV/0!	#DIV/0!	#DIV/0!
1039	b00229	#DIV/0!	#DIV/0!	#DIV/0!	NEG	#DIV/0!	#DIV/0!	#DIV/0!
1042	b01456	#DIV/0!	#DIV/0!	#DIV/0!	NEG	#DIV/0!	#DIV/0!	#DIV/0!
1044	b03259	#DIV/0!	#DIV/0!	#DIV/0!	NEG	#DIV/0!	#DIV/0!	#DIV/0!
1045	b02952	#DIV/0!	#DIV/0!	#DIV/0!	NEG	#DIV/0!	#DIV/0!	#DIV/0!
1046	b02191	#DIV/0!	#DIV/0!	#DIV/0!	NEG	#DIV/0!	#DIV/0!	#DIV/0!
1047	b01526	#DIV/0!	#DIV/0!	#DIV/0!	NEG	#DIV/0!	#DIV/0!	#DIV/0!
1048	b00162	#DIV/0!	#DIV/0!	#DIV/0!	NEG	#DIV/0!	#DIV/0!	#DIV/0!
1049	b03252	#DIV/0!	#DIV/0!	#DIV/0!	NEG	#DIV/0!	#DIV/0!	#DIV/0!
1050	b02929	#DIV/0!	#DIV/0!	#DIV/0!	NEG	#DIV/0!	#DIV/0!	#DIV/0!
1051	b02186	#DIV/0!	#DIV/0!	#DIV/0!	NEG	#DIV/0!	#DIV/0!	#DIV/0!
1052	b01469	#DIV/0!	#DIV/0!	#DIV/0!	NEG	#DIV/0!	#DIV/0!	#DIV/0!
1053	b00278	#DIV/0!	#DIV/0!	#DIV/0!	NEG	#DIV/0!	#DIV/0!	#DIV/0!
1054	b00212	#DIV/0!	#DIV/0!	#DIV/0!	NEG	#DIV/0!	#DIV/0!	#DIV/0!
1055	b01499	#DIV/0!	#DIV/0!	#DIV/0!	NEG	#DIV/0!	#DIV/0!	#DIV/0!
1056	b00185	#DIV/0!	#DIV/0!	#DIV/0!	NEG	#DIV/0!	#DIV/0!	#DIV/0!
1058	b01395	#DIV/0!	#DIV/0!	#DIV/0!	NEG	#DIV/0!	#DIV/0!	#DIV/0!
1060	b02164	#DIV/0!	#DIV/0!	#DIV/0!	NEG	#DIV/0!	#DIV/0!	#DIV/0!
1061	b00238	#DIV/0!	#DIV/0!	#DIV/0!	NEG	#DIV/0!	#DIV/0!	#DIV/0!
1062	b03258	#DIV/0!	#DIV/0!	#DIV/0!	NEG	#DIV/0!	#DIV/0!	#DIV/0!
1063	b02962	#DIV/0!	#DIV/0!	#DIV/0!	NEG	#DIV/0!	#DIV/0!	#DIV/0!
1064	b02175	#DIV/0!	#DIV/0!	#DIV/0!	NEG	#DIV/0!	#DIV/0!	#DIV/0!
1065	b01508	#DIV/0!	#DIV/0!	#DIV/0!	NEG	#DIV/0!	#DIV/0!	#DIV/0!
1066	b00146	#DIV/0!	#DIV/0!	#DIV/0!	NEG	#DIV/0!	#DIV/0!	#DIV/0!
1067	b01500	#DIV/0!	#DIV/0!	#DIV/0!	NEG	#DIV/0!	#DIV/0!	#DIV/0!
1068	b03261	#DIV/0!	#DIV/0!	#DIV/0!	NEG	#DIV/0!	#DIV/0!	#DIV/0!
1069	b02963	#DIV/0!	#DIV/0!	#DIV/0!	NEG	#DIV/0!	#DIV/0!	#DIV/0!
1070	b01463	#DIV/0!	#DIV/0!	#DIV/0!	NEG	#DIV/0!	#DIV/0!	#DIV/0!
1071	b00286	#DIV/0!	#DIV/0!	#DIV/0!	NEG	#DIV/0!	#DIV/0!	#DIV/0!
1072	b01436	#DIV/0!	#DIV/0!	#DIV/0!	NEG	#DIV/0!	#DIV/0!	#DIV/0!
1073	b01427	#DIV/0!	#DIV/0!	#DIV/0!	NEG	#DIV/0!	#DIV/0!	#DIV/0!
1074	b02136	#DIV/0!	#DIV/0!	#DIV/0!	NEG	#DIV/0!	#DIV/0!	#DIV/0!
1075	b02152	#DIV/0!	#DIV/0!	#DIV/0!	NEG	#DIV/0!	#DIV/0!	#DIV/0!
1076	b03260	#DIV/0!	#DIV/0!	#DIV/0!	NEG	#DIV/0!	#DIV/0!	#DIV/0!
1077	b02960	#DIV/0!	#DIV/0!	#DIV/0!	NEG	#DIV/0!	#DIV/0!	#DIV/0!
1079	b01475	#DIV/0!	#DIV/0!	#DIV/0!	NEG	#DIV/0!	#DIV/0!	#DIV/0!
1080	b00314	#DIV/0!	#DIV/0!	#DIV/0!	NEG	#DIV/0!	#DIV/0!	#DIV/0!
1081	b02406	#DIV/0!	#DIV/0!	#DIV/0!	NEG	#DIV/0!	#DIV/0!	#DIV/0!
1082	b03246	#DIV/0!	#DIV/0!	#DIV/0!	NEG	#DIV/0!	#DIV/0!	#DIV/0!
1083	b02945	#DIV/0!	#DIV/0!	#DIV/0!	NEG	#DIV/0!	#DIV/0!	#DIV/0!
1084	b02187	#DIV/0!	#DIV/0!	#DIV/0!	NEG	#DIV/0!	#DIV/0!	#DIV/0!
1085	b01515	#DIV/0!	#DIV/0!	#DIV/0!	NEG	#DIV/0!	#DIV/0!	#DIV/0!
1086	b00192	#DIV/0!	#DIV/0!	#DIV/0!	NEG	#DIV/0!	#DIV/0!	#DIV/0!
1087	b00256	#DIV/0!	#DIV/0!	#DIV/0!	NEG	#DIV/0!	#DIV/0!	#DIV/0!
1088	b03266	#DIV/0!	#DIV/0!	#DIV/0!	NEG	#DIV/0!	#DIV/0!	#DIV/0!
1089	b02957	#DIV/0!	#DIV/0!	#DIV/0!	NEG	#DIV/0!	#DIV/0!	#DIV/0!
1090	b02403	#DIV/0!	#DIV/0!	#DIV/0!	NEG	#DIV/0!	#DIV/0!	#DIV/0!
1091	b00318	#DIV/0!	#DIV/0!	#DIV/0!	NEG	#DIV/0!	#DIV/0!	#DIV/0!
1092	b03247	#DIV/0!	#DIV/0!	#DIV/0!	NEG	#DIV/0!	#DIV/0!	#DIV/0!
1093	b02968	#DIV/0!	#DIV/0!	#DIV/0!	NEG	#DIV/0!	#DIV/0!	#DIV/0!
1094	b02133	#DIV/0!	#DIV/0!	#DIV/0!	NEG	#DIV/0!	#DIV/0!	#DIV/0!
1095	b01423	#DIV/0!	#DIV/0!	#DIV/0!	NEG	#DIV/0!	#DIV/0!	#DIV/0!
1096	b00294	#DIV/0!	#DIV/0!	#DIV/0!	NEG	#DIV/0!	#DIV/0!	#DIV/0!
1098	b01400	#DIV/0!	#DIV/0!	#DIV/0!	NEG	#DIV/0!	#DIV/0!	#DIV/0!
1099	b00300	#DIV/0!	#DIV/0!	#DIV/0!	NEG	#DIV/0!	#DIV/0!	#DIV/0!
1100	b02961	#DIV/0!	#DIV/0!	#DIV/0!	NEG	#DIV/0!	#DIV/0!	#DIV/0!
1101	b02162	#DIV/0!	#DIV/0!	#DIV/0!	NEG	#DIV/0!	#DIV/0!	#DIV/0!
1102	b01413	#DIV/0!	#DIV/0!	#DIV/0!	NEG	#DIV/0!	#DIV/0!	#DIV/0!
1103	b00302	#DIV/0!	#DIV/0!	#DIV/0!	NEG	#DIV/0!	#DIV/0!	#DIV/0!
1105	b01440	#DIV/0!	#DIV/0!	#DIV/0!	NEG	#DIV/0!	#DIV/0!	#DIV/0!
1106	b00299	#DIV/0!	#DIV/0!	#DIV/0!	NEG	#DIV/0!	#DIV/0!	#DIV/0!
1107	b03253	#DIV/0!	#DIV/0!	#DIV/0!	NEG	#DIV/0!	#DIV/0!	#DIV/0!
1108	b02939	#DIV/0!	#DIV/0!	#DIV/0!	NEG	#DIV/0!	#DIV/0!	#DIV/0!
1109	b02158	#DIV/0!	#DIV/0!	#DIV/0!	NEG	#DIV/0!	#DIV/0!	#DIV/0!
1111	b00292	#DIV/0!	#DIV/0!	#DIV/0!	NEG	#DIV/0!	#DIV/0!	#DIV/0!
1112	b01539	#DIV/0!	#DIV/0!	#DIV/0!	NEG	#DIV/0!	#DIV/0!	#DIV/0!
1113	b03254	#DIV/0!	#DIV/0!	#DIV/0!	NEG	#DIV/0!	#DIV/0!	#DIV/0!
1114	b02931	#DIV/0!	#DIV/0!	#DIV/0!	NEG	#DIV/0!	#DIV/0!	#DIV/0!
1115	b02147	#DIV/0!	#DIV/0!	#DIV/0!	NEG	#DIV/0!	#DIV/0!	#DIV/0!
1116	b01525	#DIV/0!	#DIV/0!	#DIV/0!	NEG	#DIV/0!	#DIV/0!	#DIV/0!
1117	b00196	#DIV/0!	#DIV/0!	#DIV/0!	NEG	#DIV/0!	#DIV/0!	#DIV/0!
1118	b02927	#DIV/0!	#DIV/0!	#DIV/0!	NEG	#DIV/0!	#DIV/0!	#DIV/0!
1119	b02173	#DIV/0!	#DIV/0!	#DIV/0!	NEG	#DIV/0!	#DIV/0!	#DIV/0!
1120	b01528	#DIV/0!	#DIV/0!	#DIV/0!	NEG	#DIV/0!	#DIV/0!	#DIV/0!
1121	b00225	#DIV/0!	#DIV/0!	#DIV/0!	NEG	#DIV/0!	#DIV/0!	#DIV/0!
1124	b03257	#DIV/0!	#DIV/0!	#DIV/0!	NEG	#DIV/0!	#DIV/0!	#DIV/0!
1125	b02958	#DIV/0!	#DIV/0!	#DIV/0!	NEG	#DIV/0!	#DIV/0!	#DIV/0!
1126	b02157	#DIV/0!	#DIV/0!	#DIV/0!	NEG	#DIV/0!	#DIV/0!	#DIV/0!
1127	b01487	#DIV/0!	#DIV/0!	#DIV/0!	NEG	#DIV/0!	#DIV/0!	#DIV/0!
1128	b00155	#DIV/0!	#DIV/0!	#DIV/0!	NEG	#DIV/0!	#DIV/0!	#DIV/0!
1129	b02159	#DIV/0!	#DIV/0!	#DIV/0!	NEG	#DIV/0!	#DIV/0!	#DIV/0!
1130	b03241	#DIV/0!	#DIV/0!	#DIV/0!	NEG	#DIV/0!	#DIV/0!	#DIV/0!
1131	b02943	#DIV/0!	#DIV/0!	#DIV/0!	NEG	#DIV/0!	#DIV/0!	#DIV/0!
1132	b02184	#DIV/0!	#DIV/0!	#DIV/0!	NEG	#DIV/0!	#DIV/0!	#DIV/0!
1133	b01399	#DIV/0!	#DIV/0!	#DIV/0!	NEG	#DIV/0!	#DIV/0!	#DIV/0!
1134	b00235	#DIV/0!	#DIV/0!	#DIV/0!	NEG	#DIV/0!	#DIV/0!	#DIV/0!
1137	b01530	#DIV/0!	#DIV/0!	#DIV/0!	NEG	#DIV/0!	#DIV/0!	#DIV/0!
1138	b01454	#DIV/0!	#DIV/0!	#DIV/0!	NEG	#DIV/0!	#DIV/0!	#DIV/0!
1143	b03243	#DIV/0!	#DIV/0!	#DIV/0!	NEG	#DIV/0!	#DIV/0!	#DIV/0!
1144	b02954	#DIV/0!	#DIV/0!	#DIV/0!	NEG	#DIV/0!	#DIV/0!	#DIV/0!
1146	b01401	#DIV/0!	#DIV/0!	#DIV/0!	NEG	#DIV/0!	#DIV/0!	#DIV/0!
1147	b00195	#DIV/0!	#DIV/0!	#DIV/0!	NEG	#DIV/0!	#DIV/0!	#DIV/0!
1148	b01460	#DIV/0!	#DIV/0!	#DIV/0!	NEG	#DIV/0!	#DIV/0!	#DIV/0!
1149	b00270	#DIV/0!	#DIV/0!	#DIV/0!	NEG	#DIV/0!	#DIV/0!	#DIV/0!
1150	b01450	#DIV/0!	#DIV/0!	#DIV/0!	NEG	#DIV/0!	#DIV/0!	#DIV/0!
1151	b02143	#DIV/0!	#DIV/0!	#DIV/0!	NEG	#DIV/0!	#DIV/0!	#DIV/0!
1155	b01449	#DIV/0!	#DIV/0!	#DIV/0!	NEG	#DIV/0!	#DIV/0!	#DIV/0!
1156	b00259	#DIV/0!	#DIV/0!	#DIV/0!	NEG	#DIV/0!	#DIV/0!	#DIV/0!
1157	b02132	#DIV/0!	#DIV/0!	#DIV/0!	NEG	#DIV/0!	#DIV/0!	#DIV/0!
1160	b02188	#DIV/0!	#DIV/0!	#DIV/0!	NEG	#DIV/0!	#DIV/0!	#DIV/0!
1162	b01527	#DIV/0!	#DIV/0!	#DIV/0!	NEG	#DIV/0!	#DIV/0!	#DIV/0!
1163	b00172	#DIV/0!	#DIV/0!	#DIV/0!	NEG	#DIV/0!	#DIV/0!	#DIV/0!
1164	b01442	#DIV/0!	#DIV/0!	#DIV/0!	NEG	#DIV/0!	#DIV/0!	#DIV/0!
1168	b01467	#DIV/0!	#DIV/0!	#DIV/0!	NEG	#DIV/0!	#DIV/0!	#DIV/0!
1169	b00312	#DIV/0!	#DIV/0!	#DIV/0!	NEG	#DIV/0!	#DIV/0!	#DIV/0!
1170	b01441	#DIV/0!	#DIV/0!	#DIV/0!	NEG	#DIV/0!	#DIV/0!	#DIV/0!
1171	b01410	#DIV/0!	#DIV/0!	#DIV/0!	NEG	#DIV/0!	#DIV/0!	#DIV/0!
1172	b01398	#DIV/0!	#DIV/0!	#DIV/0!	NEG	#DIV/0!	#DIV/0!	#DIV/0!
1173	b01519	#DIV/0!	#DIV/0!	#DIV/0!	NEG	#DIV/0!	#DIV/0!	#DIV/0!
1174	b01501	#DIV/0!	#DIV/0!	#DIV/0!	NEG	#DIV/0!	#DIV/0!	#DIV/0!
1175	b01416	#DIV/0!	#DIV/0!	#DIV/0!	NEG	#DIV/0!	#DIV/0!	#DIV/0!
1176	b01406	#DIV/0!	#DIV/0!	#DIV/0!	NEG	#DIV/0!	#DIV/0!	#DIV/0!
1177	b01439	#DIV/0!	#DIV/0!	#DIV/0!	NEG	#DIV/0!	#DIV/0!	#DIV/0!
1178	b01477	#DIV/0!	#DIV/0!	#DIV/0!	NEG	#DIV/0!	#DIV/0!	#DIV/0!
1179	b01497	#DIV/0!	#DIV/0!	#DIV/0!	NEG	#DIV/0!	#DIV/0!	#DIV/0!
1180	b01419	#DIV/0!	#DIV/0!	#DIV/0!	NEG	#DIV/0!	#DIV/0!	#DIV/0!
1181	b03202	#DIV/0!	#DIV/0!	#DIV/0!	NEG	#DIV/0!	#DIV/0!	#DIV/0!
1182	b02712	#DIV/0!	#DIV/0!	#DIV/0!	NEG	#DIV/0!	#DIV/0!	#DIV/0!
1183	b02369	#DIV/0!	#DIV/0!	#DIV/0!	NEG	#DIV/0!	#DIV/0!	#DIV/0!
1184	b01306	#DIV/0!	#DIV/0!	#DIV/0!	NEG	#DIV/0!	#DIV/0!	#DIV/0!
1185	b00327	#DIV/0!	#DIV/0!	#DIV/0!	NEG	#DIV/0!	#DIV/0!	#DIV/0!
1186	b00320	#DIV/0!	#DIV/0!	#DIV/0!	NEG	#DIV/0!	#DIV/0!	#DIV/0!
1187	b02390	#DIV/0!	#DIV/0!	#DIV/0!	NEG	#DIV/0!	#DIV/0!	#DIV/0!
1188	b03171	#DIV/0!	#DIV/0!	#DIV/0!	NEG	#DIV/0!	#DIV/0!	#DIV/0!
1189	b02711	#DIV/0!	#DIV/0!	#DIV/0!	NEG	#DIV/0!	#DIV/0!	#DIV/0!
1190	b01295	#DIV/0!	#DIV/0!	#DIV/0!	NEG	#DIV/0!	#DIV/0!	#DIV/0!
1191	b00561	#DIV/0!	#DIV/0!	#DIV/0!	NEG	#DIV/0!	#DIV/0!	#DIV/0!
1192	b03201	#DIV/0!	#DIV/0!	#DIV/0!	NEG	#DIV/0!	#DIV/0!	#DIV/0!
1193	b02710	#DIV/0!	#DIV/0!	#DIV/0!	NEG	#DIV/0!	#DIV/0!	#DIV/0!
1194	b01315	#DIV/0!	#DIV/0!	#DIV/0!	NEG	#DIV/0!	#DIV/0!	#DIV/0!
1195	b00554	#DIV/0!	#DIV/0!	#DIV/0!	NEG	#DIV/0!	#DIV/0!	#DIV/0!
1196	b01319	#DIV/0!	#DIV/0!	#DIV/0!	NEG	#DIV/0!	#DIV/0!	#DIV/0!
1197	b01386	#DIV/0!	#DIV/0!	#DIV/0!	NEG	#DIV/0!	#DIV/0!	#DIV/0!
1198	b01387	#DIV/0!	#DIV/0!	#DIV/0!	NEG	#DIV/0!	#DIV/0!	#DIV/0!
1199	b00332	#DIV/0!	#DIV/0!	#DIV/0!	NEG	#DIV/0!	#DIV/0!	#DIV/0!
1200	b03209	#DIV/0!	#DIV/0!	#DIV/0!	NEG	#DIV/0!	#DIV/0!	#DIV/0!
1201	b02709	#DIV/0!	#DIV/0!	#DIV/0!	NEG	#DIV/0!	#DIV/0!	#DIV/0!
1202	b02368	#DIV/0!	#DIV/0!	#DIV/0!	NEG	#DIV/0!	#DIV/0!	#DIV/0!
1203	b01349	#DIV/0!	#DIV/0!	#DIV/0!	NEG	#DIV/0!	#DIV/0!	#DIV/0!
1204	b00321	#DIV/0!	#DIV/0!	#DIV/0!	NEG	#DIV/0!	#DIV/0!	#DIV/0!
1205	b01339	#DIV/0!	#DIV/0!	#DIV/0!	NEG	#DIV/0!	#DIV/0!	#DIV/0!
1206	b01284	#DIV/0!	#DIV/0!	#DIV/0!	NEG	#DIV/0!	#DIV/0!	#DIV/0!
1207	b01313	#DIV/0!	#DIV/0!	#DIV/0!	NEG	#DIV/0!	#DIV/0!	#DIV/0!
1208	b01279	#DIV/0!	#DIV/0!	#DIV/0!	NEG	#DIV/0!	#DIV/0!	#DIV/0!
1209	b03208	#DIV/0!	#DIV/0!	#DIV/0!	NEG	#DIV/0!	#DIV/0!	#DIV/0!
1210	b02708	#DIV/0!	#DIV/0!	#DIV/0!	NEG	#DIV/0!	#DIV/0!	#DIV/0!
1211	b02367	#DIV/0!	#DIV/0!	#DIV/0!	NEG	#DIV/0!	#DIV/0!	#DIV/0!
1212	b01305	#DIV/0!	#DIV/0!	#DIV/0!	NEG	#DIV/0!	#DIV/0!	#DIV/0!
1213	b00330	#DIV/0!	#DIV/0!	#DIV/0!	NEG	#DIV/0!	#DIV/0!	#DIV/0!
1214	b01296	#DIV/0!	#DIV/0!	#DIV/0!	NEG	#DIV/0!	#DIV/0!	#DIV/0!
1215	b03170	#DIV/0!	#DIV/0!	#DIV/0!	NEG	#DIV/0!	#DIV/0!	#DIV/0!
1216	b02707	#DIV/0!	#DIV/0!	#DIV/0!	NEG	#DIV/0!	#DIV/0!	#DIV/0!
1217	b02389	#DIV/0!	#DIV/0!	#DIV/0!	NEG	#DIV/0!	#DIV/0!	#DIV/0!
1218	b01294	#DIV/0!	#DIV/0!	#DIV/0!	NEG	#DIV/0!	#DIV/0!	#DIV/0!
1219	b00541	#DIV/0!	#DIV/0!	#DIV/0!	NEG	#DIV/0!	#DIV/0!	#DIV/0!
1220	b01390	#DIV/0!	#DIV/0!	#DIV/0!	NEG	#DIV/0!	#DIV/0!	#DIV/0!
1221	b01303	#DIV/0!	#DIV/0!	#DIV/0!	NEG	#DIV/0!	#DIV/0!	#DIV/0!
1222	b01317	#DIV/0!	#DIV/0!	#DIV/0!	NEG	#DIV/0!	#DIV/0!	#DIV/0!
1223	b01345	#DIV/0!	#DIV/0!	#DIV/0!	NEG	#DIV/0!	#DIV/0!	#DIV/0!
1224	b01333	#DIV/0!	#DIV/0!	#DIV/0!	NEG	#DIV/0!	#DIV/0!	#DIV/0!
1225	b03207	#DIV/0!	#DIV/0!	#DIV/0!	NEG	#DIV/0!	#DIV/0!	#DIV/0!
1226	b02706	#DIV/0!	#DIV/0!	#DIV/0!	NEG	#DIV/0!	#DIV/0!	#DIV/0!
1227	b01355	#DIV/0!	#DIV/0!	#DIV/0!	NEG	#DIV/0!	#DIV/0!	#DIV/0!
1228	b00323	#DIV/0!	#DIV/0!	#DIV/0!	NEG	#DIV/0!	#DIV/0!	#DIV/0!
1229	b02388	#DIV/0!	#DIV/0!	#DIV/0!	NEG	#DIV/0!	#DIV/0!	#DIV/0!
1230	b01388	#DIV/0!	#DIV/0!	#DIV/0!	NEG	#DIV/0!	#DIV/0!	#DIV/0!
1231	b03192	#DIV/0!	#DIV/0!	#DIV/0!	NEG	#DIV/0!	#DIV/0!	#DIV/0!
1232	b02705	#DIV/0!	#DIV/0!	#DIV/0!	NEG	#DIV/0!	#DIV/0!	#DIV/0!
1233	b01275	#DIV/0!	#DIV/0!	#DIV/0!	NEG	#DIV/0!	#DIV/0!	#DIV/0!
1234	b00549	#DIV/0!	#DIV/0!	#DIV/0!	NEG	#DIV/0!	#DIV/0!	#DIV/0!
1235	b01288	#DIV/0!	#DIV/0!	#DIV/0!	NEG	#DIV/0!	#DIV/0!	#DIV/0!
1236	b01358	#DIV/0!	#DIV/0!	#DIV/0!	NEG	#DIV/0!	#DIV/0!	#DIV/0!
1237	b00335	#DIV/0!	#DIV/0!	#DIV/0!	NEG	#DIV/0!	#DIV/0!	#DIV/0!
1238	b01331	#DIV/0!	#DIV/0!	#DIV/0!	NEG	#DIV/0!	#DIV/0!	#DIV/0!
1239	b03182	#DIV/0!	#DIV/0!	#DIV/0!	NEG	#DIV/0!	#DIV/0!	#DIV/0!
1240	b02704	#DIV/0!	#DIV/0!	#DIV/0!	NEG	#DIV/0!	#DIV/0!	#DIV/0!
1242	b01249	#DIV/0!	#DIV/0!	#DIV/0!	NEG	#DIV/0!	#DIV/0!	#DIV/0!
1243	b00534	#DIV/0!	#DIV/0!	#DIV/0!	NEG	#DIV/0!	#DIV/0!	#DIV/0!
1244	b00515	#DIV/0!	#DIV/0!	#DIV/0!	NEG	#DIV/0!	#DIV/0!	#DIV/0!
1245	b01204	#DIV/0!	#DIV/0!	#DIV/0!	NEG	#DIV/0!	#DIV/0!	#DIV/0!
1246	b03205	#DIV/0!	#DIV/0!	#DIV/0!	NEG	#DIV/0!	#DIV/0!	#DIV/0!
1247	b02703	#DIV/0!	#DIV/0!	#DIV/0!	NEG	#DIV/0!	#DIV/0!	#DIV/0!
1248	b02365	#DIV/0!	#DIV/0!	#DIV/0!	NEG	#DIV/0!	#DIV/0!	#DIV/0!
1249	b01327	#DIV/0!	#DIV/0!	#DIV/0!	NEG	#DIV/0!	#DIV/0!	#DIV/0!
1250	b00566	#DIV/0!	#DIV/0!	#DIV/0!	NEG	#DIV/0!	#DIV/0!	#DIV/0!
1251	b01304	#DIV/0!	#DIV/0!	#DIV/0!	NEG	#DIV/0!	#DIV/0!	#DIV/0!
1252	b03177	#DIV/0!	#DIV/0!	#DIV/0!	NEG	#DIV/0!	#DIV/0!	#DIV/0!
1253	b02702	#DIV/0!	#DIV/0!	#DIV/0!	NEG	#DIV/0!	#DIV/0!	#DIV/0!
1254	b02387	#DIV/0!	#DIV/0!	#DIV/0!	NEG	#DIV/0!	#DIV/0!	#DIV/0!
1255	b01293	#DIV/0!	#DIV/0!	#DIV/0!	NEG	#DIV/0!	#DIV/0!	#DIV/0!
1256	b00555	#DIV/0!	#DIV/0!	#DIV/0!	NEG	#DIV/0!	#DIV/0!	#DIV/0!
1257	b01281	#DIV/0!	#DIV/0!	#DIV/0!	NEG	#DIV/0!	#DIV/0!	#DIV/0!
1258	b01298	#DIV/0!	#DIV/0!	#DIV/0!	NEG	#DIV/0!	#DIV/0!	#DIV/0!
1259	b01308	#DIV/0!	#DIV/0!	#DIV/0!	NEG	#DIV/0!	#DIV/0!	#DIV/0!
1260	b00535	#DIV/0!	#DIV/0!	#DIV/0!	NEG	#DIV/0!	#DIV/0!	#DIV/0!
1261	b01266	#DIV/0!	#DIV/0!	#DIV/0!	NEG	#DIV/0!	#DIV/0!	#DIV/0!
1262	b01205	#DIV/0!	#DIV/0!	#DIV/0!	NEG	#DIV/0!	#DIV/0!	#DIV/0!
1263	b01216	#DIV/0!	#DIV/0!	#DIV/0!	NEG	#DIV/0!	#DIV/0!	#DIV/0!
1264	b00325	#DIV/0!	#DIV/0!	#DIV/0!	NEG	#DIV/0!	#DIV/0!	#DIV/0!
1265	b01263	#DIV/0!	#DIV/0!	#DIV/0!	NEG	#DIV/0!	#DIV/0!	#DIV/0!
1266	b03204	#DIV/0!	#DIV/0!	#DIV/0!	NEG	#DIV/0!	#DIV/0!	#DIV/0!
1267	b02701	#DIV/0!	#DIV/0!	#DIV/0!	NEG	#DIV/0!	#DIV/0!	#DIV/0!
1268	b02386	#DIV/0!	#DIV/0!	#DIV/0!	NEG	#DIV/0!	#DIV/0!	#DIV/0!
1269	b01221	#DIV/0!	#DIV/0!	#DIV/0!	NEG	#DIV/0!	#DIV/0!	#DIV/0!
1270	b00466	#DIV/0!	#DIV/0!	#DIV/0!	NEG	#DIV/0!	#DIV/0!	#DIV/0!
1271	b02385	#DIV/0!	#DIV/0!	#DIV/0!	NEG	#DIV/0!	#DIV/0!	#DIV/0!
1272	b03186	#DIV/0!	#DIV/0!	#DIV/0!	NEG	#DIV/0!	#DIV/0!	#DIV/0!
1273	b02700	#DIV/0!	#DIV/0!	#DIV/0!	NEG	#DIV/0!	#DIV/0!	#DIV/0!
1274	b01209	#DIV/0!	#DIV/0!	#DIV/0!	NEG	#DIV/0!	#DIV/0!	#DIV/0!
1275	b00509	#DIV/0!	#DIV/0!	#DIV/0!	NEG	#DIV/0!	#DIV/0!	#DIV/0!
1276	b00528	#DIV/0!	#DIV/0!	#DIV/0!	NEG	#DIV/0!	#DIV/0!	#DIV/0!
1277	b01285	#DIV/0!	#DIV/0!	#DIV/0!	NEG	#DIV/0!	#DIV/0!	#DIV/0!
1278	b02384	#DIV/0!	#DIV/0!	#DIV/0!	NEG	#DIV/0!	#DIV/0!	#DIV/0!
1279	b03194	#DIV/0!	#DIV/0!	#DIV/0!	NEG	#DIV/0!	#DIV/0!	#DIV/0!
1280	b02699	#DIV/0!	#DIV/0!	#DIV/0!	NEG	#DIV/0!	#DIV/0!	#DIV/0!
1281	b02364	#DIV/0!	#DIV/0!	#DIV/0!	NEG	#DIV/0!	#DIV/0!	#DIV/0!
1282	b01254	#DIV/0!	#DIV/0!	#DIV/0!	NEG	#DIV/0!	#DIV/0!	#DIV/0!
1283	b00497	#DIV/0!	#DIV/0!	#DIV/0!	NEG	#DIV/0!	#DIV/0!	#DIV/0!
1284	b03175	#DIV/0!	#DIV/0!	#DIV/0!	NEG	#DIV/0!	#DIV/0!	#DIV/0!
1285	b02698	#DIV/0!	#DIV/0!	#DIV/0!	NEG	#DIV/0!	#DIV/0!	#DIV/0!
1286	b02383	#DIV/0!	#DIV/0!	#DIV/0!	NEG	#DIV/0!	#DIV/0!	#DIV/0!
1287	b01215	#DIV/0!	#DIV/0!	#DIV/0!	NEG	#DIV/0!	#DIV/0!	#DIV/0!
1288	b00469	#DIV/0!	#DIV/0!	#DIV/0!	NEG	#DIV/0!	#DIV/0!	#DIV/0!
1289	b01244	#DIV/0!	#DIV/0!	#DIV/0!	NEG	#DIV/0!	#DIV/0!	#DIV/0!
1290	b03187	#DIV/0!	#DIV/0!	#DIV/0!	NEG	#DIV/0!	#DIV/0!	#DIV/0!
1291	b02697	#DIV/0!	#DIV/0!	#DIV/0!	NEG	#DIV/0!	#DIV/0!	#DIV/0!
1292	b02382	#DIV/0!	#DIV/0!	#DIV/0!	NEG	#DIV/0!	#DIV/0!	#DIV/0!
1293	b01227	#DIV/0!	#DIV/0!	#DIV/0!	NEG	#DIV/0!	#DIV/0!	#DIV/0!
1294	b00481	#DIV/0!	#DIV/0!	#DIV/0!	NEG	#DIV/0!	#DIV/0!	#DIV/0!
1295	b01283	#DIV/0!	#DIV/0!	#DIV/0!	NEG	#DIV/0!	#DIV/0!	#DIV/0!
1296	b01211	#DIV/0!	#DIV/0!	#DIV/0!	NEG	#DIV/0!	#DIV/0!	#DIV/0!
1297	b01203	#DIV/0!	#DIV/0!	#DIV/0!	NEG	#DIV/0!	#DIV/0!	#DIV/0!
1298	b01208	#DIV/0!	#DIV/0!	#DIV/0!	NEG	#DIV/0!	#DIV/0!	#DIV/0!
1300	b00507	#DIV/0!	#DIV/0!	#DIV/0!	NEG	#DIV/0!	#DIV/0!	#DIV/0!
1301	b02381	#DIV/0!	#DIV/0!	#DIV/0!	NEG	#DIV/0!	#DIV/0!	#DIV/0!
1302	b01217	#DIV/0!	#DIV/0!	#DIV/0!	NEG	#DIV/0!	#DIV/0!	#DIV/0!
1305	b01384	#DIV/0!	#DIV/0!	#DIV/0!	NEG	#DIV/0!	#DIV/0!	#DIV/0!
1306	b01290	#DIV/0!	#DIV/0!	#DIV/0!	NEG	#DIV/0!	#DIV/0!	#DIV/0!
1307	b01201	#DIV/0!	#DIV/0!	#DIV/0!	NEG	#DIV/0!	#DIV/0!	#DIV/0!
1308	b03180	#DIV/0!	#DIV/0!	#DIV/0!	NEG	#DIV/0!	#DIV/0!	#DIV/0!
1309	b02696	#DIV/0!	#DIV/0!	#DIV/0!	NEG	#DIV/0!	#DIV/0!	#DIV/0!
1310	b01286	#DIV/0!	#DIV/0!	#DIV/0!	NEG	#DIV/0!	#DIV/0!	#DIV/0!
1311	b00499	#DIV/0!	#DIV/0!	#DIV/0!	NEG	#DIV/0!	#DIV/0!	#DIV/0!
1312	b01239	#DIV/0!	#DIV/0!	#DIV/0!	NEG	#DIV/0!	#DIV/0!	#DIV/0!
1313	b00533	#DIV/0!	#DIV/0!	#DIV/0!	NEG	#DIV/0!	#DIV/0!	#DIV/0!
1314	b01234	#DIV/0!	#DIV/0!	#DIV/0!	NEG	#DIV/0!	#DIV/0!	#DIV/0!
1315	b03169	#DIV/0!	#DIV/0!	#DIV/0!	NEG	#DIV/0!	#DIV/0!	#DIV/0!
1317	b02380	#DIV/0!	#DIV/0!	#DIV/0!	NEG	#DIV/0!	#DIV/0!	#DIV/0!
1318	b01232	#DIV/0!	#DIV/0!	#DIV/0!	NEG	#DIV/0!	#DIV/0!	#DIV/0!
1319	b00490	#DIV/0!	#DIV/0!	#DIV/0!	NEG	#DIV/0!	#DIV/0!	#DIV/0!
1320	b01202	#DIV/0!	#DIV/0!	#DIV/0!	NEG	#DIV/0!	#DIV/0!	#DIV/0!
1322	b00180	#DIV/0!	#DIV/0!	#DIV/0!	NEG	#DIV/0!	#DIV/0!	#DIV/0!
1323	b02138	#DIV/0!	#DIV/0!	#DIV/0!	NEG	#DIV/0!	#DIV/0!	#DIV/0!
1325	b00197	#DIV/0!	#DIV/0!	#DIV/0!	NEG	#DIV/0!	#DIV/0!	#DIV/0!
1326	b02407	#DIV/0!	#DIV/0!	#DIV/0!	NEG	#DIV/0!	#DIV/0!	#DIV/0!
1327	b02197	#DIV/0!	#DIV/0!	#DIV/0!	NEG	#DIV/0!	#DIV/0!	#DIV/0!
1328	b02408	#DIV/0!	#DIV/0!	#DIV/0!	NEG	#DIV/0!	#DIV/0!	#DIV/0!
1329	b01396	#DIV/0!	#DIV/0!	#DIV/0!	NEG	#DIV/0!	#DIV/0!	#DIV/0!
1330	b00241	#DIV/0!	#DIV/0!	#DIV/0!	NEG	#DIV/0!	#DIV/0!	#DIV/0!
1331	b01405	#DIV/0!	#DIV/0!	#DIV/0!	NEG	#DIV/0!	#DIV/0!	#DIV/0!
1333	b02949	#DIV/0!	#DIV/0!	#DIV/0!	NEG	#DIV/0!	#DIV/0!	#DIV/0!
1334	b02144	#DIV/0!	#DIV/0!	#DIV/0!	NEG	#DIV/0!	#DIV/0!	#DIV/0!
1335	b01415	#DIV/0!	#DIV/0!	#DIV/0!	NEG	#DIV/0!	#DIV/0!	#DIV/0!
1336	b00243	#DIV/0!	#DIV/0!	#DIV/0!	NEG	#DIV/0!	#DIV/0!	#DIV/0!
1337	b03256	#DIV/0!	#DIV/0!	#DIV/0!	NEG	#DIV/0!	#DIV/0!	#DIV/0!
1338	b02941	#DIV/0!	#DIV/0!	#DIV/0!	NEG	#DIV/0!	#DIV/0!	#DIV/0!
1339	b02148	#DIV/0!	#DIV/0!	#DIV/0!	NEG	#DIV/0!	#DIV/0!	#DIV/0!
1340	b01512	#DIV/0!	#DIV/0!	#DIV/0!	NEG	#DIV/0!	#DIV/0!	#DIV/0!
1341	b00161	#DIV/0!	#DIV/0!	#DIV/0!	NEG	#DIV/0!	#DIV/0!	#DIV/0!
1342	b01466	#DIV/0!	#DIV/0!	#DIV/0!	NEG	#DIV/0!	#DIV/0!	#DIV/0!
1345	b02933	#DIV/0!	#DIV/0!	#DIV/0!	NEG	#DIV/0!	#DIV/0!	#DIV/0!
1346	b02196	#DIV/0!	#DIV/0!	#DIV/0!	NEG	#DIV/0!	#DIV/0!	#DIV/0!
1347	b01444	#DIV/0!	#DIV/0!	#DIV/0!	NEG	#DIV/0!	#DIV/0!	#DIV/0!
1348	b00268	#DIV/0!	#DIV/0!	#DIV/0!	NEG	#DIV/0!	#DIV/0!	#DIV/0!
1349	b03267	#DIV/0!	#DIV/0!	#DIV/0!	NEG	#DIV/0!	#DIV/0!	#DIV/0!
1350	b02970	#DIV/0!	#DIV/0!	#DIV/0!	NEG	#DIV/0!	#DIV/0!	#DIV/0!
1351	b01447	#DIV/0!	#DIV/0!	#DIV/0!	NEG	#DIV/0!	#DIV/0!	#DIV/0!
1353	b02189	#DIV/0!	#DIV/0!	#DIV/0!	NEG	#DIV/0!	#DIV/0!	#DIV/0!
1355	b00219	#DIV/0!	#DIV/0!	#DIV/0!	NEG	#DIV/0!	#DIV/0!	#DIV/0!
1356	b03242	#DIV/0!	#DIV/0!	#DIV/0!	NEG	#DIV/0!	#DIV/0!	#DIV/0!
1357	b02955	#DIV/0!	#DIV/0!	#DIV/0!	NEG	#DIV/0!	#DIV/0!	#DIV/0!
1358	b01532	#DIV/0!	#DIV/0!	#DIV/0!	NEG	#DIV/0!	#DIV/0!	#DIV/0!
1359	b00151	#DIV/0!	#DIV/0!	#DIV/0!	NEG	#DIV/0!	#DIV/0!	#DIV/0!
1360	b02401	#DIV/0!	#DIV/0!	#DIV/0!	NEG	#DIV/0!	#DIV/0!	#DIV/0!
1361	b01524	#DIV/0!	#DIV/0!	#DIV/0!	NEG	#DIV/0!	#DIV/0!	#DIV/0!
1364	b00347	#DIV/0!	#DIV/0!	#DIV/0!	NEG	#DIV/0!	#DIV/0!	#DIV/0!
1365	b02190	#DIV/0!	#DIV/0!	#DIV/0!	NEG	#DIV/0!	#DIV/0!	#DIV/0!
1366	b01425	#DIV/0!	#DIV/0!	#DIV/0!	NEG	#DIV/0!	#DIV/0!	#DIV/0!
1367	b02953	#DIV/0!	#DIV/0!	#DIV/0!	NEG	#DIV/0!	#DIV/0!	#DIV/0!
1368	b02176	#DIV/0!	#DIV/0!	#DIV/0!	NEG	#DIV/0!	#DIV/0!	#DIV/0!
1369	b01409	#DIV/0!	#DIV/0!	#DIV/0!	NEG	#DIV/0!	#DIV/0!	#DIV/0!
1370	b00237	#DIV/0!	#DIV/0!	#DIV/0!	NEG	#DIV/0!	#DIV/0!	#DIV/0!
1374	b01517	#DIV/0!	#DIV/0!	#DIV/0!	NEG	#DIV/0!	#DIV/0!	#DIV/0!
1375	b00166	#DIV/0!	#DIV/0!	#DIV/0!	NEG	#DIV/0!	#DIV/0!	#DIV/0!
1376	b01420	#DIV/0!	#DIV/0!	#DIV/0!	NEG	#DIV/0!	#DIV/0!	#DIV/0!
1377	b02405	#DIV/0!	#DIV/0!	#DIV/0!	NEG	#DIV/0!	#DIV/0!	#DIV/0!
1378	b02946	#DIV/0!	#DIV/0!	#DIV/0!	NEG	#DIV/0!	#DIV/0!	#DIV/0!
1379	b02171	#DIV/0!	#DIV/0!	#DIV/0!	NEG	#DIV/0!	#DIV/0!	#DIV/0!
1380	b01504	#DIV/0!	#DIV/0!	#DIV/0!	NEG	#DIV/0!	#DIV/0!	#DIV/0!
1381	b00170	#DIV/0!	#DIV/0!	#DIV/0!	NEG	#DIV/0!	#DIV/0!	#DIV/0!
1382	b00234	#DIV/0!	#DIV/0!	#NAME?	NEG	#NAME?	#NAME?	#DIV/0!
1384	b02402	#DIV/0!	#DIV/0!	#DIV/0!	NEG	#DIV/0!	#DIV/0!	#DIV/0!
1385	b01408	#DIV/0!	#DIV/0!	#DIV/0!	NEG	#DIV/0!	#DIV/0!	#DIV/0!
1386	b01438	#DIV/0!	#DIV/0!	#DIV/0!	NEG	#DIV/0!	#DIV/0!	#DIV/0!
1387	b01446	#DIV/0!	#DIV/0!	#DIV/0!	NEG	#DIV/0!	#DIV/0!	#DIV/0!
1388	b02163	#DIV/0!	#DIV/0!	#DIV/0!	NEG	#DIV/0!	#DIV/0!	#DIV/0!
1389	b01479	#DIV/0!	#DIV/0!	#DIV/0!	NEG	#DIV/0!	#DIV/0!	#DIV/0!
1390	b01461	#DIV/0!	#DIV/0!	#DIV/0!	NEG	#DIV/0!	#DIV/0!	#DIV/0!
1391	b00345	#DIV/0!	#DIV/0!	#DIV/0!	NEG	#DIV/0!	#DIV/0!	#DIV/0!
1392	b01429	#DIV/0!	#DIV/0!	#DIV/0!	NEG	#DIV/0!	#DIV/0!	#DIV/0!
1393	b02180	#DIV/0!	#DIV/0!	#DIV/0!	NEG	#DIV/0!	#DIV/0!	#DIV/0!
1394	b01536	#DIV/0!	#DIV/0!	#DIV/0!	NEG	#DIV/0!	#DIV/0!	#DIV/0!
1395	b00194	#DIV/0!	#DIV/0!	#DIV/0!	NEG	#DIV/0!	#DIV/0!	#DIV/0!
1399	b01516	#DIV/0!	#DIV/0!	#DIV/0!	NEG	#DIV/0!	#DIV/0!	#DIV/0!
1400	b01505	#DIV/0!	#DIV/0!	#DIV/0!	NEG	#DIV/0!	#DIV/0!	#DIV/0!
1401	b02930	#DIV/0!	#DIV/0!	#DIV/0!	NEG	#DIV/0!	#DIV/0!	#DIV/0!
1402	b02199	#DIV/0!	#DIV/0!	#DIV/0!	NEG	#DIV/0!	#DIV/0!	#DIV/0!
1403	b01393	#DIV/0!	#DIV/0!	#DIV/0!	NEG	#DIV/0!	#DIV/0!	#DIV/0!
1404	b00248	#DIV/0!	#DIV/0!	#DIV/0!	NEG	#DIV/0!	#DIV/0!	#DIV/0!
1405	b02928	#DIV/0!	#DIV/0!	#DIV/0!	NEG	#DIV/0!	#DIV/0!	#DIV/0!
1406	b02154	#DIV/0!	#DIV/0!	#DIV/0!	NEG	#DIV/0!	#DIV/0!	#DIV/0!
1407	b01476	#DIV/0!	#DIV/0!	#DIV/0!	NEG	#DIV/0!	#DIV/0!	#DIV/0!
1408	b00293	#DIV/0!	#DIV/0!	#DIV/0!	NEG	#DIV/0!	#DIV/0!	#DIV/0!
1409	b01507	#DIV/0!	#DIV/0!	#DIV/0!	NEG	#DIV/0!	#DIV/0!	#DIV/0!
1410	b03244	#DIV/0!	#DIV/0!	#DIV/0!	NEG	#DIV/0!	#DIV/0!	#DIV/0!
1411	b02940	#DIV/0!	#DIV/0!	#DIV/0!	NEG	#DIV/0!	#DIV/0!	#DIV/0!
1413	b01498	#DIV/0!	#DIV/0!	#DIV/0!	NEG	#DIV/0!	#DIV/0!	#DIV/0!
1414	b00168	#DIV/0!	#DIV/0!	#DIV/0!	NEG	#DIV/0!	#DIV/0!	#DIV/0!
1415	b00295	#DIV/0!	#DIV/0!	#DIV/0!	NEG	#DIV/0!	#DIV/0!	#DIV/0!
1419	b00283	#DIV/0!	#DIV/0!	#DIV/0!	NEG	#DIV/0!	#DIV/0!	#DIV/0!
1420	b00223	#DIV/0!	#DIV/0!	#DIV/0!	NEG	#DIV/0!	#DIV/0!	#DIV/0!
1421	b01522	#DIV/0!	#DIV/0!	#DIV/0!	NEG	#DIV/0!	#DIV/0!	#DIV/0!
1422	b02179	#DIV/0!	#DIV/0!	#DIV/0!	NEG	#DIV/0!	#DIV/0!	#DIV/0!
1423	b02174	#DIV/0!	#DIV/0!	#DIV/0!	NEG	#DIV/0!	#DIV/0!	#DIV/0!
1426	b02971	#DIV/0!	#DIV/0!	#DIV/0!	NEG	#DIV/0!	#DIV/0!	#DIV/0!
1427	b01473	#DIV/0!	#DIV/0!	#DIV/0!	NEG	#DIV/0!	#DIV/0!	#DIV/0!
1428	b00285	#DIV/0!	#DIV/0!	#DIV/0!	NEG	#DIV/0!	#DIV/0!	#DIV/0!
1429	b00189	#DIV/0!	#DIV/0!	#DIV/0!	NEG	#DIV/0!	#DIV/0!	#DIV/0!
1431	b00222	#DIV/0!	#DIV/0!	#DIV/0!	NEG	#DIV/0!	#DIV/0!	#DIV/0!
1432	b00178	#DIV/0!	#DIV/0!	#DIV/0!	NEG	#DIV/0!	#DIV/0!	#DIV/0!
1433	b02967	#DIV/0!	#DIV/0!	#DIV/0!	NEG	#DIV/0!	#DIV/0!	#DIV/0!
1434	b02168	#DIV/0!	#DIV/0!	#DIV/0!	NEG	#DIV/0!	#DIV/0!	#DIV/0!
1435	b01511	#DIV/0!	#DIV/0!	#DIV/0!	NEG	#DIV/0!	#DIV/0!	#DIV/0!
1436	b00156	#DIV/0!	#DIV/0!	#DIV/0!	NEG	#DIV/0!	#DIV/0!	#DIV/0!
1439	b02141	#DIV/0!	#DIV/0!	#DIV/0!	NEG	#DIV/0!	#DIV/0!	#DIV/0!
1440	b01472	#DIV/0!	#DIV/0!	#DIV/0!	NEG	#DIV/0!	#DIV/0!	#DIV/0!
1441	b03249	#DIV/0!	#DIV/0!	#DIV/0!	NEG	#DIV/0!	#DIV/0!	#DIV/0!
1442	b02947	#DIV/0!	#DIV/0!	#DIV/0!	NEG	#DIV/0!	#DIV/0!	#DIV/0!
1443	b01468	#DIV/0!	#DIV/0!	#DIV/0!	NEG	#DIV/0!	#DIV/0!	#DIV/0!
1444	b00298	#DIV/0!	#DIV/0!	#DIV/0!	NEG	#DIV/0!	#DIV/0!	#DIV/0!
1445	b01464	#DIV/0!	#DIV/0!	#DIV/0!	NEG	#DIV/0!	#DIV/0!	#DIV/0!
1447	b00282	#DIV/0!	#DIV/0!	#DIV/0!	NEG	#DIV/0!	#DIV/0!	#DIV/0!
1448	b00301	#DIV/0!	#DIV/0!	#DIV/0!	NEG	#DIV/0!	#DIV/0!	#DIV/0!
1449	b02160	#DIV/0!	#DIV/0!	#DIV/0!	NEG	#DIV/0!	#DIV/0!	#DIV/0!
1450	b00287	#DIV/0!	#DIV/0!	#DIV/0!	NEG	#DIV/0!	#DIV/0!	#DIV/0!
1451	b02950	#DIV/0!	#DIV/0!	#DIV/0!	NEG	#DIV/0!	#DIV/0!	#DIV/0!
1452	b02142	#DIV/0!	#DIV/0!	#DIV/0!	NEG	#DIV/0!	#DIV/0!	#DIV/0!
1453	b01414	#DIV/0!	#DIV/0!	#DIV/0!	NEG	#DIV/0!	#DIV/0!	#DIV/0!
1454	b00262	#DIV/0!	#DIV/0!	#DIV/0!	NEG	#DIV/0!	#DIV/0!	#DIV/0!
1455	b02937	#DIV/0!	#DIV/0!	#DIV/0!	NEG	#DIV/0!	#DIV/0!	#DIV/0!
1456	b02202	#DIV/0!	#DIV/0!	#DIV/0!	NEG	#DIV/0!	#DIV/0!	#DIV/0!
1457	b01462	#DIV/0!	#DIV/0!	#DIV/0!	NEG	#DIV/0!	#DIV/0!	#DIV/0!
1458	b00319	#DIV/0!	#DIV/0!	#DIV/0!	NEG	#DIV/0!	#DIV/0!	#DIV/0!
1463	b00224	#DIV/0!	#DIV/0!	#DIV/0!	NEG	#DIV/0!	#DIV/0!	#DIV/0!
1465	b02200	#DIV/0!	#DIV/0!	#DIV/0!	NEG	#DIV/0!	#DIV/0!	#DIV/0!
1466	b03270	#DIV/0!	#DIV/0!	#DIV/0!	NEG	#DIV/0!	#DIV/0!	#DIV/0!
1467	b02969	#DIV/0!	#DIV/0!	#DIV/0!	NEG	#DIV/0!	#DIV/0!	#DIV/0!
1468	b02183	#DIV/0!	#DIV/0!	#DIV/0!	NEG	#DIV/0!	#DIV/0!	#DIV/0!
1469	b01434	#DIV/0!	#DIV/0!	#DIV/0!	NEG	#DIV/0!	#DIV/0!	#DIV/0!
1470	b00218	#DIV/0!	#DIV/0!	#DIV/0!	NEG	#DIV/0!	#DIV/0!	#DIV/0!
1471	b02185	#DIV/0!	#DIV/0!	#DIV/0!	NEG	#DIV/0!	#DIV/0!	#DIV/0!
1472	b02193	#DIV/0!	#DIV/0!	#DIV/0!	NEG	#DIV/0!	#DIV/0!	#DIV/0!
1474	b02165	#DIV/0!	#DIV/0!	#DIV/0!	NEG	#DIV/0!	#DIV/0!	#DIV/0!
1475	b00226	#DIV/0!	#DIV/0!	#DIV/0!	NEG	#DIV/0!	#DIV/0!	#DIV/0!
1476	b02936	#DIV/0!	#DIV/0!	#DIV/0!	NEG	#DIV/0!	#DIV/0!	#DIV/0!
1477	b02130	#DIV/0!	#DIV/0!	#DIV/0!	NEG	#DIV/0!	#DIV/0!	#DIV/0!
1479	b02956	#DIV/0!	#DIV/0!	#DIV/0!	NEG	#DIV/0!	#DIV/0!	#DIV/0!
1480	b02155	#DIV/0!	#DIV/0!	#DIV/0!	NEG	#DIV/0!	#DIV/0!	#DIV/0!
1481	b01478	#DIV/0!	#DIV/0!	#DIV/0!	NEG	#DIV/0!	#DIV/0!	#DIV/0!
1482	b00228	#DIV/0!	#DIV/0!	#DIV/0!	NEG	#DIV/0!	#DIV/0!	#DIV/0!
1483	b00344	#DIV/0!	#DIV/0!	#DIV/0!	NEG	#DIV/0!	#DIV/0!	#DIV/0!
1484	b01411	#DIV/0!	#DIV/0!	#DIV/0!	NEG	#DIV/0!	#DIV/0!	#DIV/0!
1485	b02966	#DIV/0!	#DIV/0!	#DIV/0!	NEG	#DIV/0!	#DIV/0!	#DIV/0!
1486	b02204	#DIV/0!	#DIV/0!	#DIV/0!	NEG	#DIV/0!	#DIV/0!	#DIV/0!
1487	b02131	#DIV/0!	#DIV/0!	#DIV/0!	NEG	#DIV/0!	#DIV/0!	#DIV/0!
1488	b01494	#DIV/0!	#DIV/0!	#DIV/0!	NEG	#DIV/0!	#DIV/0!	#DIV/0!
1489	b00305	#DIV/0!	#DIV/0!	#DIV/0!	NEG	#DIV/0!	#DIV/0!	#DIV/0!
1490	b01459	#DIV/0!	#DIV/0!	#DIV/0!	NEG	#DIV/0!	#DIV/0!	#DIV/0!
1491	b00288	#DIV/0!	#DIV/0!	#DIV/0!	NEG	#DIV/0!	#DIV/0!	#DIV/0!
1492	b03255	#DIV/0!	#DIV/0!	#DIV/0!	NEG	#DIV/0!	#DIV/0!	#DIV/0!
1493	b02964	#DIV/0!	#DIV/0!	#DIV/0!	NEG	#DIV/0!	#DIV/0!	#DIV/0!
1494	b02182	#DIV/0!	#DIV/0!	#DIV/0!	NEG	#DIV/0!	#DIV/0!	#DIV/0!
1495	b01485	#DIV/0!	#DIV/0!	#DIV/0!	NEG	#DIV/0!	#DIV/0!	#DIV/0!
1496	b00304	#DIV/0!	#DIV/0!	#DIV/0!	NEG	#DIV/0!	#DIV/0!	#DIV/0!
1497	b01455	#DIV/0!	#DIV/0!	#DIV/0!	NEG	#DIV/0!	#DIV/0!	#DIV/0!
1498	b00659	#DIV/0!	#DIV/0!	#DIV/0!	NEG	#DIV/0!	#DIV/0!	#DIV/0!
1499	b01225	#DIV/0!	#DIV/0!	#DIV/0!	NEG	#DIV/0!	#DIV/0!	#DIV/0!
1500	b01291	#DIV/0!	#DIV/0!	#DIV/0!	NEG	#DIV/0!	#DIV/0!	#DIV/0!
1501	b00514	#DIV/0!	#DIV/0!	#DIV/0!	NEG	#DIV/0!	#DIV/0!	#DIV/0!
1502	b01273	#DIV/0!	#DIV/0!	#DIV/0!	NEG	#DIV/0!	#DIV/0!	#DIV/0!
1503	b02662	#DIV/0!	#DIV/0!	#DIV/0!	NEG	#DIV/0!	#DIV/0!	#DIV/0!
1504	b02379	#DIV/0!	#DIV/0!	#DIV/0!	NEG	#DIV/0!	#DIV/0!	#DIV/0!
1505	b01332	#DIV/0!	#DIV/0!	#DIV/0!	NEG	#DIV/0!	#DIV/0!	#DIV/0!
1506	b00377	#DIV/0!	#DIV/0!	#DIV/0!	NEG	#DIV/0!	#DIV/0!	#DIV/0!
1510	b03163	#DIV/0!	#DIV/0!	#DIV/0!	NEG	#DIV/0!	#DIV/0!	#DIV/0!
1512	b02363	#DIV/0!	#DIV/0!	#DIV/0!	NEG	#DIV/0!	#DIV/0!	#DIV/0!
1513	b01354	#DIV/0!	#DIV/0!	#DIV/0!	NEG	#DIV/0!	#DIV/0!	#DIV/0!
1514	b00338	#DIV/0!	#DIV/0!	#DIV/0!	NEG	#DIV/0!	#DIV/0!	#DIV/0!
1515	b03185	#DIV/0!	#DIV/0!	#DIV/0!	NEG	#DIV/0!	#DIV/0!	#DIV/0!
1516	b02660	#DIV/0!	#DIV/0!	#DIV/0!	NEG	#DIV/0!	#DIV/0!	#DIV/0!
1518	b00547	#DIV/0!	#DIV/0!	#DIV/0!	NEG	#DIV/0!	#DIV/0!	#DIV/0!
1519	b01376	#DIV/0!	#DIV/0!	#DIV/0!	NEG	#DIV/0!	#DIV/0!	#DIV/0!
1520	b02659	#DIV/0!	#DIV/0!	#DIV/0!	NEG	#DIV/0!	#DIV/0!	#DIV/0!
1521	b02362	#DIV/0!	#DIV/0!	#DIV/0!	NEG	#DIV/0!	#DIV/0!	#DIV/0!
1522	b01268	#DIV/0!	#DIV/0!	#DIV/0!	NEG	#DIV/0!	#DIV/0!	#DIV/0!
1523	b00521	#DIV/0!	#DIV/0!	#DIV/0!	NEG	#DIV/0!	#DIV/0!	#DIV/0!
1524	b02378	#DIV/0!	#DIV/0!	#DIV/0!	NEG	#DIV/0!	#DIV/0!	#DIV/0!
1525	b03168	#DIV/0!	#DIV/0!	#DIV/0!	NEG	#DIV/0!	#DIV/0!	#DIV/0!
1526	b02658	#DIV/0!	#DIV/0!	#DIV/0!	NEG	#DIV/0!	#DIV/0!	#DIV/0!
1527	b02377	#DIV/0!	#DIV/0!	#DIV/0!	NEG	#DIV/0!	#DIV/0!	#DIV/0!
1528	b01274	#DIV/0!	#DIV/0!	#DIV/0!	NEG	#DIV/0!	#DIV/0!	#DIV/0!
1529	b00524	#DIV/0!	#DIV/0!	#DIV/0!	NEG	#DIV/0!	#DIV/0!	#DIV/0!
1532	b01219	#DIV/0!	#DIV/0!	#DIV/0!	NEG	#DIV/0!	#DIV/0!	#DIV/0!
1533	b00459	#DIV/0!	#DIV/0!	#DIV/0!	NEG	#DIV/0!	#DIV/0!	#DIV/0!
1534	b01389	#DIV/0!	#DIV/0!	#DIV/0!	NEG	#DIV/0!	#DIV/0!	#DIV/0!
1535	b01223	#DIV/0!	#DIV/0!	#DIV/0!	NEG	#DIV/0!	#DIV/0!	#DIV/0!
1537	b02693	#DIV/0!	#DIV/0!	#DIV/0!	NEG	#DIV/0!	#DIV/0!	#DIV/0!
1538	b01375	#DIV/0!	#DIV/0!	#DIV/0!	NEG	#DIV/0!	#DIV/0!	#DIV/0!
1539	b00462	#DIV/0!	#DIV/0!	#DIV/0!	NEG	#DIV/0!	#DIV/0!	#DIV/0!
1540	b01245	#DIV/0!	#DIV/0!	#DIV/0!	NEG	#DIV/0!	#DIV/0!	#DIV/0!
1541	b02376	#DIV/0!	#DIV/0!	#DIV/0!	NEG	#DIV/0!	#DIV/0!	#DIV/0!
1542	b01213	#DIV/0!	#DIV/0!	#DIV/0!	NEG	#DIV/0!	#DIV/0!	#DIV/0!
1543	b01371	#DIV/0!	#DIV/0!	#DIV/0!	NEG	#DIV/0!	#DIV/0!	#DIV/0!
1547	b01224	#DIV/0!	#DIV/0!	#DIV/0!	NEG	#DIV/0!	#DIV/0!	#DIV/0!
1548	b00457	#DIV/0!	#DIV/0!	#DIV/0!	NEG	#DIV/0!	#DIV/0!	#DIV/0!
1549	b00444	#DIV/0!	#DIV/0!	#DIV/0!	NEG	#DIV/0!	#DIV/0!	#DIV/0!
1550	b03191	#DIV/0!	#DIV/0!	#DIV/0!	NEG	#DIV/0!	#DIV/0!	#DIV/0!
1551	b02691	#DIV/0!	#DIV/0!	#DIV/0!	NEG	#DIV/0!	#DIV/0!	#DIV/0!
1553	b01247	#DIV/0!	#DIV/0!	#DIV/0!	NEG	#DIV/0!	#DIV/0!	#DIV/0!
1554	b00430	#DIV/0!	#DIV/0!	#DIV/0!	NEG	#DIV/0!	#DIV/0!	#DIV/0!
1555	b01258	#DIV/0!	#DIV/0!	#DIV/0!	NEG	#DIV/0!	#DIV/0!	#DIV/0!
1556	b02359	#DIV/0!	#DIV/0!	#DIV/0!	NEG	#DIV/0!	#DIV/0!	#DIV/0!
1557	b03166	#DIV/0!	#DIV/0!	#DIV/0!	NEG	#DIV/0!	#DIV/0!	#DIV/0!
1558	b02690	#DIV/0!	#DIV/0!	#DIV/0!	NEG	#DIV/0!	#DIV/0!	#DIV/0!
1559	b02358	#DIV/0!	#DIV/0!	#DIV/0!	NEG	#DIV/0!	#DIV/0!	#DIV/0!
1560	b01336	#DIV/0!	#DIV/0!	#DIV/0!	NEG	#DIV/0!	#DIV/0!	#DIV/0!
1562	b01246	#DIV/0!	#DIV/0!	#DIV/0!	NEG	#DIV/0!	#DIV/0!	#DIV/0!
1563	b01373	#DIV/0!	#DIV/0!	#DIV/0!	NEG	#DIV/0!	#DIV/0!	#DIV/0!
1564	b00417	#DIV/0!	#DIV/0!	#DIV/0!	NEG	#DIV/0!	#DIV/0!	#DIV/0!
1565	b00442	#DIV/0!	#DIV/0!	#DIV/0!	NEG	#DIV/0!	#DIV/0!	#DIV/0!
1566	b01206	#DIV/0!	#DIV/0!	#DIV/0!	NEG	#DIV/0!	#DIV/0!	#DIV/0!
1567	b03165	#DIV/0!	#DIV/0!	#DIV/0!	NEG	#DIV/0!	#DIV/0!	#DIV/0!
1568	b02689	#DIV/0!	#DIV/0!	#DIV/0!	NEG	#DIV/0!	#DIV/0!	#DIV/0!
1569	b01372	#DIV/0!	#DIV/0!	#DIV/0!	NEG	#DIV/0!	#DIV/0!	#DIV/0!
1570	b00433	#DIV/0!	#DIV/0!	#DIV/0!	NEG	#DIV/0!	#DIV/0!	#DIV/0!
1571	b02688	#DIV/0!	#DIV/0!	#DIV/0!	NEG	#DIV/0!	#DIV/0!	#DIV/0!
1572	b02357	#DIV/0!	#DIV/0!	#DIV/0!	NEG	#DIV/0!	#DIV/0!	#DIV/0!
1573	b01241	#DIV/0!	#DIV/0!	#DIV/0!	NEG	#DIV/0!	#DIV/0!	#DIV/0!
1574	b00453	#DIV/0!	#DIV/0!	#DIV/0!	NEG	#DIV/0!	#DIV/0!	#DIV/0!
1575	b01277	#DIV/0!	#DIV/0!	#DIV/0!	NEG	#DIV/0!	#DIV/0!	#DIV/0!
1576	b03199	#DIV/0!	#DIV/0!	#DIV/0!	NEG	#DIV/0!	#DIV/0!	#DIV/0!
1577	b02687	#DIV/0!	#DIV/0!	#DIV/0!	NEG	#DIV/0!	#DIV/0!	#DIV/0!
1578	b01348	#DIV/0!	#DIV/0!	#DIV/0!	NEG	#DIV/0!	#DIV/0!	#DIV/0!
1579	b00369	#DIV/0!	#DIV/0!	#DIV/0!	NEG	#DIV/0!	#DIV/0!	#DIV/0!
1580	b03174	#DIV/0!	#DIV/0!	#DIV/0!	NEG	#DIV/0!	#DIV/0!	#DIV/0!
1581	b02686	#DIV/0!	#DIV/0!	#DIV/0!	NEG	#DIV/0!	#DIV/0!	#DIV/0!
1582	b02356	#DIV/0!	#DIV/0!	#DIV/0!	NEG	#DIV/0!	#DIV/0!	#DIV/0!
1583	b01368	#DIV/0!	#DIV/0!	#DIV/0!	NEG	#DIV/0!	#DIV/0!	#DIV/0!
1584	b00428	#DIV/0!	#DIV/0!	#DIV/0!	NEG	#DIV/0!	#DIV/0!	#DIV/0!
1585	b01364	#DIV/0!	#DIV/0!	#DIV/0!	NEG	#DIV/0!	#DIV/0!	#DIV/0!
1586	b00513	#DIV/0!	#DIV/0!	#DIV/0!	NEG	#DIV/0!	#DIV/0!	#DIV/0!
1587	b03195	#DIV/0!	#DIV/0!	#DIV/0!	NEG	#DIV/0!	#DIV/0!	#DIV/0!
1588	b02685	#DIV/0!	#DIV/0!	#DIV/0!	NEG	#DIV/0!	#DIV/0!	#DIV/0!
1589	b02355	#DIV/0!	#DIV/0!	#DIV/0!	NEG	#DIV/0!	#DIV/0!	#DIV/0!
1590	b01299	#DIV/0!	#DIV/0!	#DIV/0!	NEG	#DIV/0!	#DIV/0!	#DIV/0!
1591	b00374	#DIV/0!	#DIV/0!	#DIV/0!	NEG	#DIV/0!	#DIV/0!	#DIV/0!
1592	b01328	#DIV/0!	#DIV/0!	#DIV/0!	NEG	#DIV/0!	#DIV/0!	#DIV/0!
1593	b01369	#DIV/0!	#DIV/0!	#DIV/0!	NEG	#DIV/0!	#DIV/0!	#DIV/0!
1594	b03184	#DIV/0!	#DIV/0!	#DIV/0!	NEG	#DIV/0!	#DIV/0!	#DIV/0!
1595	b02684	#DIV/0!	#DIV/0!	#DIV/0!	NEG	#DIV/0!	#DIV/0!	#DIV/0!
1596	b02354	#DIV/0!	#DIV/0!	#DIV/0!	NEG	#DIV/0!	#DIV/0!	#DIV/0!
1597	b01352	#DIV/0!	#DIV/0!	#DIV/0!	NEG	#DIV/0!	#DIV/0!	#DIV/0!
1599	b01323	#DIV/0!	#DIV/0!	#DIV/0!	NEG	#DIV/0!	#DIV/0!	#DIV/0!
1600	b02683	#DIV/0!	#DIV/0!	#DIV/0!	NEG	#DIV/0!	#DIV/0!	#DIV/0!
1601	b02353	#DIV/0!	#DIV/0!	#DIV/0!	NEG	#DIV/0!	#DIV/0!	#DIV/0!
1602	b01362	#DIV/0!	#DIV/0!	#DIV/0!	NEG	#DIV/0!	#DIV/0!	#DIV/0!
1603	b00413	#DIV/0!	#DIV/0!	#DIV/0!	NEG	#DIV/0!	#DIV/0!	#DIV/0!
1604	b01340	#DIV/0!	#DIV/0!	#DIV/0!	NEG	#DIV/0!	#DIV/0!	#DIV/0!
1605	b03176	#DIV/0!	#DIV/0!	#DIV/0!	NEG	#DIV/0!	#DIV/0!	#DIV/0!
1606	b02682	#DIV/0!	#DIV/0!	#DIV/0!	NEG	#DIV/0!	#DIV/0!	#DIV/0!
1607	b02352	#DIV/0!	#DIV/0!	#DIV/0!	NEG	#DIV/0!	#DIV/0!	#DIV/0!
1608	b01231	#DIV/0!	#DIV/0!	#DIV/0!	NEG	#DIV/0!	#DIV/0!	#DIV/0!
1609	b00485	#DIV/0!	#DIV/0!	#DIV/0!	NEG	#DIV/0!	#DIV/0!	#DIV/0!
1610	b01210	#DIV/0!	#DIV/0!	#DIV/0!	NEG	#DIV/0!	#DIV/0!	#DIV/0!
1611	b01230	#DIV/0!	#DIV/0!	#DIV/0!	NEG	#DIV/0!	#DIV/0!	#DIV/0!
1612	b03178	#DIV/0!	#DIV/0!	#DIV/0!	NEG	#DIV/0!	#DIV/0!	#DIV/0!
1613	b02681	#DIV/0!	#DIV/0!	#DIV/0!	NEG	#DIV/0!	#DIV/0!	#DIV/0!
1614	b01367	#DIV/0!	#DIV/0!	#DIV/0!	NEG	#DIV/0!	#DIV/0!	#DIV/0!
1615	b00452	#DIV/0!	#DIV/0!	#DIV/0!	NEG	#DIV/0!	#DIV/0!	#DIV/0!
1616	b01324	#DIV/0!	#DIV/0!	#DIV/0!	NEG	#DIV/0!	#DIV/0!	#DIV/0!
1617	b03164	#DIV/0!	#DIV/0!	#DIV/0!	NEG	#DIV/0!	#DIV/0!	#DIV/0!
1618	b02680	#DIV/0!	#DIV/0!	#DIV/0!	NEG	#DIV/0!	#DIV/0!	#DIV/0!
1619	b01337	#DIV/0!	#DIV/0!	#DIV/0!	NEG	#DIV/0!	#DIV/0!	#DIV/0!
1620	b00380	#DIV/0!	#DIV/0!	#DIV/0!	NEG	#DIV/0!	#DIV/0!	#DIV/0!
1621	b00517	#DIV/0!	#DIV/0!	#DIV/0!	NEG	#DIV/0!	#DIV/0!	#DIV/0!
1622	b02679	#DIV/0!	#DIV/0!	#DIV/0!	NEG	#DIV/0!	#DIV/0!	#DIV/0!
1623	b02351	#DIV/0!	#DIV/0!	#DIV/0!	NEG	#DIV/0!	#DIV/0!	#DIV/0!
1624	b01359	#DIV/0!	#DIV/0!	#DIV/0!	NEG	#DIV/0!	#DIV/0!	#DIV/0!
1625	b00351	#DIV/0!	#DIV/0!	#DIV/0!	NEG	#DIV/0!	#DIV/0!	#DIV/0!
1628	b01380	#DIV/0!	#DIV/0!	#DIV/0!	NEG	#DIV/0!	#DIV/0!	#DIV/0!
1629	b01310	#DIV/0!	#DIV/0!	#DIV/0!	NEG	#DIV/0!	#DIV/0!	#DIV/0!
1630	b02375	#DIV/0!	#DIV/0!	#DIV/0!	NEG	#DIV/0!	#DIV/0!	#DIV/0!
1631	b01248	#DIV/0!	#DIV/0!	#DIV/0!	NEG	#DIV/0!	#DIV/0!	#DIV/0!
1632	b03189	#DIV/0!	#DIV/0!	#DIV/0!	NEG	#DIV/0!	#DIV/0!	#DIV/0!
1633	b02678	#DIV/0!	#DIV/0!	#DIV/0!	NEG	#DIV/0!	#DIV/0!	#DIV/0!
1634	b01357	#DIV/0!	#DIV/0!	#DIV/0!	NEG	#DIV/0!	#DIV/0!	#DIV/0!
1636	b00432	#DIV/0!	#DIV/0!	#DIV/0!	NEG	#DIV/0!	#DIV/0!	#DIV/0!
1637	b01261	#DIV/0!	#DIV/0!	#DIV/0!	NEG	#DIV/0!	#DIV/0!	#DIV/0!
1638	b02677	#DIV/0!	#DIV/0!	#DIV/0!	NEG	#DIV/0!	#DIV/0!	#DIV/0!
1639	b01326	#DIV/0!	#DIV/0!	#DIV/0!	NEG	#DIV/0!	#DIV/0!	#DIV/0!
1640	b00401	#DIV/0!	#DIV/0!	#DIV/0!	NEG	#DIV/0!	#DIV/0!	#DIV/0!
1641	b01269	#DIV/0!	#DIV/0!	#DIV/0!	NEG	#DIV/0!	#DIV/0!	#DIV/0!
1642	b01243	#DIV/0!	#DIV/0!	#DIV/0!	NEG	#DIV/0!	#DIV/0!	#DIV/0!
1643	b03200	#DIV/0!	#DIV/0!	#DIV/0!	NEG	#DIV/0!	#DIV/0!	#DIV/0!
1644	b02672	#DIV/0!	#DIV/0!	#DIV/0!	NEG	#DIV/0!	#DIV/0!	#DIV/0!
1645	b01300	#DIV/0!	#DIV/0!	#DIV/0!	NEG	#DIV/0!	#DIV/0!	#DIV/0!
1646	b00568	#DIV/0!	#DIV/0!	#DIV/0!	NEG	#DIV/0!	#DIV/0!	#DIV/0!
1649	b01220	#DIV/0!	#DIV/0!	#DIV/0!	NEG	#DIV/0!	#DIV/0!	#DIV/0!
1650	b00492	#DIV/0!	#DIV/0!	#DIV/0!	NEG	#DIV/0!	#DIV/0!	#DIV/0!
1651	b00423	#DIV/0!	#DIV/0!	#DIV/0!	NEG	#DIV/0!	#DIV/0!	#DIV/0!
1653	b01344	#DIV/0!	#DIV/0!	#DIV/0!	NEG	#DIV/0!	#DIV/0!	#DIV/0!
1654	b00403	#DIV/0!	#DIV/0!	#DIV/0!	NEG	#DIV/0!	#DIV/0!	#DIV/0!
1655	b01316	#DIV/0!	#DIV/0!	#DIV/0!	NEG	#DIV/0!	#DIV/0!	#DIV/0!
1656	b01320	#DIV/0!	#DIV/0!	#DIV/0!	NEG	#DIV/0!	#DIV/0!	#DIV/0!
1657	b00359	#DIV/0!	#DIV/0!	#DIV/0!	NEG	#DIV/0!	#DIV/0!	#DIV/0!
1658	b02374	#DIV/0!	#DIV/0!	#DIV/0!	NEG	#DIV/0!	#DIV/0!	#DIV/0!
1659	b01518	#DIV/0!	#DIV/0!	#DIV/0!	NEG	#DIV/0!	#DIV/0!	#DIV/0!
1660	b01486	#DIV/0!	#DIV/0!	#DIV/0!	NEG	#DIV/0!	#DIV/0!	#DIV/0!
1661	b01457	#DIV/0!	#DIV/0!	#DIV/0!	NEG	#DIV/0!	#DIV/0!	#DIV/0!
1662	b01509	#DIV/0!	#DIV/0!	#DIV/0!	NEG	#DIV/0!	#DIV/0!	#DIV/0!
1663	b01474	#DIV/0!	#DIV/0!	#DIV/0!	NEG	#DIV/0!	#DIV/0!	#DIV/0!
1666	b02172	#DIV/0!	#DIV/0!	#DIV/0!	NEG	#DIV/0!	#DIV/0!	#DIV/0!
1667	b02926	#DIV/0!	#DIV/0!	#DIV/0!	NEG	#DIV/0!	#DIV/0!	#DIV/0!
1668	b02169	#DIV/0!	#DIV/0!	#DIV/0!	NEG	#DIV/0!	#DIV/0!	#DIV/0!
1669	b01481	#DIV/0!	#DIV/0!	#DIV/0!	NEG	#DIV/0!	#DIV/0!	#DIV/0!
1670	b00200	#DIV/0!	#DIV/0!	#DIV/0!	NEG	#DIV/0!	#DIV/0!	#DIV/0!
1673	b01422	#DIV/0!	#DIV/0!	#DIV/0!	NEG	#DIV/0!	#DIV/0!	#DIV/0!
1674	b02151	#DIV/0!	#DIV/0!	#DIV/0!	NEG	#DIV/0!	#DIV/0!	#DIV/0!
1675	b03245	#DIV/0!	#DIV/0!	#DIV/0!	NEG	#DIV/0!	#DIV/0!	#DIV/0!
1676	b02973	#DIV/0!	#DIV/0!	#DIV/0!	NEG	#DIV/0!	#DIV/0!	#DIV/0!
1677	b01433	#DIV/0!	#DIV/0!	#DIV/0!	NEG	#DIV/0!	#DIV/0!	#DIV/0!
1678	b00236	#DIV/0!	#DIV/0!	#DIV/0!	NEG	#DIV/0!	#DIV/0!	#DIV/0!
1679	b02959	#DIV/0!	#DIV/0!	#DIV/0!	NEG	#DIV/0!	#DIV/0!	#DIV/0!
1681	b01495	#DIV/0!	#DIV/0!	#DIV/0!	NEG	#DIV/0!	#DIV/0!	#DIV/0!
1682	b00309	#DIV/0!	#DIV/0!	#DIV/0!	NEG	#DIV/0!	#DIV/0!	#DIV/0!
1684	b00357	#DIV/0!	#DIV/0!	#DIV/0!	NEG	#DIV/0!	#DIV/0!	#DIV/0!
1685	b01253	#DIV/0!	#DIV/0!	#DIV/0!	NEG	#DIV/0!	#DIV/0!	#DIV/0!
1686	b03188	#DIV/0!	#DIV/0!	#DIV/0!	NEG	#DIV/0!	#DIV/0!	#DIV/0!
1687	b02669	#DIV/0!	#DIV/0!	#DIV/0!	NEG	#DIV/0!	#DIV/0!	#DIV/0!
1688	b02349	#DIV/0!	#DIV/0!	#DIV/0!	NEG	#DIV/0!	#DIV/0!	#DIV/0!
1689	b01383	#DIV/0!	#DIV/0!	#DIV/0!	NEG	#DIV/0!	#DIV/0!	#DIV/0!
1690	b00508	#DIV/0!	#DIV/0!	#DIV/0!	NEG	#DIV/0!	#DIV/0!	#DIV/0!
1691	b03181	#DIV/0!	#DIV/0!	#DIV/0!	NEG	#DIV/0!	#DIV/0!	#DIV/0!
1692	b02668	#DIV/0!	#DIV/0!	#DIV/0!	NEG	#DIV/0!	#DIV/0!	#DIV/0!
1693	b01321	#DIV/0!	#DIV/0!	#DIV/0!	NEG	#DIV/0!	#DIV/0!	#DIV/0!
1694	b00365	#DIV/0!	#DIV/0!	#DIV/0!	NEG	#DIV/0!	#DIV/0!	#DIV/0!
1695	b01228	#DIV/0!	#DIV/0!	#DIV/0!	NEG	#DIV/0!	#DIV/0!	#DIV/0!
1696	b03183	#DIV/0!	#DIV/0!	#DIV/0!	NEG	#DIV/0!	#DIV/0!	#DIV/0!
1697	b02667	#DIV/0!	#DIV/0!	#DIV/0!	NEG	#DIV/0!	#DIV/0!	#DIV/0!
1698	b02348	#DIV/0!	#DIV/0!	#DIV/0!	NEG	#DIV/0!	#DIV/0!	#DIV/0!
1699	b01335	#DIV/0!	#DIV/0!	#DIV/0!	NEG	#DIV/0!	#DIV/0!	#DIV/0!
1700	b00366	#DIV/0!	#DIV/0!	#DIV/0!	NEG	#DIV/0!	#DIV/0!	#DIV/0!
1701	b01267	#DIV/0!	#DIV/0!	#DIV/0!	NEG	#DIV/0!	#DIV/0!	#DIV/0!
1702	b03193	#DIV/0!	#DIV/0!	#DIV/0!	NEG	#DIV/0!	#DIV/0!	#DIV/0!
1703	b02666	#DIV/0!	#DIV/0!	#DIV/0!	NEG	#DIV/0!	#DIV/0!	#DIV/0!
1704	b01272	#DIV/0!	#DIV/0!	#DIV/0!	NEG	#DIV/0!	#DIV/0!	#DIV/0!
1705	b00482	#DIV/0!	#DIV/0!	#DIV/0!	NEG	#DIV/0!	#DIV/0!	#DIV/0!
1706	b01218	#DIV/0!	#DIV/0!	#DIV/0!	NEG	#DIV/0!	#DIV/0!	#DIV/0!
1707	b00356	#DIV/0!	#DIV/0!	#DIV/0!	NEG	#DIV/0!	#DIV/0!	#DIV/0!
1708	b03197	#DIV/0!	#DIV/0!	#DIV/0!	NEG	#DIV/0!	#DIV/0!	#DIV/0!
1709	b02665	#DIV/0!	#DIV/0!	#DIV/0!	NEG	#DIV/0!	#DIV/0!	#DIV/0!
1710	b01360	#DIV/0!	#DIV/0!	#DIV/0!	NEG	#DIV/0!	#DIV/0!	#DIV/0!
1711	b00402	#DIV/0!	#DIV/0!	#DIV/0!	NEG	#DIV/0!	#DIV/0!	#DIV/0!
1712	b03198	#DIV/0!	#DIV/0!	#DIV/0!	NEG	#DIV/0!	#DIV/0!	#DIV/0!
1713	b02664	#DIV/0!	#DIV/0!	#DIV/0!	NEG	#DIV/0!	#DIV/0!	#DIV/0!
1714	b02347	#DIV/0!	#DIV/0!	#DIV/0!	NEG	#DIV/0!	#DIV/0!	#DIV/0!
1715	b01377	#DIV/0!	#DIV/0!	#DIV/0!	NEG	#DIV/0!	#DIV/0!	#DIV/0!
1716	b00435	#DIV/0!	#DIV/0!	#DIV/0!	NEG	#DIV/0!	#DIV/0!	#DIV/0!
1717	b00486	#DIV/0!	#DIV/0!	#DIV/0!	NEG	#DIV/0!	#DIV/0!	#DIV/0!
1718	b01250	#DIV/0!	#DIV/0!	#DIV/0!	NEG	#DIV/0!	#DIV/0!	#DIV/0!
1719	b01385	#DIV/0!	#DIV/0!	#DIV/0!	NEG	#DIV/0!	#DIV/0!	#DIV/0!
1720	b00445	#DIV/0!	#DIV/0!	#DIV/0!	NEG	#DIV/0!	#DIV/0!	#DIV/0!
1721	b01265	#DIV/0!	#DIV/0!	#DIV/0!	NEG	#DIV/0!	#DIV/0!	#DIV/0!
1722	b03190	#DIV/0!	#DIV/0!	#DIV/0!	NEG	#DIV/0!	#DIV/0!	#DIV/0!
1723	b02663	#DIV/0!	#DIV/0!	#DIV/0!	NEG	#DIV/0!	#DIV/0!	#DIV/0!
1724	b02373	#DIV/0!	#DIV/0!	#DIV/0!	NEG	#DIV/0!	#DIV/0!	#DIV/0!
1725	b01256	#DIV/0!	#DIV/0!	#DIV/0!	NEG	#DIV/0!	#DIV/0!	#DIV/0!
1726	b00483	#DIV/0!	#DIV/0!	#DIV/0!	NEG	#DIV/0!	#DIV/0!	#DIV/0!
1727	b01361	#DIV/0!	#DIV/0!	#DIV/0!	NEG	#DIV/0!	#DIV/0!	#DIV/0!
1729	b02372	#DIV/0!	#DIV/0!	#DIV/0!	NEG	#DIV/0!	#DIV/0!	#DIV/0!
1730	b03173	#DIV/0!	#DIV/0!	#DIV/0!	NEG	#DIV/0!	#DIV/0!	#DIV/0!
1731	b02676	#DIV/0!	#DIV/0!	#DIV/0!	NEG	#DIV/0!	#DIV/0!	#DIV/0!
1732	b02371	#DIV/0!	#DIV/0!	#DIV/0!	NEG	#DIV/0!	#DIV/0!	#DIV/0!
1733	b01252	#DIV/0!	#DIV/0!	#DIV/0!	NEG	#DIV/0!	#DIV/0!	#DIV/0!
1734	b00540	#DIV/0!	#DIV/0!	#DIV/0!	NEG	#DIV/0!	#DIV/0!	#DIV/0!
1735	b01255	#DIV/0!	#DIV/0!	#DIV/0!	NEG	#DIV/0!	#DIV/0!	#DIV/0!
1736	b00553	#DIV/0!	#DIV/0!	#DIV/0!	NEG	#DIV/0!	#DIV/0!	#DIV/0!
1737	b03179	#DIV/0!	#DIV/0!	#DIV/0!	NEG	#DIV/0!	#DIV/0!	#DIV/0!
1738	b02675	#DIV/0!	#DIV/0!	#DIV/0!	NEG	#DIV/0!	#DIV/0!	#DIV/0!
1739	b01264	#DIV/0!	#DIV/0!	#DIV/0!	NEG	#DIV/0!	#DIV/0!	#DIV/0!
1740	b00478	#DIV/0!	#DIV/0!	#DIV/0!	NEG	#DIV/0!	#DIV/0!	#DIV/0!
1741	b02370	#DIV/0!	#DIV/0!	#DIV/0!	NEG	#DIV/0!	#DIV/0!	#DIV/0!
1742	b01350	#DIV/0!	#DIV/0!	#DIV/0!	NEG	#DIV/0!	#DIV/0!	#DIV/0!
1743	b03196	#DIV/0!	#DIV/0!	#DIV/0!	NEG	#DIV/0!	#DIV/0!	#DIV/0!
1744	b02674	#DIV/0!	#DIV/0!	#DIV/0!	NEG	#DIV/0!	#DIV/0!	#DIV/0!
1745	b01309	#DIV/0!	#DIV/0!	#DIV/0!	NEG	#DIV/0!	#DIV/0!	#DIV/0!
1746	b00364	#DIV/0!	#DIV/0!	#DIV/0!	NEG	#DIV/0!	#DIV/0!	#DIV/0!
1747	b03203	#DIV/0!	#DIV/0!	#DIV/0!	NEG	#DIV/0!	#DIV/0!	#DIV/0!
1748	b02673	#DIV/0!	#DIV/0!	#DIV/0!	NEG	#DIV/0!	#DIV/0!	#DIV/0!
1749	b02346	#DIV/0!	#DIV/0!	#DIV/0!	NEG	#DIV/0!	#DIV/0!	#DIV/0!
1750	b01334	#DIV/0!	#DIV/0!	#DIV/0!	NEG	#DIV/0!	#DIV/0!	#DIV/0!
1751	b00386	#DIV/0!	#DIV/0!	#DIV/0!	NEG	#DIV/0!	#DIV/0!	#DIV/0!
1754	b03240	#DIV/0!	#DIV/0!	#DIV/0!	NEG	#DIV/0!	#DIV/0!	#DIV/0!
1755	b02918	#DIV/0!	#DIV/0!	#DIV/0!	NEG	#DIV/0!	#DIV/0!	#DIV/0!
1756	b02644	#DIV/0!	#DIV/0!	#DIV/0!	NEG	#DIV/0!	#DIV/0!	#DIV/0!
1757	b02236	#DIV/0!	#DIV/0!	#DIV/0!	NEG	#DIV/0!	#DIV/0!	#DIV/0!
1758	b01664	#DIV/0!	#DIV/0!	#DIV/0!	NEG	#DIV/0!	#DIV/0!	#DIV/0!
1759	b00599	#DIV/0!	#DIV/0!	#DIV/0!	NEG	#DIV/0!	#DIV/0!	#DIV/0!
1760	b02917	#DIV/0!	#DIV/0!	#DIV/0!	NEG	#DIV/0!	#DIV/0!	#DIV/0!
1761	b02643	#DIV/0!	#DIV/0!	#DIV/0!	NEG	#DIV/0!	#DIV/0!	#DIV/0!
1762	b02255	#DIV/0!	#DIV/0!	#DIV/0!	NEG	#DIV/0!	#DIV/0!	#DIV/0!
1763	b01669	#DIV/0!	#DIV/0!	#DIV/0!	NEG	#DIV/0!	#DIV/0!	#DIV/0!
1764	b00635	#DIV/0!	#DIV/0!	#DIV/0!	NEG	#DIV/0!	#DIV/0!	#DIV/0!
1765	b01665	#DIV/0!	#DIV/0!	#DIV/0!	NEG	#DIV/0!	#DIV/0!	#DIV/0!
1766	b03239	#DIV/0!	#DIV/0!	#DIV/0!	NEG	#DIV/0!	#DIV/0!	#DIV/0!
1767	b02916	#DIV/0!	#DIV/0!	#DIV/0!	NEG	#DIV/0!	#DIV/0!	#DIV/0!
1768	b02642	#DIV/0!	#DIV/0!	#DIV/0!	NEG	#DIV/0!	#DIV/0!	#DIV/0!
1769	b02268	#DIV/0!	#DIV/0!	#DIV/0!	NEG	#DIV/0!	#DIV/0!	#DIV/0!
1770	b01655	#DIV/0!	#DIV/0!	#DIV/0!	NEG	#DIV/0!	#DIV/0!	#DIV/0!
1771	b00578	#DIV/0!	#DIV/0!	#DIV/0!	NEG	#DIV/0!	#DIV/0!	#DIV/0!
1772	b03238	#DIV/0!	#DIV/0!	#DIV/0!	NEG	#DIV/0!	#DIV/0!	#DIV/0!
1773	b02915	#DIV/0!	#DIV/0!	#DIV/0!	NEG	#DIV/0!	#DIV/0!	#DIV/0!
1774	b02641	#DIV/0!	#DIV/0!	#DIV/0!	NEG	#DIV/0!	#DIV/0!	#DIV/0!
1775	b02225	#DIV/0!	#DIV/0!	#DIV/0!	NEG	#DIV/0!	#DIV/0!	#DIV/0!
1776	b01700	#DIV/0!	#DIV/0!	#DIV/0!	NEG	#DIV/0!	#DIV/0!	#DIV/0!
1777	b00645	#DIV/0!	#DIV/0!	#DIV/0!	NEG	#DIV/0!	#DIV/0!	#DIV/0!
1778	b03237	#DIV/0!	#DIV/0!	#DIV/0!	NEG	#DIV/0!	#DIV/0!	#DIV/0!
1779	b02914	#DIV/0!	#DIV/0!	#DIV/0!	NEG	#DIV/0!	#DIV/0!	#DIV/0!
1780	b02640	#DIV/0!	#DIV/0!	#DIV/0!	NEG	#DIV/0!	#DIV/0!	#DIV/0!
1781	b02265	#DIV/0!	#DIV/0!	#DIV/0!	NEG	#DIV/0!	#DIV/0!	#DIV/0!
1782	b01656	#DIV/0!	#DIV/0!	#DIV/0!	NEG	#DIV/0!	#DIV/0!	#DIV/0!
1783	b00617	#DIV/0!	#DIV/0!	#DIV/0!	NEG	#DIV/0!	#DIV/0!	#DIV/0!
1784	b03236	#DIV/0!	#DIV/0!	#DIV/0!	NEG	#DIV/0!	#DIV/0!	#DIV/0!
1785	b02913	#DIV/0!	#DIV/0!	#DIV/0!	NEG	#DIV/0!	#DIV/0!	#DIV/0!
1786	b02639	#DIV/0!	#DIV/0!	#DIV/0!	NEG	#DIV/0!	#DIV/0!	#DIV/0!
1787	b02226	#DIV/0!	#DIV/0!	#DIV/0!	NEG	#DIV/0!	#DIV/0!	#DIV/0!
1788	b01684	#DIV/0!	#DIV/0!	#DIV/0!	NEG	#DIV/0!	#DIV/0!	#DIV/0!
1789	b00584	#DIV/0!	#DIV/0!	#DIV/0!	NEG	#DIV/0!	#DIV/0!	#DIV/0!
1790	b03324	#DIV/0!	#DIV/0!	#DIV/0!	NEG	#DIV/0!	#DIV/0!	#DIV/0!
1791	b02823	#DIV/0!	#DIV/0!	#DIV/0!	NEG	#DIV/0!	#DIV/0!	#DIV/0!
1792	b02411	#DIV/0!	#DIV/0!	#DIV/0!	NEG	#DIV/0!	#DIV/0!	#DIV/0!
1793	b02337	#DIV/0!	#DIV/0!	#DIV/0!	NEG	#DIV/0!	#DIV/0!	#DIV/0!
1794	b01836	#DIV/0!	#DIV/0!	#DIV/0!	NEG	#DIV/0!	#DIV/0!	#DIV/0!
1795	b00769	#DIV/0!	#DIV/0!	#DIV/0!	NEG	#DIV/0!	#DIV/0!	#DIV/0!
1796	b03305	#DIV/0!	#DIV/0!	#DIV/0!	NEG	#DIV/0!	#DIV/0!	#DIV/0!
1797	b02808	#DIV/0!	#DIV/0!	#DIV/0!	NEG	#DIV/0!	#DIV/0!	#DIV/0!
1798	b02439	#DIV/0!	#DIV/0!	#DIV/0!	NEG	#DIV/0!	#DIV/0!	#DIV/0!
1799	b02323	#DIV/0!	#DIV/0!	#DIV/0!	NEG	#DIV/0!	#DIV/0!	#DIV/0!
1800	b01779	#DIV/0!	#DIV/0!	#DIV/0!	NEG	#DIV/0!	#DIV/0!	#DIV/0!
1801	b00706	#DIV/0!	#DIV/0!	#DIV/0!	NEG	#DIV/0!	#DIV/0!	#DIV/0!
1802	b01821	#DIV/0!	#DIV/0!	#DIV/0!	NEG	#DIV/0!	#DIV/0!	#DIV/0!
1803	b03279	#DIV/0!	#DIV/0!	#DIV/0!	NEG	#DIV/0!	#DIV/0!	#DIV/0!
1804	b02796	#DIV/0!	#DIV/0!	#DIV/0!	NEG	#DIV/0!	#DIV/0!	#DIV/0!
1805	b02448	#DIV/0!	#DIV/0!	#DIV/0!	NEG	#DIV/0!	#DIV/0!	#DIV/0!
1806	b02325	#DIV/0!	#DIV/0!	#DIV/0!	NEG	#DIV/0!	#DIV/0!	#DIV/0!
1807	b01801	#DIV/0!	#DIV/0!	#DIV/0!	NEG	#DIV/0!	#DIV/0!	#DIV/0!
1808	b00708	#DIV/0!	#DIV/0!	#DIV/0!	NEG	#DIV/0!	#DIV/0!	#DIV/0!
1809	b02284	#DIV/0!	#DIV/0!	#DIV/0!	NEG	#DIV/0!	#DIV/0!	#DIV/0!
1810	b02765	#DIV/0!	#DIV/0!	#DIV/0!	NEG	#DIV/0!	#DIV/0!	#DIV/0!
1811	b02438	#DIV/0!	#DIV/0!	#DIV/0!	NEG	#DIV/0!	#DIV/0!	#DIV/0!
1812	b02270	#DIV/0!	#DIV/0!	#DIV/0!	NEG	#DIV/0!	#DIV/0!	#DIV/0!
1813	b01813	#DIV/0!	#DIV/0!	#DIV/0!	NEG	#DIV/0!	#DIV/0!	#DIV/0!
1814	b00694	#DIV/0!	#DIV/0!	#DIV/0!	NEG	#DIV/0!	#DIV/0!	#DIV/0!
1815	b03284	#DIV/0!	#DIV/0!	#DIV/0!	NEG	#DIV/0!	#DIV/0!	#DIV/0!
1816	b02770	#DIV/0!	#DIV/0!	#DIV/0!	NEG	#DIV/0!	#DIV/0!	#DIV/0!
1817	b02452	#DIV/0!	#DIV/0!	#DIV/0!	NEG	#DIV/0!	#DIV/0!	#DIV/0!
1818	b02318	#DIV/0!	#DIV/0!	#DIV/0!	NEG	#DIV/0!	#DIV/0!	#DIV/0!
1819	b01747	#DIV/0!	#DIV/0!	#DIV/0!	NEG	#DIV/0!	#DIV/0!	#DIV/0!
1820	b00696	#DIV/0!	#DIV/0!	#DIV/0!	NEG	#DIV/0!	#DIV/0!	#DIV/0!
1821	b00705	#DIV/0!	#DIV/0!	#DIV/0!	NEG	#DIV/0!	#DIV/0!	#DIV/0!
1822	b01738	#DIV/0!	#DIV/0!	#DIV/0!	NEG	#DIV/0!	#DIV/0!	#DIV/0!
1823	b03342	#DIV/0!	#DIV/0!	#DIV/0!	NEG	#DIV/0!	#DIV/0!	#DIV/0!
1824	b02761	#DIV/0!	#DIV/0!	#DIV/0!	NEG	#DIV/0!	#DIV/0!	#DIV/0!
1825	b02522	#DIV/0!	#DIV/0!	#DIV/0!	NEG	#DIV/0!	#DIV/0!	#DIV/0!
1826	b02023	#DIV/0!	#DIV/0!	#DIV/0!	NEG	#DIV/0!	#DIV/0!	#DIV/0!
1827	b01918	#DIV/0!	#DIV/0!	#DIV/0!	NEG	#DIV/0!	#DIV/0!	#DIV/0!
1828	b00780	#DIV/0!	#DIV/0!	#DIV/0!	NEG	#DIV/0!	#DIV/0!	#DIV/0!
1829	b02014	#DIV/0!	#DIV/0!	#DIV/0!	NEG	#DIV/0!	#DIV/0!	#DIV/0!
1830	b03367	#DIV/0!	#DIV/0!	#DIV/0!	NEG	#DIV/0!	#DIV/0!	#DIV/0!
1831	b02753	#DIV/0!	#DIV/0!	#DIV/0!	NEG	#DIV/0!	#DIV/0!	#DIV/0!
1832	b02487	#DIV/0!	#DIV/0!	#DIV/0!	NEG	#DIV/0!	#DIV/0!	#DIV/0!
1833	b02031	#DIV/0!	#DIV/0!	#DIV/0!	NEG	#DIV/0!	#DIV/0!	#DIV/0!
1834	b01885	#DIV/0!	#DIV/0!	#DIV/0!	NEG	#DIV/0!	#DIV/0!	#DIV/0!
1835	b00841	#DIV/0!	#DIV/0!	#DIV/0!	NEG	#DIV/0!	#DIV/0!	#DIV/0!
1836	b03334	#DIV/0!	#DIV/0!	#DIV/0!	NEG	#DIV/0!	#DIV/0!	#DIV/0!
1837	b02741	#DIV/0!	#DIV/0!	#DIV/0!	NEG	#DIV/0!	#DIV/0!	#DIV/0!
1838	b02525	#DIV/0!	#DIV/0!	#DIV/0!	NEG	#DIV/0!	#DIV/0!	#DIV/0!
1839	b02036	#DIV/0!	#DIV/0!	#DIV/0!	NEG	#DIV/0!	#DIV/0!	#DIV/0!
1840	b01863	#DIV/0!	#DIV/0!	#DIV/0!	NEG	#DIV/0!	#DIV/0!	#DIV/0!
1841	b00808	#DIV/0!	#DIV/0!	#DIV/0!	NEG	#DIV/0!	#DIV/0!	#DIV/0!
1842	b03332	#DIV/0!	#DIV/0!	#DIV/0!	NEG	#DIV/0!	#DIV/0!	#DIV/0!
1843	b02743	#DIV/0!	#DIV/0!	#DIV/0!	NEG	#DIV/0!	#DIV/0!	#DIV/0!
1844	b02491	#DIV/0!	#DIV/0!	#DIV/0!	NEG	#DIV/0!	#DIV/0!	#DIV/0!
1845	b02016	#DIV/0!	#DIV/0!	#DIV/0!	NEG	#DIV/0!	#DIV/0!	#DIV/0!
1846	b01862	#DIV/0!	#DIV/0!	#DIV/0!	NEG	#DIV/0!	#DIV/0!	#DIV/0!
1847	b00809	#DIV/0!	#DIV/0!	#DIV/0!	NEG	#DIV/0!	#DIV/0!	#DIV/0!
1848	b03346	#DIV/0!	#DIV/0!	#DIV/0!	NEG	#DIV/0!	#DIV/0!	#DIV/0!
1849	b02735	#DIV/0!	#DIV/0!	#DIV/0!	NEG	#DIV/0!	#DIV/0!	#DIV/0!
1850	b02489	#DIV/0!	#DIV/0!	#DIV/0!	NEG	#DIV/0!	#DIV/0!	#DIV/0!
1851	b02077	#DIV/0!	#DIV/0!	#DIV/0!	NEG	#DIV/0!	#DIV/0!	#DIV/0!
1852	b01858	#DIV/0!	#DIV/0!	#DIV/0!	NEG	#DIV/0!	#DIV/0!	#DIV/0!
1853	b00845	#DIV/0!	#DIV/0!	#DIV/0!	NEG	#DIV/0!	#DIV/0!	#DIV/0!
1854	b02081	#DIV/0!	#DIV/0!	#DIV/0!	NEG	#DIV/0!	#DIV/0!	#DIV/0!
1855	b03327	#DIV/0!	#DIV/0!	#DIV/0!	NEG	#DIV/0!	#DIV/0!	#DIV/0!
1856	b02727	#DIV/0!	#DIV/0!	#DIV/0!	NEG	#DIV/0!	#DIV/0!	#DIV/0!
1857	b02530	#DIV/0!	#DIV/0!	#DIV/0!	NEG	#DIV/0!	#DIV/0!	#DIV/0!
1858	b02074	#DIV/0!	#DIV/0!	#DIV/0!	NEG	#DIV/0!	#DIV/0!	#DIV/0!
1859	b01924	#DIV/0!	#DIV/0!	#DIV/0!	NEG	#DIV/0!	#DIV/0!	#DIV/0!
1860	b00781	#DIV/0!	#DIV/0!	#DIV/0!	NEG	#DIV/0!	#DIV/0!	#DIV/0!
1861	b03335	#DIV/0!	#DIV/0!	#DIV/0!	NEG	#DIV/0!	#DIV/0!	#DIV/0!
1862	b02742	#DIV/0!	#DIV/0!	#DIV/0!	NEG	#DIV/0!	#DIV/0!	#DIV/0!
1863	b02492	#DIV/0!	#DIV/0!	#DIV/0!	NEG	#DIV/0!	#DIV/0!	#DIV/0!
1864	b02021	#DIV/0!	#DIV/0!	#DIV/0!	NEG	#DIV/0!	#DIV/0!	#DIV/0!
1865	b01857	#DIV/0!	#DIV/0!	#DIV/0!	NEG	#DIV/0!	#DIV/0!	#DIV/0!
1866	b00807	#DIV/0!	#DIV/0!	#DIV/0!	NEG	#DIV/0!	#DIV/0!	#DIV/0!
1867	b03366	#DIV/0!	#DIV/0!	#DIV/0!	NEG	#DIV/0!	#DIV/0!	#DIV/0!
1869	b02511	#DIV/0!	#DIV/0!	#DIV/0!	NEG	#DIV/0!	#DIV/0!	#DIV/0!
1870	b02008	#DIV/0!	#DIV/0!	#DIV/0!	NEG	#DIV/0!	#DIV/0!	#DIV/0!
1871	b01860	#DIV/0!	#DIV/0!	#DIV/0!	NEG	#DIV/0!	#DIV/0!	#DIV/0!
1872	b00839	#DIV/0!	#DIV/0!	#DIV/0!	NEG	#DIV/0!	#DIV/0!	#DIV/0!
1874	b01922	#DIV/0!	#DIV/0!	#DIV/0!	NEG	#DIV/0!	#DIV/0!	#DIV/0!
1876	b03357	#DIV/0!	#DIV/0!	#DIV/0!	NEG	#DIV/0!	#DIV/0!	#DIV/0!
1877	b02748	#DIV/0!	#DIV/0!	#DIV/0!	NEG	#DIV/0!	#DIV/0!	#DIV/0!
1878	b02500	#DIV/0!	#DIV/0!	#DIV/0!	NEG	#DIV/0!	#DIV/0!	#DIV/0!
1879	b02028	#DIV/0!	#DIV/0!	#DIV/0!	NEG	#DIV/0!	#DIV/0!	#DIV/0!
1880	b01886	#DIV/0!	#DIV/0!	#DIV/0!	NEG	#DIV/0!	#DIV/0!	#DIV/0!
1881	b00810	#DIV/0!	#DIV/0!	#DIV/0!	NEG	#DIV/0!	#DIV/0!	#DIV/0!
1882	b03347	#DIV/0!	#DIV/0!	#DIV/0!	NEG	#DIV/0!	#DIV/0!	#DIV/0!
1883	b02745	#DIV/0!	#DIV/0!	#DIV/0!	NEG	#DIV/0!	#DIV/0!	#DIV/0!
1884	b02485	#DIV/0!	#DIV/0!	#DIV/0!	NEG	#DIV/0!	#DIV/0!	#DIV/0!
1885	b02037	#DIV/0!	#DIV/0!	#DIV/0!	NEG	#DIV/0!	#DIV/0!	#DIV/0!
1886	b01929	#DIV/0!	#DIV/0!	#DIV/0!	NEG	#DIV/0!	#DIV/0!	#DIV/0!
1887	b00865	#DIV/0!	#DIV/0!	#DIV/0!	NEG	#DIV/0!	#DIV/0!	#DIV/0!
1890	b02524	#DIV/0!	#DIV/0!	#DIV/0!	NEG	#DIV/0!	#DIV/0!	#DIV/0!
1891	b02044	#DIV/0!	#DIV/0!	#DIV/0!	NEG	#DIV/0!	#DIV/0!	#DIV/0!
1892	b01875	#DIV/0!	#DIV/0!	#DIV/0!	NEG	#DIV/0!	#DIV/0!	#DIV/0!
1893	b00863	#DIV/0!	#DIV/0!	#DIV/0!	NEG	#DIV/0!	#DIV/0!	#DIV/0!
1894	b01890	#DIV/0!	#DIV/0!	#DIV/0!	NEG	#DIV/0!	#DIV/0!	#DIV/0!
1896	b01868	#DIV/0!	#DIV/0!	#DIV/0!	NEG	#DIV/0!	#DIV/0!	#DIV/0!
1897	b00784	#DIV/0!	#DIV/0!	#DIV/0!	NEG	#DIV/0!	#DIV/0!	#DIV/0!
1903	b01887	#DIV/0!	#DIV/0!	#DIV/0!	NEG	#DIV/0!	#DIV/0!	#DIV/0!
1904	b00817	#DIV/0!	#DIV/0!	#DIV/0!	NEG	#DIV/0!	#DIV/0!	#DIV/0!
1907	b03353	#DIV/0!	#DIV/0!	#DIV/0!	NEG	#DIV/0!	#DIV/0!	#DIV/0!
1908	b02747	#DIV/0!	#DIV/0!	#DIV/0!	NEG	#DIV/0!	#DIV/0!	#DIV/0!
1909	b02520	#DIV/0!	#DIV/0!	#DIV/0!	NEG	#DIV/0!	#DIV/0!	#DIV/0!
1910	b02059	#DIV/0!	#DIV/0!	#DIV/0!	NEG	#DIV/0!	#DIV/0!	#DIV/0!
1911	b01910	#DIV/0!	#DIV/0!	#DIV/0!	NEG	#DIV/0!	#DIV/0!	#DIV/0!
1912	b00796	#DIV/0!	#DIV/0!	#DIV/0!	NEG	#DIV/0!	#DIV/0!	#DIV/0!
1915	b00802	#DIV/0!	#DIV/0!	#DIV/0!	NEG	#DIV/0!	#DIV/0!	#DIV/0!
1916	b03348	#DIV/0!	#DIV/0!	#DIV/0!	NEG	#DIV/0!	#DIV/0!	#DIV/0!
1917	b02713	#DIV/0!	#DIV/0!	#DIV/0!	NEG	#DIV/0!	#DIV/0!	#DIV/0!
1918	b02534	#DIV/0!	#DIV/0!	#DIV/0!	NEG	#DIV/0!	#DIV/0!	#DIV/0!
1919	b02051	#DIV/0!	#DIV/0!	#DIV/0!	NEG	#DIV/0!	#DIV/0!	#DIV/0!
1920	b01884	#DIV/0!	#DIV/0!	#DIV/0!	NEG	#DIV/0!	#DIV/0!	#DIV/0!
1921	b00787	#DIV/0!	#DIV/0!	#DIV/0!	NEG	#DIV/0!	#DIV/0!	#DIV/0!
1922	b02069	#DIV/0!	#DIV/0!	#DIV/0!	NEG	#DIV/0!	#DIV/0!	#DIV/0!
1923	b00814	#DIV/0!	#DIV/0!	#DIV/0!	NEG	#DIV/0!	#DIV/0!	#DIV/0!
1924	b03345	#DIV/0!	#DIV/0!	#DIV/0!	NEG	#DIV/0!	#DIV/0!	#DIV/0!
1925	b02716	#DIV/0!	#DIV/0!	#DIV/0!	NEG	#DIV/0!	#DIV/0!	#DIV/0!
1926	b02505	#DIV/0!	#DIV/0!	#DIV/0!	NEG	#DIV/0!	#DIV/0!	#DIV/0!
1927	b02048	#DIV/0!	#DIV/0!	#DIV/0!	NEG	#DIV/0!	#DIV/0!	#DIV/0!
1928	b01871	#DIV/0!	#DIV/0!	#DIV/0!	NEG	#DIV/0!	#DIV/0!	#DIV/0!
1929	b00805	#DIV/0!	#DIV/0!	#DIV/0!	NEG	#DIV/0!	#DIV/0!	#DIV/0!
1930	b03351	#DIV/0!	#DIV/0!	#DIV/0!	NEG	#DIV/0!	#DIV/0!	#DIV/0!
1931	b02762	#DIV/0!	#DIV/0!	#DIV/0!	NEG	#DIV/0!	#DIV/0!	#DIV/0!
1932	b02527	#DIV/0!	#DIV/0!	#DIV/0!	NEG	#DIV/0!	#DIV/0!	#DIV/0!
1933	b02070	#DIV/0!	#DIV/0!	#DIV/0!	NEG	#DIV/0!	#DIV/0!	#DIV/0!
1934	b01893	#DIV/0!	#DIV/0!	#DIV/0!	NEG	#DIV/0!	#DIV/0!	#DIV/0!
1935	b00783	#DIV/0!	#DIV/0!	#DIV/0!	NEG	#DIV/0!	#DIV/0!	#DIV/0!
1946	b00837	#DIV/0!	#DIV/0!	#DIV/0!	NEG	#DIV/0!	#DIV/0!	#DIV/0!
1947	b00864	#DIV/0!	#DIV/0!	#DIV/0!	NEG	#DIV/0!	#DIV/0!	#DIV/0!
1948	b00831	#DIV/0!	#DIV/0!	#DIV/0!	NEG	#DIV/0!	#DIV/0!	#DIV/0!
1949	b03215	#DIV/0!	#DIV/0!	#DIV/0!	NEG	#DIV/0!	#DIV/0!	#DIV/0!
1950	b02880	#DIV/0!	#DIV/0!	#DIV/0!	NEG	#DIV/0!	#DIV/0!	#DIV/0!
1951	b02654	#DIV/0!	#DIV/0!	#DIV/0!	NEG	#DIV/0!	#DIV/0!	#DIV/0!
1952	b02212	#DIV/0!	#DIV/0!	#DIV/0!	NEG	#DIV/0!	#DIV/0!	#DIV/0!
1953	b01739	#DIV/0!	#DIV/0!	#DIV/0!	NEG	#DIV/0!	#DIV/0!	#DIV/0!
1954	b00666	#DIV/0!	#DIV/0!	#DIV/0!	NEG	#DIV/0!	#DIV/0!	#DIV/0!
1955	b03273	#DIV/0!	#DIV/0!	#DIV/0!	NEG	#DIV/0!	#DIV/0!	#DIV/0!
1956	b02810	#DIV/0!	#DIV/0!	#DIV/0!	NEG	#DIV/0!	#DIV/0!	#DIV/0!
1957	b02447	#DIV/0!	#DIV/0!	#DIV/0!	NEG	#DIV/0!	#DIV/0!	#DIV/0!
1958	b02276	#DIV/0!	#DIV/0!	#DIV/0!	NEG	#DIV/0!	#DIV/0!	#DIV/0!
1959	b01777	#DIV/0!	#DIV/0!	#DIV/0!	NEG	#DIV/0!	#DIV/0!	#DIV/0!
1960	b00699	#DIV/0!	#DIV/0!	#DIV/0!	NEG	#DIV/0!	#DIV/0!	#DIV/0!
1961	b01797	#DIV/0!	#DIV/0!	#DIV/0!	NEG	#DIV/0!	#DIV/0!	#DIV/0!
1963	b02817	#DIV/0!	#DIV/0!	#DIV/0!	NEG	#DIV/0!	#DIV/0!	#DIV/0!
1965	b02335	#DIV/0!	#DIV/0!	#DIV/0!	NEG	#DIV/0!	#DIV/0!	#DIV/0!
1966	b01826	#DIV/0!	#DIV/0!	#DIV/0!	NEG	#DIV/0!	#DIV/0!	#DIV/0!
1967	b00772	#DIV/0!	#DIV/0!	#DIV/0!	NEG	#DIV/0!	#DIV/0!	#DIV/0!
1968	b02826	#DIV/0!	#DIV/0!	#DIV/0!	NEG	#DIV/0!	#DIV/0!	#DIV/0!
1969	b02413	#DIV/0!	#DIV/0!	#DIV/0!	NEG	#DIV/0!	#DIV/0!	#DIV/0!
1970	b02341	#DIV/0!	#DIV/0!	#DIV/0!	NEG	#DIV/0!	#DIV/0!	#DIV/0!
1971	b01822	#DIV/0!	#DIV/0!	#DIV/0!	NEG	#DIV/0!	#DIV/0!	#DIV/0!
1972	b00768	#DIV/0!	#DIV/0!	#DIV/0!	NEG	#DIV/0!	#DIV/0!	#DIV/0!
1973	b02339	#DIV/0!	#DIV/0!	#DIV/0!	NEG	#DIV/0!	#DIV/0!	#DIV/0!
1974	b03313	#DIV/0!	#DIV/0!	#DIV/0!	NEG	#DIV/0!	#DIV/0!	#DIV/0!
1975	b02767	#DIV/0!	#DIV/0!	#DIV/0!	NEG	#DIV/0!	#DIV/0!	#DIV/0!
1976	b02472	#DIV/0!	#DIV/0!	#DIV/0!	NEG	#DIV/0!	#DIV/0!	#DIV/0!
1977	b02329	#DIV/0!	#DIV/0!	#DIV/0!	NEG	#DIV/0!	#DIV/0!	#DIV/0!
1978	b01776	#DIV/0!	#DIV/0!	#DIV/0!	NEG	#DIV/0!	#DIV/0!	#DIV/0!
1979	b00711	#DIV/0!	#DIV/0!	#DIV/0!	NEG	#DIV/0!	#DIV/0!	#DIV/0!
1980	b01781	#DIV/0!	#DIV/0!	#DIV/0!	NEG	#DIV/0!	#DIV/0!	#DIV/0!
1981	b03321	#DIV/0!	#DIV/0!	#DIV/0!	NEG	#DIV/0!	#DIV/0!	#DIV/0!
1982	b02822	#DIV/0!	#DIV/0!	#DIV/0!	NEG	#DIV/0!	#DIV/0!	#DIV/0!
1983	b02483	#DIV/0!	#DIV/0!	#DIV/0!	NEG	#DIV/0!	#DIV/0!	#DIV/0!
1984	b02282	#DIV/0!	#DIV/0!	#DIV/0!	NEG	#DIV/0!	#DIV/0!	#DIV/0!
1985	b01817	#DIV/0!	#DIV/0!	#DIV/0!	NEG	#DIV/0!	#DIV/0!	#DIV/0!
1986	b00702	#DIV/0!	#DIV/0!	#DIV/0!	NEG	#DIV/0!	#DIV/0!	#DIV/0!
1987	b03287	#DIV/0!	#DIV/0!	#DIV/0!	NEG	#DIV/0!	#DIV/0!	#DIV/0!
1988	b02788	#DIV/0!	#DIV/0!	#DIV/0!	NEG	#DIV/0!	#DIV/0!	#DIV/0!
1989	b02464	#DIV/0!	#DIV/0!	#DIV/0!	NEG	#DIV/0!	#DIV/0!	#DIV/0!
1990	b02306	#DIV/0!	#DIV/0!	#DIV/0!	NEG	#DIV/0!	#DIV/0!	#DIV/0!
1991	b01788	#DIV/0!	#DIV/0!	#DIV/0!	NEG	#DIV/0!	#DIV/0!	#DIV/0!
1992	b00704	#DIV/0!	#DIV/0!	#DIV/0!	NEG	#DIV/0!	#DIV/0!	#DIV/0!
1993	b02315	#DIV/0!	#DIV/0!	#DIV/0!	NEG	#DIV/0!	#DIV/0!	#DIV/0!
1994	b01823	#DIV/0!	#DIV/0!	#DIV/0!	NEG	#DIV/0!	#DIV/0!	#DIV/0!
1995	b03292	#DIV/0!	#DIV/0!	#DIV/0!	NEG	#DIV/0!	#DIV/0!	#DIV/0!
1996	b02766	#DIV/0!	#DIV/0!	#DIV/0!	NEG	#DIV/0!	#DIV/0!	#DIV/0!
1997	b02443	#DIV/0!	#DIV/0!	#DIV/0!	NEG	#DIV/0!	#DIV/0!	#DIV/0!
1998	b02317	#DIV/0!	#DIV/0!	#DIV/0!	NEG	#DIV/0!	#DIV/0!	#DIV/0!
1999	b01784	#DIV/0!	#DIV/0!	#DIV/0!	NEG	#DIV/0!	#DIV/0!	#DIV/0!
2000	b00712	#DIV/0!	#DIV/0!	#DIV/0!	NEG	#DIV/0!	#DIV/0!	#DIV/0!
2001	b03323	#DIV/0!	#DIV/0!	#DIV/0!	NEG	#DIV/0!	#DIV/0!	#DIV/0!
2002	b02812	#DIV/0!	#DIV/0!	#DIV/0!	NEG	#DIV/0!	#DIV/0!	#DIV/0!
2003	b02476	#DIV/0!	#DIV/0!	#DIV/0!	NEG	#DIV/0!	#DIV/0!	#DIV/0!
2004	b02342	#DIV/0!	#DIV/0!	#DIV/0!	NEG	#DIV/0!	#DIV/0!	#DIV/0!
2005	b01839	#DIV/0!	#DIV/0!	#DIV/0!	NEG	#DIV/0!	#DIV/0!	#DIV/0!
2006	b00771	#DIV/0!	#DIV/0!	#DIV/0!	NEG	#DIV/0!	#DIV/0!	#DIV/0!
2007	b03298	#DIV/0!	#DIV/0!	#DIV/0!	NEG	#DIV/0!	#DIV/0!	#DIV/0!
2008	b02797	#DIV/0!	#DIV/0!	#DIV/0!	NEG	#DIV/0!	#DIV/0!	#DIV/0!
2009	b02462	#DIV/0!	#DIV/0!	#DIV/0!	NEG	#DIV/0!	#DIV/0!	#DIV/0!
2010	b02322	#DIV/0!	#DIV/0!	#DIV/0!	NEG	#DIV/0!	#DIV/0!	#DIV/0!
2011	b01753	#DIV/0!	#DIV/0!	#DIV/0!	NEG	#DIV/0!	#DIV/0!	#DIV/0!
2012	b00739	#DIV/0!	#DIV/0!	#DIV/0!	NEG	#DIV/0!	#DIV/0!	#DIV/0!
2013	b03310	#DIV/0!	#DIV/0!	#DIV/0!	NEG	#DIV/0!	#DIV/0!	#DIV/0!
2014	b02802	#DIV/0!	#DIV/0!	#DIV/0!	NEG	#DIV/0!	#DIV/0!	#DIV/0!
2015	b02458	#DIV/0!	#DIV/0!	#DIV/0!	NEG	#DIV/0!	#DIV/0!	#DIV/0!
2016	b02300	#DIV/0!	#DIV/0!	#DIV/0!	NEG	#DIV/0!	#DIV/0!	#DIV/0!
2017	b01764	#DIV/0!	#DIV/0!	#DIV/0!	NEG	#DIV/0!	#DIV/0!	#DIV/0!
2018	b00740	#DIV/0!	#DIV/0!	#DIV/0!	NEG	#DIV/0!	#DIV/0!	#DIV/0!
2019	b01740	#DIV/0!	#DIV/0!	#DIV/0!	NEG	#DIV/0!	#DIV/0!	#DIV/0!
2020	b03278	#DIV/0!	#DIV/0!	#DIV/0!	NEG	#DIV/0!	#DIV/0!	#DIV/0!
2021	b02773	#DIV/0!	#DIV/0!	#DIV/0!	NEG	#DIV/0!	#DIV/0!	#DIV/0!
2022	b02450	#DIV/0!	#DIV/0!	#DIV/0!	NEG	#DIV/0!	#DIV/0!	#DIV/0!
2023	b02291	#DIV/0!	#DIV/0!	#DIV/0!	NEG	#DIV/0!	#DIV/0!	#DIV/0!
2024	b01782	#DIV/0!	#DIV/0!	#DIV/0!	NEG	#DIV/0!	#DIV/0!	#DIV/0!
2025	b00715	#DIV/0!	#DIV/0!	#DIV/0!	NEG	#DIV/0!	#DIV/0!	#DIV/0!
2026	b01783	#DIV/0!	#DIV/0!	#DIV/0!	NEG	#DIV/0!	#DIV/0!	#DIV/0!
2027	b03291	#DIV/0!	#DIV/0!	#DIV/0!	NEG	#DIV/0!	#DIV/0!	#DIV/0!
2028	b02795	#DIV/0!	#DIV/0!	#DIV/0!	NEG	#DIV/0!	#DIV/0!	#DIV/0!
2029	b02471	#DIV/0!	#DIV/0!	#DIV/0!	NEG	#DIV/0!	#DIV/0!	#DIV/0!
2030	b02328	#DIV/0!	#DIV/0!	#DIV/0!	NEG	#DIV/0!	#DIV/0!	#DIV/0!
2031	b01811	#DIV/0!	#DIV/0!	#DIV/0!	NEG	#DIV/0!	#DIV/0!	#DIV/0!
2032	b00750	#DIV/0!	#DIV/0!	#DIV/0!	NEG	#DIV/0!	#DIV/0!	#DIV/0!
2033	b01787	#DIV/0!	#DIV/0!	#DIV/0!	NEG	#DIV/0!	#DIV/0!	#DIV/0!
2034	b03308	#DIV/0!	#DIV/0!	#DIV/0!	NEG	#DIV/0!	#DIV/0!	#DIV/0!
2035	b02772	#DIV/0!	#DIV/0!	#DIV/0!	NEG	#DIV/0!	#DIV/0!	#DIV/0!
2036	b02451	#DIV/0!	#DIV/0!	#DIV/0!	NEG	#DIV/0!	#DIV/0!	#DIV/0!
2037	b02327	#DIV/0!	#DIV/0!	#DIV/0!	NEG	#DIV/0!	#DIV/0!	#DIV/0!
2038	b01808	#DIV/0!	#DIV/0!	#DIV/0!	NEG	#DIV/0!	#DIV/0!	#DIV/0!
2039	b00701	#DIV/0!	#DIV/0!	#DIV/0!	NEG	#DIV/0!	#DIV/0!	#DIV/0!
2040	b03303	#DIV/0!	#DIV/0!	#DIV/0!	NEG	#DIV/0!	#DIV/0!	#DIV/0!
2041	b02801	#DIV/0!	#DIV/0!	#DIV/0!	NEG	#DIV/0!	#DIV/0!	#DIV/0!
2042	b02474	#DIV/0!	#DIV/0!	#DIV/0!	NEG	#DIV/0!	#DIV/0!	#DIV/0!
2043	b02314	#DIV/0!	#DIV/0!	#DIV/0!	NEG	#DIV/0!	#DIV/0!	#DIV/0!
2044	b01755	#DIV/0!	#DIV/0!	#DIV/0!	NEG	#DIV/0!	#DIV/0!	#DIV/0!
2045	b00682	#DIV/0!	#DIV/0!	#DIV/0!	NEG	#DIV/0!	#DIV/0!	#DIV/0!
2046	b03283	#DIV/0!	#DIV/0!	#DIV/0!	NEG	#DIV/0!	#DIV/0!	#DIV/0!
2047	b02784	#DIV/0!	#DIV/0!	#DIV/0!	NEG	#DIV/0!	#DIV/0!	#DIV/0!
2048	b02470	#DIV/0!	#DIV/0!	#DIV/0!	NEG	#DIV/0!	#DIV/0!	#DIV/0!
2049	b02313	#DIV/0!	#DIV/0!	#DIV/0!	NEG	#DIV/0!	#DIV/0!	#DIV/0!
2050	b01792	#DIV/0!	#DIV/0!	#DIV/0!	NEG	#DIV/0!	#DIV/0!	#DIV/0!
2051	b00730	#DIV/0!	#DIV/0!	#DIV/0!	NEG	#DIV/0!	#DIV/0!	#DIV/0!
2052	b03302	#DIV/0!	#DIV/0!	#DIV/0!	NEG	#DIV/0!	#DIV/0!	#DIV/0!
2053	b02793	#DIV/0!	#DIV/0!	#DIV/0!	NEG	#DIV/0!	#DIV/0!	#DIV/0!
2054	b02457	#DIV/0!	#DIV/0!	#DIV/0!	NEG	#DIV/0!	#DIV/0!	#DIV/0!
2055	b02310	#DIV/0!	#DIV/0!	#DIV/0!	NEG	#DIV/0!	#DIV/0!	#DIV/0!
2056	b01816	#DIV/0!	#DIV/0!	#DIV/0!	NEG	#DIV/0!	#DIV/0!	#DIV/0!
2057	b00709	#DIV/0!	#DIV/0!	#DIV/0!	NEG	#DIV/0!	#DIV/0!	#DIV/0!
2058	b03301	#DIV/0!	#DIV/0!	#DIV/0!	NEG	#DIV/0!	#DIV/0!	#DIV/0!
2059	b02792	#DIV/0!	#DIV/0!	#DIV/0!	NEG	#DIV/0!	#DIV/0!	#DIV/0!
2060	b02424	#DIV/0!	#DIV/0!	#DIV/0!	NEG	#DIV/0!	#DIV/0!	#DIV/0!
2061	b02302	#DIV/0!	#DIV/0!	#DIV/0!	NEG	#DIV/0!	#DIV/0!	#DIV/0!
2062	b01798	#DIV/0!	#DIV/0!	#DIV/0!	NEG	#DIV/0!	#DIV/0!	#DIV/0!
2063	b00698	#DIV/0!	#DIV/0!	#DIV/0!	NEG	#DIV/0!	#DIV/0!	#DIV/0!
2064	b02799	#DIV/0!	#DIV/0!	#DIV/0!	NEG	#DIV/0!	#DIV/0!	#DIV/0!
2065	b02425	#DIV/0!	#DIV/0!	#DIV/0!	NEG	#DIV/0!	#DIV/0!	#DIV/0!
2066	b02286	#DIV/0!	#DIV/0!	#DIV/0!	NEG	#DIV/0!	#DIV/0!	#DIV/0!
2067	b01812	#DIV/0!	#DIV/0!	#DIV/0!	NEG	#DIV/0!	#DIV/0!	#DIV/0!
2068	b00707	#DIV/0!	#DIV/0!	#DIV/0!	NEG	#DIV/0!	#DIV/0!	#DIV/0!
2069	b01795	#DIV/0!	#DIV/0!	#DIV/0!	NEG	#DIV/0!	#DIV/0!	#DIV/0!
2070	b02293	#DIV/0!	#DIV/0!	#DIV/0!	NEG	#DIV/0!	#DIV/0!	#DIV/0!
2071	b02466	#DIV/0!	#DIV/0!	#DIV/0!	NEG	#DIV/0!	#DIV/0!	#DIV/0!
2072	b02273	#DIV/0!	#DIV/0!	#DIV/0!	NEG	#DIV/0!	#DIV/0!	#DIV/0!
2073	b01742	#DIV/0!	#DIV/0!	#DIV/0!	NEG	#DIV/0!	#DIV/0!	#DIV/0!
2074	b00747	#DIV/0!	#DIV/0!	#DIV/0!	NEG	#DIV/0!	#DIV/0!	#DIV/0!
2075	b00724	#DIV/0!	#DIV/0!	#DIV/0!	NEG	#DIV/0!	#DIV/0!	#DIV/0!
2076	b00732	#DIV/0!	#DIV/0!	#DIV/0!	NEG	#DIV/0!	#DIV/0!	#DIV/0!
2077	b03276	#DIV/0!	#DIV/0!	#DIV/0!	NEG	#DIV/0!	#DIV/0!	#DIV/0!
2078	b02777	#DIV/0!	#DIV/0!	#DIV/0!	NEG	#DIV/0!	#DIV/0!	#DIV/0!
2079	b02442	#DIV/0!	#DIV/0!	#DIV/0!	NEG	#DIV/0!	#DIV/0!	#DIV/0!
2080	b02292	#DIV/0!	#DIV/0!	#DIV/0!	NEG	#DIV/0!	#DIV/0!	#DIV/0!
2081	b01756	#DIV/0!	#DIV/0!	#DIV/0!	NEG	#DIV/0!	#DIV/0!	#DIV/0!
2082	b00717	#DIV/0!	#DIV/0!	#DIV/0!	NEG	#DIV/0!	#DIV/0!	#DIV/0!
2083	b02475	#DIV/0!	#DIV/0!	#DIV/0!	NEG	#DIV/0!	#DIV/0!	#DIV/0!
2084	b02275	#DIV/0!	#DIV/0!	#DIV/0!	NEG	#DIV/0!	#DIV/0!	#DIV/0!
2085	b01767	#DIV/0!	#DIV/0!	#DIV/0!	NEG	#DIV/0!	#DIV/0!	#DIV/0!
2086	b00720	#DIV/0!	#DIV/0!	#DIV/0!	NEG	#DIV/0!	#DIV/0!	#DIV/0!
2087	b03304	#DIV/0!	#DIV/0!	#DIV/0!	NEG	#DIV/0!	#DIV/0!	#DIV/0!
2088	b02782	#DIV/0!	#DIV/0!	#DIV/0!	NEG	#DIV/0!	#DIV/0!	#DIV/0!
2089	b02456	#DIV/0!	#DIV/0!	#DIV/0!	NEG	#DIV/0!	#DIV/0!	#DIV/0!
2090	b02296	#DIV/0!	#DIV/0!	#DIV/0!	NEG	#DIV/0!	#DIV/0!	#DIV/0!
2091	b01746	#DIV/0!	#DIV/0!	#DIV/0!	NEG	#DIV/0!	#DIV/0!	#DIV/0!
2092	b00749	#DIV/0!	#DIV/0!	#DIV/0!	NEG	#DIV/0!	#DIV/0!	#DIV/0!
2093	b02768	#DIV/0!	#DIV/0!	#DIV/0!	NEG	#DIV/0!	#DIV/0!	#DIV/0!
2094	b02431	#DIV/0!	#DIV/0!	#DIV/0!	NEG	#DIV/0!	#DIV/0!	#DIV/0!
2095	b02272	#DIV/0!	#DIV/0!	#DIV/0!	NEG	#DIV/0!	#DIV/0!	#DIV/0!
2096	b01760	#DIV/0!	#DIV/0!	#DIV/0!	NEG	#DIV/0!	#DIV/0!	#DIV/0!
2097	b00737	#DIV/0!	#DIV/0!	#DIV/0!	NEG	#DIV/0!	#DIV/0!	#DIV/0!
2098	b02277	#DIV/0!	#DIV/0!	#DIV/0!	NEG	#DIV/0!	#DIV/0!	#DIV/0!
2099	b03319	#DIV/0!	#DIV/0!	#DIV/0!	NEG	#DIV/0!	#DIV/0!	#DIV/0!
2100	b02818	#DIV/0!	#DIV/0!	#DIV/0!	NEG	#DIV/0!	#DIV/0!	#DIV/0!
2101	b02416	#DIV/0!	#DIV/0!	#DIV/0!	NEG	#DIV/0!	#DIV/0!	#DIV/0!
2102	b02343	#DIV/0!	#DIV/0!	#DIV/0!	NEG	#DIV/0!	#DIV/0!	#DIV/0!
2104	b00758	#DIV/0!	#DIV/0!	#DIV/0!	NEG	#DIV/0!	#DIV/0!	#DIV/0!
2105	b01751	#DIV/0!	#DIV/0!	#DIV/0!	NEG	#DIV/0!	#DIV/0!	#DIV/0!
2106	b03312	#DIV/0!	#DIV/0!	#DIV/0!	NEG	#DIV/0!	#DIV/0!	#DIV/0!
2107	b02783	#DIV/0!	#DIV/0!	#DIV/0!	NEG	#DIV/0!	#DIV/0!	#DIV/0!
2108	b02426	#DIV/0!	#DIV/0!	#DIV/0!	NEG	#DIV/0!	#DIV/0!	#DIV/0!
2109	b02311	#DIV/0!	#DIV/0!	#DIV/0!	NEG	#DIV/0!	#DIV/0!	#DIV/0!
2110	b01759	#DIV/0!	#DIV/0!	#DIV/0!	NEG	#DIV/0!	#DIV/0!	#DIV/0!
2111	b00751	#DIV/0!	#DIV/0!	#DIV/0!	NEG	#DIV/0!	#DIV/0!	#DIV/0!
2112	b01741	#DIV/0!	#DIV/0!	#DIV/0!	NEG	#DIV/0!	#DIV/0!	#DIV/0!
2113	b03282	#DIV/0!	#DIV/0!	#DIV/0!	NEG	#DIV/0!	#DIV/0!	#DIV/0!
2114	b02806	#DIV/0!	#DIV/0!	#DIV/0!	NEG	#DIV/0!	#DIV/0!	#DIV/0!
2115	b02428	#DIV/0!	#DIV/0!	#DIV/0!	NEG	#DIV/0!	#DIV/0!	#DIV/0!
2116	b02298	#DIV/0!	#DIV/0!	#DIV/0!	NEG	#DIV/0!	#DIV/0!	#DIV/0!
2117	b01773	#DIV/0!	#DIV/0!	#DIV/0!	NEG	#DIV/0!	#DIV/0!	#DIV/0!
2118	b00721	#DIV/0!	#DIV/0!	#DIV/0!	NEG	#DIV/0!	#DIV/0!	#DIV/0!
2119	b02336	#DIV/0!	#DIV/0!	#DIV/0!	NEG	#DIV/0!	#DIV/0!	#DIV/0!
2120	b01833	#DIV/0!	#DIV/0!	#DIV/0!	NEG	#DIV/0!	#DIV/0!	#DIV/0!
2121	b00742	#DIV/0!	#DIV/0!	#DIV/0!	NEG	#DIV/0!	#DIV/0!	#DIV/0!
2122	b03286	#DIV/0!	#DIV/0!	#DIV/0!	NEG	#DIV/0!	#DIV/0!	#DIV/0!
2123	b02790	#DIV/0!	#DIV/0!	#DIV/0!	NEG	#DIV/0!	#DIV/0!	#DIV/0!
2124	b02460	#DIV/0!	#DIV/0!	#DIV/0!	NEG	#DIV/0!	#DIV/0!	#DIV/0!
2125	b02278	#DIV/0!	#DIV/0!	#DIV/0!	NEG	#DIV/0!	#DIV/0!	#DIV/0!
2126	b01791	#DIV/0!	#DIV/0!	#DIV/0!	NEG	#DIV/0!	#DIV/0!	#DIV/0!
2127	b00733	#DIV/0!	#DIV/0!	#DIV/0!	NEG	#DIV/0!	#DIV/0!	#DIV/0!
2128	b03293	#DIV/0!	#DIV/0!	#DIV/0!	NEG	#DIV/0!	#DIV/0!	#DIV/0!
2129	b02781	#DIV/0!	#DIV/0!	#DIV/0!	NEG	#DIV/0!	#DIV/0!	#DIV/0!
2130	b02430	#DIV/0!	#DIV/0!	#DIV/0!	NEG	#DIV/0!	#DIV/0!	#DIV/0!
2131	b02279	#DIV/0!	#DIV/0!	#DIV/0!	NEG	#DIV/0!	#DIV/0!	#DIV/0!
2132	b01778	#DIV/0!	#DIV/0!	#DIV/0!	NEG	#DIV/0!	#DIV/0!	#DIV/0!
2133	b00693	#DIV/0!	#DIV/0!	#DIV/0!	NEG	#DIV/0!	#DIV/0!	#DIV/0!
2134	b03322	#DIV/0!	#DIV/0!	#DIV/0!	NEG	#DIV/0!	#DIV/0!	#DIV/0!
2135	b02825	#DIV/0!	#DIV/0!	#DIV/0!	NEG	#DIV/0!	#DIV/0!	#DIV/0!
2136	b02415	#DIV/0!	#DIV/0!	#DIV/0!	NEG	#DIV/0!	#DIV/0!	#DIV/0!
2137	b02324	#DIV/0!	#DIV/0!	#DIV/0!	NEG	#DIV/0!	#DIV/0!	#DIV/0!
2138	b01796	#DIV/0!	#DIV/0!	#DIV/0!	NEG	#DIV/0!	#DIV/0!	#DIV/0!
2139	b00735	#DIV/0!	#DIV/0!	#DIV/0!	NEG	#DIV/0!	#DIV/0!	#DIV/0!
2140	b03320	#DIV/0!	#DIV/0!	#DIV/0!	NEG	#DIV/0!	#DIV/0!	#DIV/0!
2141	b02819	#DIV/0!	#DIV/0!	#DIV/0!	NEG	#DIV/0!	#DIV/0!	#DIV/0!
2142	b02482	#DIV/0!	#DIV/0!	#DIV/0!	NEG	#DIV/0!	#DIV/0!	#DIV/0!
2143	b02345	#DIV/0!	#DIV/0!	#DIV/0!	NEG	#DIV/0!	#DIV/0!	#DIV/0!
2144	b01820	#DIV/0!	#DIV/0!	#DIV/0!	NEG	#DIV/0!	#DIV/0!	#DIV/0!
2145	b00756	#DIV/0!	#DIV/0!	#DIV/0!	NEG	#DIV/0!	#DIV/0!	#DIV/0!
2146	b03316	#DIV/0!	#DIV/0!	#DIV/0!	NEG	#DIV/0!	#DIV/0!	#DIV/0!
2147	b02813	#DIV/0!	#DIV/0!	#DIV/0!	NEG	#DIV/0!	#DIV/0!	#DIV/0!
2148	b02477	#DIV/0!	#DIV/0!	#DIV/0!	NEG	#DIV/0!	#DIV/0!	#DIV/0!
2149	b02334	#DIV/0!	#DIV/0!	#DIV/0!	NEG	#DIV/0!	#DIV/0!	#DIV/0!
2150	b01834	#DIV/0!	#DIV/0!	#DIV/0!	NEG	#DIV/0!	#DIV/0!	#DIV/0!
2151	b00767	#DIV/0!	#DIV/0!	#DIV/0!	NEG	#DIV/0!	#DIV/0!	#DIV/0!
2152	b03314	#DIV/0!	#DIV/0!	#DIV/0!	NEG	#DIV/0!	#DIV/0!	#DIV/0!
2153	b02821	#DIV/0!	#DIV/0!	#DIV/0!	NEG	#DIV/0!	#DIV/0!	#DIV/0!
2154	b02484	#DIV/0!	#DIV/0!	#DIV/0!	NEG	#DIV/0!	#DIV/0!	#DIV/0!
2155	b02331	#DIV/0!	#DIV/0!	#DIV/0!	NEG	#DIV/0!	#DIV/0!	#DIV/0!
2156	b01842	#DIV/0!	#DIV/0!	#DIV/0!	NEG	#DIV/0!	#DIV/0!	#DIV/0!
2157	b00764	#DIV/0!	#DIV/0!	#DIV/0!	NEG	#DIV/0!	#DIV/0!	#DIV/0!
2158	b03272	#DIV/0!	#DIV/0!	#DIV/0!	NEG	#DIV/0!	#DIV/0!	#DIV/0!
2159	b02775	#DIV/0!	#DIV/0!	#DIV/0!	NEG	#DIV/0!	#DIV/0!	#DIV/0!
2160	b02437	#DIV/0!	#DIV/0!	#DIV/0!	NEG	#DIV/0!	#DIV/0!	#DIV/0!
2161	b02271	#DIV/0!	#DIV/0!	#DIV/0!	NEG	#DIV/0!	#DIV/0!	#DIV/0!
2162	b01780	#DIV/0!	#DIV/0!	#DIV/0!	NEG	#DIV/0!	#DIV/0!	#DIV/0!
2163	b00731	#DIV/0!	#DIV/0!	#DIV/0!	NEG	#DIV/0!	#DIV/0!	#DIV/0!
2164	b03290	#DIV/0!	#DIV/0!	#DIV/0!	NEG	#DIV/0!	#DIV/0!	#DIV/0!
2165	b02780	#DIV/0!	#DIV/0!	#DIV/0!	NEG	#DIV/0!	#DIV/0!	#DIV/0!
2166	b02434	#DIV/0!	#DIV/0!	#DIV/0!	NEG	#DIV/0!	#DIV/0!	#DIV/0!
2167	b02304	#DIV/0!	#DIV/0!	#DIV/0!	NEG	#DIV/0!	#DIV/0!	#DIV/0!
2168	b01794	#DIV/0!	#DIV/0!	#DIV/0!	NEG	#DIV/0!	#DIV/0!	#DIV/0!
2169	b00729	#DIV/0!	#DIV/0!	#DIV/0!	NEG	#DIV/0!	#DIV/0!	#DIV/0!
2170	b03326	#DIV/0!	#DIV/0!	#DIV/0!	NEG	#DIV/0!	#DIV/0!	#DIV/0!
2171	b02815	#DIV/0!	#DIV/0!	#DIV/0!	NEG	#DIV/0!	#DIV/0!	#DIV/0!
2172	b02478	#DIV/0!	#DIV/0!	#DIV/0!	NEG	#DIV/0!	#DIV/0!	#DIV/0!
2173	b02333	#DIV/0!	#DIV/0!	#DIV/0!	NEG	#DIV/0!	#DIV/0!	#DIV/0!
2174	b01830	#DIV/0!	#DIV/0!	#DIV/0!	NEG	#DIV/0!	#DIV/0!	#DIV/0!
2175	b00766	#DIV/0!	#DIV/0!	#DIV/0!	NEG	#DIV/0!	#DIV/0!	#DIV/0!
2176	b00670	#DIV/0!	#DIV/0!	#DIV/0!	NEG	#DIV/0!	#DIV/0!	#DIV/0!
2177	b03281	#DIV/0!	#DIV/0!	#DIV/0!	NEG	#DIV/0!	#DIV/0!	#DIV/0!
2178	b02779	#DIV/0!	#DIV/0!	#DIV/0!	NEG	#DIV/0!	#DIV/0!	#DIV/0!
2179	b02454	#DIV/0!	#DIV/0!	#DIV/0!	NEG	#DIV/0!	#DIV/0!	#DIV/0!
2180	b02297	#DIV/0!	#DIV/0!	#DIV/0!	NEG	#DIV/0!	#DIV/0!	#DIV/0!
2181	b01805	#DIV/0!	#DIV/0!	#DIV/0!	NEG	#DIV/0!	#DIV/0!	#DIV/0!
2182	b00675	#DIV/0!	#DIV/0!	#DIV/0!	NEG	#DIV/0!	#DIV/0!	#DIV/0!
2183	b01752	#DIV/0!	#DIV/0!	#DIV/0!	NEG	#DIV/0!	#DIV/0!	#DIV/0!
2184	b03285	#DIV/0!	#DIV/0!	#DIV/0!	NEG	#DIV/0!	#DIV/0!	#DIV/0!
2185	b02804	#DIV/0!	#DIV/0!	#DIV/0!	NEG	#DIV/0!	#DIV/0!	#DIV/0!
2186	b02433	#DIV/0!	#DIV/0!	#DIV/0!	NEG	#DIV/0!	#DIV/0!	#DIV/0!
2187	b02289	#DIV/0!	#DIV/0!	#DIV/0!	NEG	#DIV/0!	#DIV/0!	#DIV/0!
2188	b01768	#DIV/0!	#DIV/0!	#DIV/0!	NEG	#DIV/0!	#DIV/0!	#DIV/0!
2189	b00723	#DIV/0!	#DIV/0!	#DIV/0!	NEG	#DIV/0!	#DIV/0!	#DIV/0!
2190	b03288	#DIV/0!	#DIV/0!	#DIV/0!	NEG	#DIV/0!	#DIV/0!	#DIV/0!
2191	b02778	#DIV/0!	#DIV/0!	#DIV/0!	NEG	#DIV/0!	#DIV/0!	#DIV/0!
2192	b02436	#DIV/0!	#DIV/0!	#DIV/0!	NEG	#DIV/0!	#DIV/0!	#DIV/0!
2193	b02319	#DIV/0!	#DIV/0!	#DIV/0!	NEG	#DIV/0!	#DIV/0!	#DIV/0!
2194	b01809	#DIV/0!	#DIV/0!	#DIV/0!	NEG	#DIV/0!	#DIV/0!	#DIV/0!
2195	b00679	#DIV/0!	#DIV/0!	#DIV/0!	NEG	#DIV/0!	#DIV/0!	#DIV/0!
2196	b02440	#DIV/0!	#DIV/0!	#DIV/0!	NEG	#DIV/0!	#DIV/0!	#DIV/0!
2197	b02307	#DIV/0!	#DIV/0!	#DIV/0!	NEG	#DIV/0!	#DIV/0!	#DIV/0!
2198	b01761	#DIV/0!	#DIV/0!	#DIV/0!	NEG	#DIV/0!	#DIV/0!	#DIV/0!
2199	b00678	#DIV/0!	#DIV/0!	#DIV/0!	NEG	#DIV/0!	#DIV/0!	#DIV/0!
2200	b03274	#DIV/0!	#DIV/0!	#DIV/0!	NEG	#DIV/0!	#DIV/0!	#DIV/0!
2201	b02769	#DIV/0!	#DIV/0!	#DIV/0!	NEG	#DIV/0!	#DIV/0!	#DIV/0!
2202	b02444	#DIV/0!	#DIV/0!	#DIV/0!	NEG	#DIV/0!	#DIV/0!	#DIV/0!
2203	b02303	#DIV/0!	#DIV/0!	#DIV/0!	NEG	#DIV/0!	#DIV/0!	#DIV/0!
2204	b01749	#DIV/0!	#DIV/0!	#DIV/0!	NEG	#DIV/0!	#DIV/0!	#DIV/0!
2205	b00680	#DIV/0!	#DIV/0!	#DIV/0!	NEG	#DIV/0!	#DIV/0!	#DIV/0!
2206	b03307	#DIV/0!	#DIV/0!	#DIV/0!	NEG	#DIV/0!	#DIV/0!	#DIV/0!
2207	b02800	#DIV/0!	#DIV/0!	#DIV/0!	NEG	#DIV/0!	#DIV/0!	#DIV/0!
2208	b02473	#DIV/0!	#DIV/0!	#DIV/0!	NEG	#DIV/0!	#DIV/0!	#DIV/0!
2209	b02283	#DIV/0!	#DIV/0!	#DIV/0!	NEG	#DIV/0!	#DIV/0!	#DIV/0!
2210	b01748	#DIV/0!	#DIV/0!	#DIV/0!	NEG	#DIV/0!	#DIV/0!	#DIV/0!
2211	b00752	#DIV/0!	#DIV/0!	#DIV/0!	NEG	#DIV/0!	#DIV/0!	#DIV/0!
2212	b03296	#DIV/0!	#DIV/0!	#DIV/0!	NEG	#DIV/0!	#DIV/0!	#DIV/0!
2213	b02809	#DIV/0!	#DIV/0!	#DIV/0!	NEG	#DIV/0!	#DIV/0!	#DIV/0!
2214	b02432	#DIV/0!	#DIV/0!	#DIV/0!	NEG	#DIV/0!	#DIV/0!	#DIV/0!
2215	b02326	#DIV/0!	#DIV/0!	#DIV/0!	NEG	#DIV/0!	#DIV/0!	#DIV/0!
2216	b01804	#DIV/0!	#DIV/0!	#DIV/0!	NEG	#DIV/0!	#DIV/0!	#DIV/0!
2217	b00727	#DIV/0!	#DIV/0!	#DIV/0!	NEG	#DIV/0!	#DIV/0!	#DIV/0!
2218	b00677	#DIV/0!	#DIV/0!	#DIV/0!	NEG	#DIV/0!	#DIV/0!	#DIV/0!
2219	b02453	#DIV/0!	#DIV/0!	#DIV/0!	NEG	#DIV/0!	#DIV/0!	#DIV/0!
2220	b02321	#DIV/0!	#DIV/0!	#DIV/0!	NEG	#DIV/0!	#DIV/0!	#DIV/0!
2221	b01802	#DIV/0!	#DIV/0!	#DIV/0!	NEG	#DIV/0!	#DIV/0!	#DIV/0!
2222	b00754	#DIV/0!	#DIV/0!	#DIV/0!	NEG	#DIV/0!	#DIV/0!	#DIV/0!
2223	b01838	#DIV/0!	#DIV/0!	#DIV/0!	NEG	#DIV/0!	#DIV/0!	#DIV/0!
2224	b02816	#DIV/0!	#DIV/0!	#DIV/0!	NEG	#DIV/0!	#DIV/0!	#DIV/0!
2225	b02481	#DIV/0!	#DIV/0!	#DIV/0!	NEG	#DIV/0!	#DIV/0!	#DIV/0!
2226	b02332	#DIV/0!	#DIV/0!	#DIV/0!	NEG	#DIV/0!	#DIV/0!	#DIV/0!
2227	b01827	#DIV/0!	#DIV/0!	#DIV/0!	NEG	#DIV/0!	#DIV/0!	#DIV/0!
2228	b00761	#DIV/0!	#DIV/0!	#DIV/0!	NEG	#DIV/0!	#DIV/0!	#DIV/0!
2229	b01835	#DIV/0!	#DIV/0!	#DIV/0!	NEG	#DIV/0!	#DIV/0!	#DIV/0!
2230	b01789	#DIV/0!	#DIV/0!	#DIV/0!	NEG	#DIV/0!	#DIV/0!	#DIV/0!
2231	b01722	#DIV/0!	#DIV/0!	#DIV/0!	NEG	#DIV/0!	#DIV/0!	#DIV/0!
2232	b03214	#DIV/0!	#DIV/0!	#DIV/0!	NEG	#DIV/0!	#DIV/0!	#DIV/0!
2233	b02879	#DIV/0!	#DIV/0!	#DIV/0!	NEG	#DIV/0!	#DIV/0!	#DIV/0!
2234	b02653	#DIV/0!	#DIV/0!	#DIV/0!	NEG	#DIV/0!	#DIV/0!	#DIV/0!
2235	b02210	#DIV/0!	#DIV/0!	#DIV/0!	NEG	#DIV/0!	#DIV/0!	#DIV/0!
2236	b01725	#DIV/0!	#DIV/0!	#DIV/0!	NEG	#DIV/0!	#DIV/0!	#DIV/0!
2237	b00650	#DIV/0!	#DIV/0!	#DIV/0!	NEG	#DIV/0!	#DIV/0!	#DIV/0!
2238	b03213	#DIV/0!	#DIV/0!	#DIV/0!	NEG	#DIV/0!	#DIV/0!	#DIV/0!
2239	b02878	#DIV/0!	#DIV/0!	#DIV/0!	NEG	#DIV/0!	#DIV/0!	#DIV/0!
2240	b02652	#DIV/0!	#DIV/0!	#DIV/0!	NEG	#DIV/0!	#DIV/0!	#DIV/0!
2241	b02211	#DIV/0!	#DIV/0!	#DIV/0!	NEG	#DIV/0!	#DIV/0!	#DIV/0!
2243	b00649	#DIV/0!	#DIV/0!	#DIV/0!	NEG	#DIV/0!	#DIV/0!	#DIV/0!
2244	b01720	#DIV/0!	#DIV/0!	#DIV/0!	NEG	#DIV/0!	#DIV/0!	#DIV/0!
2245	b01737	#DIV/0!	#DIV/0!	#DIV/0!	NEG	#DIV/0!	#DIV/0!	#DIV/0!
2246	b02651	#DIV/0!	#DIV/0!	#DIV/0!	NEG	#DIV/0!	#DIV/0!	#DIV/0!
2247	b02213	#DIV/0!	#DIV/0!	#DIV/0!	NEG	#DIV/0!	#DIV/0!	#DIV/0!
2248	b01736	#DIV/0!	#DIV/0!	#DIV/0!	NEG	#DIV/0!	#DIV/0!	#DIV/0!
2249	b00663	#DIV/0!	#DIV/0!	#DIV/0!	NEG	#DIV/0!	#DIV/0!	#DIV/0!
2250	b02209	#DIV/0!	#DIV/0!	#DIV/0!	NEG	#DIV/0!	#DIV/0!	#DIV/0!
2251	b03212	#DIV/0!	#DIV/0!	#DIV/0!	NEG	#DIV/0!	#DIV/0!	#DIV/0!
2252	b02877	#DIV/0!	#DIV/0!	#DIV/0!	NEG	#DIV/0!	#DIV/0!	#DIV/0!
2253	b02650	#DIV/0!	#DIV/0!	#DIV/0!	NEG	#DIV/0!	#DIV/0!	#DIV/0!
2254	b02215	#DIV/0!	#DIV/0!	#DIV/0!	NEG	#DIV/0!	#DIV/0!	#DIV/0!
2255	b01728	#DIV/0!	#DIV/0!	#DIV/0!	NEG	#DIV/0!	#DIV/0!	#DIV/0!
2256	b00654	#DIV/0!	#DIV/0!	#DIV/0!	NEG	#DIV/0!	#DIV/0!	#DIV/0!
2257	b03211	#DIV/0!	#DIV/0!	#DIV/0!	NEG	#DIV/0!	#DIV/0!	#DIV/0!
2258	b02876	#DIV/0!	#DIV/0!	#DIV/0!	NEG	#DIV/0!	#DIV/0!	#DIV/0!
2259	b02649	#DIV/0!	#DIV/0!	#DIV/0!	NEG	#DIV/0!	#DIV/0!	#DIV/0!
2260	b02216	#DIV/0!	#DIV/0!	#DIV/0!	NEG	#DIV/0!	#DIV/0!	#DIV/0!
2261	b01727	#DIV/0!	#DIV/0!	#DIV/0!	NEG	#DIV/0!	#DIV/0!	#DIV/0!
2262	b00653	#DIV/0!	#DIV/0!	#DIV/0!	NEG	#DIV/0!	#DIV/0!	#DIV/0!
2263	b02875	#DIV/0!	#DIV/0!	#DIV/0!	NEG	#DIV/0!	#DIV/0!	#DIV/0!
2264	b02648	#DIV/0!	#DIV/0!	#DIV/0!	NEG	#DIV/0!	#DIV/0!	#DIV/0!
2265	b02205	#DIV/0!	#DIV/0!	#DIV/0!	NEG	#DIV/0!	#DIV/0!	#DIV/0!
2267	b00660	#DIV/0!	#DIV/0!	#DIV/0!	NEG	#DIV/0!	#DIV/0!	#DIV/0!
2268	b02647	#DIV/0!	#DIV/0!	#DIV/0!	NEG	#DIV/0!	#DIV/0!	#DIV/0!
2269	b02219	#DIV/0!	#DIV/0!	#DIV/0!	NEG	#DIV/0!	#DIV/0!	#DIV/0!
2270	b01726	#DIV/0!	#DIV/0!	#DIV/0!	NEG	#DIV/0!	#DIV/0!	#DIV/0!
2271	b00652	#DIV/0!	#DIV/0!	#DIV/0!	NEG	#DIV/0!	#DIV/0!	#DIV/0!
2272	b03210	#DIV/0!	#DIV/0!	#DIV/0!	NEG	#DIV/0!	#DIV/0!	#DIV/0!
2273	b02874	#DIV/0!	#DIV/0!	#DIV/0!	NEG	#DIV/0!	#DIV/0!	#DIV/0!
2274	b02646	#DIV/0!	#DIV/0!	#DIV/0!	NEG	#DIV/0!	#DIV/0!	#DIV/0!
2275	b02217	#DIV/0!	#DIV/0!	#DIV/0!	NEG	#DIV/0!	#DIV/0!	#DIV/0!
2276	b01721	#DIV/0!	#DIV/0!	#DIV/0!	NEG	#DIV/0!	#DIV/0!	#DIV/0!
2277	b00651	#DIV/0!	#DIV/0!	#DIV/0!	NEG	#DIV/0!	#DIV/0!	#DIV/0!
2278	b02218	#DIV/0!	#DIV/0!	#DIV/0!	NEG	#DIV/0!	#DIV/0!	#DIV/0!
2279	b02873	#DIV/0!	#DIV/0!	#DIV/0!	NEG	#DIV/0!	#DIV/0!	#DIV/0!
2280	b02645	#DIV/0!	#DIV/0!	#DIV/0!	NEG	#DIV/0!	#DIV/0!	#DIV/0!
2281	b02208	#DIV/0!	#DIV/0!	#DIV/0!	NEG	#DIV/0!	#DIV/0!	#DIV/0!
2282	b01730	#DIV/0!	#DIV/0!	#DIV/0!	NEG	#DIV/0!	#DIV/0!	#DIV/0!
2283	b00657	#DIV/0!	#DIV/0!	#DIV/0!	NEG	#DIV/0!	#DIV/0!	#DIV/0!
2289	b02039	#DIV/0!	#DIV/0!	#DIV/0!	NEG	#DIV/0!	#DIV/0!	#DIV/0!
2290	b03364	#DIV/0!	#DIV/0!	#DIV/0!	NEG	#DIV/0!	#DIV/0!	#DIV/0!
2292	b02526	#DIV/0!	#DIV/0!	#DIV/0!	NEG	#DIV/0!	#DIV/0!	#DIV/0!
2293	b02071	#DIV/0!	#DIV/0!	#DIV/0!	NEG	#DIV/0!	#DIV/0!	#DIV/0!
2294	b01844	#DIV/0!	#DIV/0!	#DIV/0!	NEG	#DIV/0!	#DIV/0!	#DIV/0!
2295	b00847	#DIV/0!	#DIV/0!	#DIV/0!	NEG	#DIV/0!	#DIV/0!	#DIV/0!
2307	b00858	#DIV/0!	#DIV/0!	#DIV/0!	NEG	#DIV/0!	#DIV/0!	#DIV/0!
2308	b02757	#DIV/0!	#DIV/0!	#DIV/0!	NEG	#DIV/0!	#DIV/0!	#DIV/0!
2309	b02510	#DIV/0!	#DIV/0!	#DIV/0!	NEG	#DIV/0!	#DIV/0!	#DIV/0!
2310	b02060	#DIV/0!	#DIV/0!	#DIV/0!	NEG	#DIV/0!	#DIV/0!	#DIV/0!
2311	b01874	#DIV/0!	#DIV/0!	#DIV/0!	NEG	#DIV/0!	#DIV/0!	#DIV/0!
2312	b00868	#DIV/0!	#DIV/0!	#DIV/0!	NEG	#DIV/0!	#DIV/0!	#DIV/0!
2313	b02067	#DIV/0!	#DIV/0!	#DIV/0!	NEG	#DIV/0!	#DIV/0!	#DIV/0!
2314	b01852	#DIV/0!	#DIV/0!	#DIV/0!	NEG	#DIV/0!	#DIV/0!	#DIV/0!
2315	b02010	#DIV/0!	#DIV/0!	#DIV/0!	NEG	#DIV/0!	#DIV/0!	#DIV/0!
2316	b01872	#DIV/0!	#DIV/0!	#DIV/0!	NEG	#DIV/0!	#DIV/0!	#DIV/0!
2317	b00830	#DIV/0!	#DIV/0!	#DIV/0!	NEG	#DIV/0!	#DIV/0!	#DIV/0!
2319	b02715	#DIV/0!	#DIV/0!	#DIV/0!	NEG	#DIV/0!	#DIV/0!	#DIV/0!
2320	b02529	#DIV/0!	#DIV/0!	#DIV/0!	NEG	#DIV/0!	#DIV/0!	#DIV/0!
2321	b02043	#DIV/0!	#DIV/0!	#DIV/0!	NEG	#DIV/0!	#DIV/0!	#DIV/0!
2322	b01866	#DIV/0!	#DIV/0!	#DIV/0!	NEG	#DIV/0!	#DIV/0!	#DIV/0!
2323	b00869	#DIV/0!	#DIV/0!	#DIV/0!	NEG	#DIV/0!	#DIV/0!	#DIV/0!
2324	b02054	#DIV/0!	#DIV/0!	#DIV/0!	NEG	#DIV/0!	#DIV/0!	#DIV/0!
2329	b03354	#DIV/0!	#DIV/0!	#DIV/0!	NEG	#DIV/0!	#DIV/0!	#DIV/0!
2330	b02720	#DIV/0!	#DIV/0!	#DIV/0!	NEG	#DIV/0!	#DIV/0!	#DIV/0!
2331	b02538	#DIV/0!	#DIV/0!	#DIV/0!	NEG	#DIV/0!	#DIV/0!	#DIV/0!
2332	b02076	#DIV/0!	#DIV/0!	#DIV/0!	NEG	#DIV/0!	#DIV/0!	#DIV/0!
2333	b01889	#DIV/0!	#DIV/0!	#DIV/0!	NEG	#DIV/0!	#DIV/0!	#DIV/0!
2334	b00785	#DIV/0!	#DIV/0!	#DIV/0!	NEG	#DIV/0!	#DIV/0!	#DIV/0!
2335	b02056	#DIV/0!	#DIV/0!	#DIV/0!	NEG	#DIV/0!	#DIV/0!	#DIV/0!
2336	b02488	#DIV/0!	#DIV/0!	#DIV/0!	NEG	#DIV/0!	#DIV/0!	#DIV/0!
2337	b02012	#DIV/0!	#DIV/0!	#DIV/0!	NEG	#DIV/0!	#DIV/0!	#DIV/0!
2338	b01900	#DIV/0!	#DIV/0!	#DIV/0!	NEG	#DIV/0!	#DIV/0!	#DIV/0!
2339	b00795	#DIV/0!	#DIV/0!	#DIV/0!	NEG	#DIV/0!	#DIV/0!	#DIV/0!
2340	b03343	#DIV/0!	#DIV/0!	#DIV/0!	NEG	#DIV/0!	#DIV/0!	#DIV/0!
2341	b02763	#DIV/0!	#DIV/0!	#DIV/0!	NEG	#DIV/0!	#DIV/0!	#DIV/0!
2342	b02528	#DIV/0!	#DIV/0!	#DIV/0!	NEG	#DIV/0!	#DIV/0!	#DIV/0!
2343	b02075	#DIV/0!	#DIV/0!	#DIV/0!	NEG	#DIV/0!	#DIV/0!	#DIV/0!
2344	b01845	#DIV/0!	#DIV/0!	#DIV/0!	NEG	#DIV/0!	#DIV/0!	#DIV/0!
2345	b00846	#DIV/0!	#DIV/0!	#DIV/0!	NEG	#DIV/0!	#DIV/0!	#DIV/0!
2346	b03352	#DIV/0!	#DIV/0!	#DIV/0!	NEG	#DIV/0!	#DIV/0!	#DIV/0!
2347	b02746	#DIV/0!	#DIV/0!	#DIV/0!	NEG	#DIV/0!	#DIV/0!	#DIV/0!
2348	b02508	#DIV/0!	#DIV/0!	#DIV/0!	NEG	#DIV/0!	#DIV/0!	#DIV/0!
2349	b02030	#DIV/0!	#DIV/0!	#DIV/0!	NEG	#DIV/0!	#DIV/0!	#DIV/0!
2350	b01888	#DIV/0!	#DIV/0!	#DIV/0!	NEG	#DIV/0!	#DIV/0!	#DIV/0!
2351	b00786	#DIV/0!	#DIV/0!	#DIV/0!	NEG	#DIV/0!	#DIV/0!	#DIV/0!
2352	b02082	#DIV/0!	#DIV/0!	#DIV/0!	NEG	#DIV/0!	#DIV/0!	#DIV/0!
2353	b02078	#DIV/0!	#DIV/0!	#DIV/0!	NEG	#DIV/0!	#DIV/0!	#DIV/0!
2354	b01854	#DIV/0!	#DIV/0!	#DIV/0!	NEG	#DIV/0!	#DIV/0!	#DIV/0!
2355	b02017	#DIV/0!	#DIV/0!	#DIV/0!	NEG	#DIV/0!	#DIV/0!	#DIV/0!
2356	b01856	#DIV/0!	#DIV/0!	#DIV/0!	NEG	#DIV/0!	#DIV/0!	#DIV/0!
2357	b03368	#DIV/0!	#DIV/0!	#DIV/0!	NEG	#DIV/0!	#DIV/0!	#DIV/0!
2358	b02732	#DIV/0!	#DIV/0!	#DIV/0!	NEG	#DIV/0!	#DIV/0!	#DIV/0!
2359	b02523	#DIV/0!	#DIV/0!	#DIV/0!	NEG	#DIV/0!	#DIV/0!	#DIV/0!
2360	b02040	#DIV/0!	#DIV/0!	#DIV/0!	NEG	#DIV/0!	#DIV/0!	#DIV/0!
2361	b01849	#DIV/0!	#DIV/0!	#DIV/0!	NEG	#DIV/0!	#DIV/0!	#DIV/0!
2362	b00844	#DIV/0!	#DIV/0!	#DIV/0!	NEG	#DIV/0!	#DIV/0!	#DIV/0!
2368	b01850	#DIV/0!	#DIV/0!	#DIV/0!	NEG	#DIV/0!	#DIV/0!	#DIV/0!
2369	b00804	#DIV/0!	#DIV/0!	#DIV/0!	NEG	#DIV/0!	#DIV/0!	#DIV/0!
2370	b03360	#DIV/0!	#DIV/0!	#DIV/0!	NEG	#DIV/0!	#DIV/0!	#DIV/0!
2371	b02726	#DIV/0!	#DIV/0!	#DIV/0!	NEG	#DIV/0!	#DIV/0!	#DIV/0!
2372	b02499	#DIV/0!	#DIV/0!	#DIV/0!	NEG	#DIV/0!	#DIV/0!	#DIV/0!
2374	b01870	#DIV/0!	#DIV/0!	#DIV/0!	NEG	#DIV/0!	#DIV/0!	#DIV/0!
2375	b00849	#DIV/0!	#DIV/0!	#DIV/0!	NEG	#DIV/0!	#DIV/0!	#DIV/0!
2376	b03331	#DIV/0!	#DIV/0!	#DIV/0!	NEG	#DIV/0!	#DIV/0!	#DIV/0!
2377	b02722	#DIV/0!	#DIV/0!	#DIV/0!	NEG	#DIV/0!	#DIV/0!	#DIV/0!
2378	b02502	#DIV/0!	#DIV/0!	#DIV/0!	NEG	#DIV/0!	#DIV/0!	#DIV/0!
2379	b02032	#DIV/0!	#DIV/0!	#DIV/0!	NEG	#DIV/0!	#DIV/0!	#DIV/0!
2380	b01877	#DIV/0!	#DIV/0!	#DIV/0!	NEG	#DIV/0!	#DIV/0!	#DIV/0!
2381	b00857	#DIV/0!	#DIV/0!	#DIV/0!	NEG	#DIV/0!	#DIV/0!	#DIV/0!
2382	b03329	#DIV/0!	#DIV/0!	#DIV/0!	NEG	#DIV/0!	#DIV/0!	#DIV/0!
2383	b02721	#DIV/0!	#DIV/0!	#DIV/0!	NEG	#DIV/0!	#DIV/0!	#DIV/0!
2384	b02512	#DIV/0!	#DIV/0!	#DIV/0!	NEG	#DIV/0!	#DIV/0!	#DIV/0!
2386	b01881	#DIV/0!	#DIV/0!	#DIV/0!	NEG	#DIV/0!	#DIV/0!	#DIV/0!
2387	b00811	#DIV/0!	#DIV/0!	#DIV/0!	NEG	#DIV/0!	#DIV/0!	#DIV/0!
2388	b03338	#DIV/0!	#DIV/0!	#DIV/0!	NEG	#DIV/0!	#DIV/0!	#DIV/0!
2389	b02734	#DIV/0!	#DIV/0!	#DIV/0!	NEG	#DIV/0!	#DIV/0!	#DIV/0!
2390	b02506	#DIV/0!	#DIV/0!	#DIV/0!	NEG	#DIV/0!	#DIV/0!	#DIV/0!
2391	b02046	#DIV/0!	#DIV/0!	#DIV/0!	NEG	#DIV/0!	#DIV/0!	#DIV/0!
2392	b01869	#DIV/0!	#DIV/0!	#DIV/0!	NEG	#DIV/0!	#DIV/0!	#DIV/0!
2393	b00848	#DIV/0!	#DIV/0!	#DIV/0!	NEG	#DIV/0!	#DIV/0!	#DIV/0!
2395	b00856	#DIV/0!	#DIV/0!	#DIV/0!	NEG	#DIV/0!	#DIV/0!	#DIV/0!
2400	b00861	#DIV/0!	#DIV/0!	#DIV/0!	NEG	#DIV/0!	#DIV/0!	#DIV/0!
2402	b02507	#DIV/0!	#DIV/0!	#DIV/0!	NEG	#DIV/0!	#DIV/0!	#DIV/0!
2403	b02058	#DIV/0!	#DIV/0!	#DIV/0!	NEG	#DIV/0!	#DIV/0!	#DIV/0!
2404	b01917	#DIV/0!	#DIV/0!	#DIV/0!	NEG	#DIV/0!	#DIV/0!	#DIV/0!
2405	b00782	#DIV/0!	#DIV/0!	#DIV/0!	NEG	#DIV/0!	#DIV/0!	#DIV/0!
2406	b03359	#DIV/0!	#DIV/0!	#DIV/0!	NEG	#DIV/0!	#DIV/0!	#DIV/0!
2407	b02739	#DIV/0!	#DIV/0!	#DIV/0!	NEG	#DIV/0!	#DIV/0!	#DIV/0!
2408	b02495	#DIV/0!	#DIV/0!	#DIV/0!	NEG	#DIV/0!	#DIV/0!	#DIV/0!
2409	b02042	#DIV/0!	#DIV/0!	#DIV/0!	NEG	#DIV/0!	#DIV/0!	#DIV/0!
2410	b01853	#DIV/0!	#DIV/0!	#DIV/0!	NEG	#DIV/0!	#DIV/0!	#DIV/0!
2411	b00779	#DIV/0!	#DIV/0!	#DIV/0!	NEG	#DIV/0!	#DIV/0!	#DIV/0!
2412	b02062	#DIV/0!	#DIV/0!	#DIV/0!	NEG	#DIV/0!	#DIV/0!	#DIV/0!
2413	b01912	#DIV/0!	#DIV/0!	#DIV/0!	NEG	#DIV/0!	#DIV/0!	#DIV/0!
2414	b03350	#DIV/0!	#DIV/0!	#DIV/0!	NEG	#DIV/0!	#DIV/0!	#DIV/0!
2415	b02738	#DIV/0!	#DIV/0!	#DIV/0!	NEG	#DIV/0!	#DIV/0!	#DIV/0!
2416	b02497	#DIV/0!	#DIV/0!	#DIV/0!	NEG	#DIV/0!	#DIV/0!	#DIV/0!
2417	b02047	#DIV/0!	#DIV/0!	#DIV/0!	NEG	#DIV/0!	#DIV/0!	#DIV/0!
2418	b01926	#DIV/0!	#DIV/0!	#DIV/0!	NEG	#DIV/0!	#DIV/0!	#DIV/0!
2419	b00836	#DIV/0!	#DIV/0!	#DIV/0!	NEG	#DIV/0!	#DIV/0!	#DIV/0!
2420	b03337	#DIV/0!	#DIV/0!	#DIV/0!	NEG	#DIV/0!	#DIV/0!	#DIV/0!
2421	b02744	#DIV/0!	#DIV/0!	#DIV/0!	NEG	#DIV/0!	#DIV/0!	#DIV/0!
2422	b02498	#DIV/0!	#DIV/0!	#DIV/0!	NEG	#DIV/0!	#DIV/0!	#DIV/0!
2423	b02024	#DIV/0!	#DIV/0!	#DIV/0!	NEG	#DIV/0!	#DIV/0!	#DIV/0!
2424	b01899	#DIV/0!	#DIV/0!	#DIV/0!	NEG	#DIV/0!	#DIV/0!	#DIV/0!
2425	b00798	#DIV/0!	#DIV/0!	#DIV/0!	NEG	#DIV/0!	#DIV/0!	#DIV/0!
2426	b03328	#DIV/0!	#DIV/0!	#DIV/0!	NEG	#DIV/0!	#DIV/0!	#DIV/0!
2427	b02719	#DIV/0!	#DIV/0!	#DIV/0!	NEG	#DIV/0!	#DIV/0!	#DIV/0!
2428	b02504	#DIV/0!	#DIV/0!	#DIV/0!	NEG	#DIV/0!	#DIV/0!	#DIV/0!
2429	b02041	#DIV/0!	#DIV/0!	#DIV/0!	NEG	#DIV/0!	#DIV/0!	#DIV/0!
2430	b01865	#DIV/0!	#DIV/0!	#DIV/0!	NEG	#DIV/0!	#DIV/0!	#DIV/0!
2431	b00806	#DIV/0!	#DIV/0!	#DIV/0!	NEG	#DIV/0!	#DIV/0!	#DIV/0!
2433	b02760	#DIV/0!	#DIV/0!	#DIV/0!	NEG	#DIV/0!	#DIV/0!	#DIV/0!
2434	b02496	#DIV/0!	#DIV/0!	#DIV/0!	NEG	#DIV/0!	#DIV/0!	#DIV/0!
2436	b01894	#DIV/0!	#DIV/0!	#DIV/0!	NEG	#DIV/0!	#DIV/0!	#DIV/0!
2437	b00778	#DIV/0!	#DIV/0!	#DIV/0!	NEG	#DIV/0!	#DIV/0!	#DIV/0!
2438	b01907	#DIV/0!	#DIV/0!	#DIV/0!	NEG	#DIV/0!	#DIV/0!	#DIV/0!
2439	b03341	#DIV/0!	#DIV/0!	#DIV/0!	NEG	#DIV/0!	#DIV/0!	#DIV/0!
2440	b02750	#DIV/0!	#DIV/0!	#DIV/0!	NEG	#DIV/0!	#DIV/0!	#DIV/0!
2441	b02537	#DIV/0!	#DIV/0!	#DIV/0!	NEG	#DIV/0!	#DIV/0!	#DIV/0!
2442	b02066	#DIV/0!	#DIV/0!	#DIV/0!	NEG	#DIV/0!	#DIV/0!	#DIV/0!
2443	b01914	#DIV/0!	#DIV/0!	#DIV/0!	NEG	#DIV/0!	#DIV/0!	#DIV/0!
2444	b00789	#DIV/0!	#DIV/0!	#DIV/0!	NEG	#DIV/0!	#DIV/0!	#DIV/0!
2445	b03333	#DIV/0!	#DIV/0!	#DIV/0!	NEG	#DIV/0!	#DIV/0!	#DIV/0!
2446	b02758	#DIV/0!	#DIV/0!	#DIV/0!	NEG	#DIV/0!	#DIV/0!	#DIV/0!
2447	b02535	#DIV/0!	#DIV/0!	#DIV/0!	NEG	#DIV/0!	#DIV/0!	#DIV/0!
2448	b02015	#DIV/0!	#DIV/0!	#DIV/0!	NEG	#DIV/0!	#DIV/0!	#DIV/0!
2449	b01883	#DIV/0!	#DIV/0!	#DIV/0!	NEG	#DIV/0!	#DIV/0!	#DIV/0!
2450	b00838	#DIV/0!	#DIV/0!	#DIV/0!	NEG	#DIV/0!	#DIV/0!	#DIV/0!
2451	b01913	#DIV/0!	#DIV/0!	#DIV/0!	NEG	#DIV/0!	#DIV/0!	#DIV/0!
2452	b03361	#DIV/0!	#DIV/0!	#DIV/0!	NEG	#DIV/0!	#DIV/0!	#DIV/0!
2453	b02733	#DIV/0!	#DIV/0!	#DIV/0!	NEG	#DIV/0!	#DIV/0!	#DIV/0!
2454	b02490	#DIV/0!	#DIV/0!	#DIV/0!	NEG	#DIV/0!	#DIV/0!	#DIV/0!
2455	b02011	#DIV/0!	#DIV/0!	#DIV/0!	NEG	#DIV/0!	#DIV/0!	#DIV/0!
2456	b01927	#DIV/0!	#DIV/0!	#DIV/0!	NEG	#DIV/0!	#DIV/0!	#DIV/0!
2457	b00812	#DIV/0!	#DIV/0!	#DIV/0!	NEG	#DIV/0!	#DIV/0!	#DIV/0!
2458	b02728	#DIV/0!	#DIV/0!	#DIV/0!	NEG	#DIV/0!	#DIV/0!	#DIV/0!
2459	b02521	#DIV/0!	#DIV/0!	#DIV/0!	NEG	#DIV/0!	#DIV/0!	#DIV/0!
2460	b02079	#DIV/0!	#DIV/0!	#DIV/0!	NEG	#DIV/0!	#DIV/0!	#DIV/0!
2461	b01930	#DIV/0!	#DIV/0!	#DIV/0!	NEG	#DIV/0!	#DIV/0!	#DIV/0!
2462	b00843	#DIV/0!	#DIV/0!	#DIV/0!	NEG	#DIV/0!	#DIV/0!	#DIV/0!
2466	b01867	#DIV/0!	#DIV/0!	#DIV/0!	NEG	#DIV/0!	#DIV/0!	#DIV/0!
2467	b00813	#DIV/0!	#DIV/0!	#DIV/0!	NEG	#DIV/0!	#DIV/0!	#DIV/0!
2468	b02018	#DIV/0!	#DIV/0!	#DIV/0!	NEG	#DIV/0!	#DIV/0!	#DIV/0!
2473	b01923	#DIV/0!	#DIV/0!	#DIV/0!	NEG	#DIV/0!	#DIV/0!	#DIV/0!
2474	b00793	#DIV/0!	#DIV/0!	#DIV/0!	NEG	#DIV/0!	#DIV/0!	#DIV/0!
2475	b01904	#DIV/0!	#DIV/0!	#DIV/0!	NEG	#DIV/0!	#DIV/0!	#DIV/0!
2478	b02486	#DIV/0!	#DIV/0!	#DIV/0!	NEG	#DIV/0!	#DIV/0!	#DIV/0!
2479	b02065	#DIV/0!	#DIV/0!	#DIV/0!	NEG	#DIV/0!	#DIV/0!	#DIV/0!
2480	b01920	#DIV/0!	#DIV/0!	#DIV/0!	NEG	#DIV/0!	#DIV/0!	#DIV/0!
2481	b00850	#DIV/0!	#DIV/0!	#DIV/0!	NEG	#DIV/0!	#DIV/0!	#DIV/0!
2487	b02033	#DIV/0!	#DIV/0!	#DIV/0!	NEG	#DIV/0!	#DIV/0!	#DIV/0!
2488	b03349	#DIV/0!	#DIV/0!	#DIV/0!	NEG	#DIV/0!	#DIV/0!	#DIV/0!
2489	b02725	#DIV/0!	#DIV/0!	#DIV/0!	NEG	#DIV/0!	#DIV/0!	#DIV/0!
2490	b02513	#DIV/0!	#DIV/0!	#DIV/0!	NEG	#DIV/0!	#DIV/0!	#DIV/0!
2491	b02020	#DIV/0!	#DIV/0!	#DIV/0!	NEG	#DIV/0!	#DIV/0!	#DIV/0!
2492	b01925	#DIV/0!	#DIV/0!	#DIV/0!	NEG	#DIV/0!	#DIV/0!	#DIV/0!
2493	b00797	#DIV/0!	#DIV/0!	#DIV/0!	NEG	#DIV/0!	#DIV/0!	#DIV/0!
2494	b02019	#DIV/0!	#DIV/0!	#DIV/0!	NEG	#DIV/0!	#DIV/0!	#DIV/0!
2495	b01861	#DIV/0!	#DIV/0!	#DIV/0!	NEG	#DIV/0!	#DIV/0!	#DIV/0!
2496	b01832	#DIV/0!	#DIV/0!	#DIV/0!	NEG	#DIV/0!	#DIV/0!	#DIV/0!
2497	b03235	#DIV/0!	#DIV/0!	#DIV/0!	NEG	#DIV/0!	#DIV/0!	#DIV/0!
2498	b02912	#DIV/0!	#DIV/0!	#DIV/0!	NEG	#DIV/0!	#DIV/0!	#DIV/0!
2499	b02638	#DIV/0!	#DIV/0!	#DIV/0!	NEG	#DIV/0!	#DIV/0!	#DIV/0!
2500	b02247	#DIV/0!	#DIV/0!	#DIV/0!	NEG	#DIV/0!	#DIV/0!	#DIV/0!
2501	b01658	#DIV/0!	#DIV/0!	#DIV/0!	NEG	#DIV/0!	#DIV/0!	#DIV/0!
2502	b00621	#DIV/0!	#DIV/0!	#DIV/0!	NEG	#DIV/0!	#DIV/0!	#DIV/0!
2503	b01660	#DIV/0!	#DIV/0!	#DIV/0!	NEG	#DIV/0!	#DIV/0!	#DIV/0!
2504	b01671	#DIV/0!	#DIV/0!	#DIV/0!	NEG	#DIV/0!	#DIV/0!	#DIV/0!
2505	b02257	#DIV/0!	#DIV/0!	#DIV/0!	NEG	#DIV/0!	#DIV/0!	#DIV/0!
2506	b03234	#DIV/0!	#DIV/0!	#DIV/0!	NEG	#DIV/0!	#DIV/0!	#DIV/0!
2507	b02911	#DIV/0!	#DIV/0!	#DIV/0!	NEG	#DIV/0!	#DIV/0!	#DIV/0!
2508	b02637	#DIV/0!	#DIV/0!	#DIV/0!	NEG	#DIV/0!	#DIV/0!	#DIV/0!
2509	b02254	#DIV/0!	#DIV/0!	#DIV/0!	NEG	#DIV/0!	#DIV/0!	#DIV/0!
2510	b01710	#DIV/0!	#DIV/0!	#DIV/0!	NEG	#DIV/0!	#DIV/0!	#DIV/0!
2511	b00604	#DIV/0!	#DIV/0!	#DIV/0!	NEG	#DIV/0!	#DIV/0!	#DIV/0!
2512	b03233	#DIV/0!	#DIV/0!	#DIV/0!	NEG	#DIV/0!	#DIV/0!	#DIV/0!
2513	b02910	#DIV/0!	#DIV/0!	#DIV/0!	NEG	#DIV/0!	#DIV/0!	#DIV/0!
2514	b02636	#DIV/0!	#DIV/0!	#DIV/0!	NEG	#DIV/0!	#DIV/0!	#DIV/0!
2515	b02250	#DIV/0!	#DIV/0!	#DIV/0!	NEG	#DIV/0!	#DIV/0!	#DIV/0!
2516	b01717	#DIV/0!	#DIV/0!	#DIV/0!	NEG	#DIV/0!	#DIV/0!	#DIV/0!
2517	b00615	#DIV/0!	#DIV/0!	#DIV/0!	NEG	#DIV/0!	#DIV/0!	#DIV/0!
2518	b01690	#DIV/0!	#DIV/0!	#DIV/0!	NEG	#DIV/0!	#DIV/0!	#DIV/0!
2519	b03232	#DIV/0!	#DIV/0!	#DIV/0!	NEG	#DIV/0!	#DIV/0!	#DIV/0!
2520	b02909	#DIV/0!	#DIV/0!	#DIV/0!	NEG	#DIV/0!	#DIV/0!	#DIV/0!
2521	b02635	#DIV/0!	#DIV/0!	#DIV/0!	NEG	#DIV/0!	#DIV/0!	#DIV/0!
2522	b02238	#DIV/0!	#DIV/0!	#DIV/0!	NEG	#DIV/0!	#DIV/0!	#DIV/0!
2523	b01701	#DIV/0!	#DIV/0!	#DIV/0!	NEG	#DIV/0!	#DIV/0!	#DIV/0!
2524	b00592	#DIV/0!	#DIV/0!	#DIV/0!	NEG	#DIV/0!	#DIV/0!	#DIV/0!
2525	b03231	#DIV/0!	#DIV/0!	#DIV/0!	NEG	#DIV/0!	#DIV/0!	#DIV/0!
2526	b02908	#DIV/0!	#DIV/0!	#DIV/0!	NEG	#DIV/0!	#DIV/0!	#DIV/0!
2527	b02634	#DIV/0!	#DIV/0!	#DIV/0!	NEG	#DIV/0!	#DIV/0!	#DIV/0!
2528	b02234	#DIV/0!	#DIV/0!	#DIV/0!	NEG	#DIV/0!	#DIV/0!	#DIV/0!
2529	b01692	#DIV/0!	#DIV/0!	#DIV/0!	NEG	#DIV/0!	#DIV/0!	#DIV/0!
2530	b00588	#DIV/0!	#DIV/0!	#DIV/0!	NEG	#DIV/0!	#DIV/0!	#DIV/0!
2531	b03230	#DIV/0!	#DIV/0!	#DIV/0!	NEG	#DIV/0!	#DIV/0!	#DIV/0!
2532	b02907	#DIV/0!	#DIV/0!	#DIV/0!	NEG	#DIV/0!	#DIV/0!	#DIV/0!
2533	b02633	#DIV/0!	#DIV/0!	#DIV/0!	NEG	#DIV/0!	#DIV/0!	#DIV/0!
2534	b02232	#DIV/0!	#DIV/0!	#DIV/0!	NEG	#DIV/0!	#DIV/0!	#DIV/0!
2535	b01704	#DIV/0!	#DIV/0!	#DIV/0!	NEG	#DIV/0!	#DIV/0!	#DIV/0!
2536	b00605	#DIV/0!	#DIV/0!	#DIV/0!	NEG	#DIV/0!	#DIV/0!	#DIV/0!
2537	b02267	#DIV/0!	#DIV/0!	#DIV/0!	NEG	#DIV/0!	#DIV/0!	#DIV/0!
2538	b03229	#DIV/0!	#DIV/0!	#DIV/0!	NEG	#DIV/0!	#DIV/0!	#DIV/0!
2539	b02906	#DIV/0!	#DIV/0!	#DIV/0!	NEG	#DIV/0!	#DIV/0!	#DIV/0!
2540	b02632	#DIV/0!	#DIV/0!	#DIV/0!	NEG	#DIV/0!	#DIV/0!	#DIV/0!
2541	b02269	#DIV/0!	#DIV/0!	#DIV/0!	NEG	#DIV/0!	#DIV/0!	#DIV/0!
2542	b01697	#DIV/0!	#DIV/0!	#DIV/0!	NEG	#DIV/0!	#DIV/0!	#DIV/0!
2543	b00636	#DIV/0!	#DIV/0!	#DIV/0!	NEG	#DIV/0!	#DIV/0!	#DIV/0!
2548	b01686	#DIV/0!	#DIV/0!	#DIV/0!	NEG	#DIV/0!	#DIV/0!	#DIV/0!
2550	b01672	#DIV/0!	#DIV/0!	#DIV/0!	NEG	#DIV/0!	#DIV/0!	#DIV/0!
2551	b02904	#DIV/0!	#DIV/0!	#DIV/0!	NEG	#DIV/0!	#DIV/0!	#DIV/0!
2552	b02630	#DIV/0!	#DIV/0!	#DIV/0!	NEG	#DIV/0!	#DIV/0!	#DIV/0!
2553	b02256	#DIV/0!	#DIV/0!	#DIV/0!	NEG	#DIV/0!	#DIV/0!	#DIV/0!
2554	b01682	#DIV/0!	#DIV/0!	#DIV/0!	NEG	#DIV/0!	#DIV/0!	#DIV/0!
2555	b00587	#DIV/0!	#DIV/0!	#DIV/0!	NEG	#DIV/0!	#DIV/0!	#DIV/0!
2556	b03227	#DIV/0!	#DIV/0!	#DIV/0!	NEG	#DIV/0!	#DIV/0!	#DIV/0!
2557	b02903	#DIV/0!	#DIV/0!	#DIV/0!	NEG	#DIV/0!	#DIV/0!	#DIV/0!
2558	b02629	#DIV/0!	#DIV/0!	#DIV/0!	NEG	#DIV/0!	#DIV/0!	#DIV/0!
2559	b02249	#DIV/0!	#DIV/0!	#DIV/0!	NEG	#DIV/0!	#DIV/0!	#DIV/0!
2560	b01708	#DIV/0!	#DIV/0!	#DIV/0!	NEG	#DIV/0!	#DIV/0!	#DIV/0!
2561	b00629	#DIV/0!	#DIV/0!	#DIV/0!	NEG	#DIV/0!	#DIV/0!	#DIV/0!
2562	b02243	#DIV/0!	#DIV/0!	#DIV/0!	NEG	#DIV/0!	#DIV/0!	#DIV/0!
2563	b01651	#DIV/0!	#DIV/0!	#DIV/0!	NEG	#DIV/0!	#DIV/0!	#DIV/0!
2564	b03226	#DIV/0!	#DIV/0!	#DIV/0!	NEG	#DIV/0!	#DIV/0!	#DIV/0!
2565	b02902	#DIV/0!	#DIV/0!	#DIV/0!	NEG	#DIV/0!	#DIV/0!	#DIV/0!
2566	b02628	#DIV/0!	#DIV/0!	#DIV/0!	NEG	#DIV/0!	#DIV/0!	#DIV/0!
2567	b02253	#DIV/0!	#DIV/0!	#DIV/0!	NEG	#DIV/0!	#DIV/0!	#DIV/0!
2569	b00631	#DIV/0!	#DIV/0!	#DIV/0!	NEG	#DIV/0!	#DIV/0!	#DIV/0!
2570	b02237	#DIV/0!	#DIV/0!	#DIV/0!	NEG	#DIV/0!	#DIV/0!	#DIV/0!
2571	b01652	#DIV/0!	#DIV/0!	#DIV/0!	NEG	#DIV/0!	#DIV/0!	#DIV/0!
2572	b02901	#DIV/0!	#DIV/0!	#DIV/0!	NEG	#DIV/0!	#DIV/0!	#DIV/0!
2573	b02627	#DIV/0!	#DIV/0!	#DIV/0!	NEG	#DIV/0!	#DIV/0!	#DIV/0!
2574	b02266	#DIV/0!	#DIV/0!	#DIV/0!	NEG	#DIV/0!	#DIV/0!	#DIV/0!
2575	b01706	#DIV/0!	#DIV/0!	#DIV/0!	NEG	#DIV/0!	#DIV/0!	#DIV/0!
2576	b00603	#DIV/0!	#DIV/0!	#DIV/0!	NEG	#DIV/0!	#DIV/0!	#DIV/0!
2577	b03225	#DIV/0!	#DIV/0!	#DIV/0!	NEG	#DIV/0!	#DIV/0!	#DIV/0!
2578	b02900	#DIV/0!	#DIV/0!	#DIV/0!	NEG	#DIV/0!	#DIV/0!	#DIV/0!
2579	b02626	#DIV/0!	#DIV/0!	#DIV/0!	NEG	#DIV/0!	#DIV/0!	#DIV/0!
2580	b02235	#DIV/0!	#DIV/0!	#DIV/0!	NEG	#DIV/0!	#DIV/0!	#DIV/0!
2582	b00570	#DIV/0!	#DIV/0!	#DIV/0!	NEG	#DIV/0!	#DIV/0!	#DIV/0!
2583	b02625	#DIV/0!	#DIV/0!	#DIV/0!	NEG	#DIV/0!	#DIV/0!	#DIV/0!
2584	b02223	#DIV/0!	#DIV/0!	#DIV/0!	NEG	#DIV/0!	#DIV/0!	#DIV/0!
2585	b01702	#DIV/0!	#DIV/0!	#DIV/0!	NEG	#DIV/0!	#DIV/0!	#DIV/0!
2586	b00639	#DIV/0!	#DIV/0!	#DIV/0!	NEG	#DIV/0!	#DIV/0!	#DIV/0!
2587	b02899	#DIV/0!	#DIV/0!	#DIV/0!	NEG	#DIV/0!	#DIV/0!	#DIV/0!
2588	b02624	#DIV/0!	#DIV/0!	#DIV/0!	NEG	#DIV/0!	#DIV/0!	#DIV/0!
2589	b02248	#DIV/0!	#DIV/0!	#DIV/0!	NEG	#DIV/0!	#DIV/0!	#DIV/0!
2590	b01718	#DIV/0!	#DIV/0!	#DIV/0!	NEG	#DIV/0!	#DIV/0!	#DIV/0!
2592	b02260	#DIV/0!	#DIV/0!	#DIV/0!	NEG	#DIV/0!	#DIV/0!	#DIV/0!
2593	b01711	#DIV/0!	#DIV/0!	#DIV/0!	NEG	#DIV/0!	#DIV/0!	#DIV/0!
2594	b00630	#DIV/0!	#DIV/0!	#DIV/0!	NEG	#DIV/0!	#DIV/0!	#DIV/0!
2595	b02239	#DIV/0!	#DIV/0!	#DIV/0!	NEG	#DIV/0!	#DIV/0!	#DIV/0!
2596	b01680	#DIV/0!	#DIV/0!	#DIV/0!	NEG	#DIV/0!	#DIV/0!	#DIV/0!
2597	b01689	#DIV/0!	#DIV/0!	#DIV/0!	NEG	#DIV/0!	#DIV/0!	#DIV/0!
2598	b03224	#DIV/0!	#DIV/0!	#DIV/0!	NEG	#DIV/0!	#DIV/0!	#DIV/0!
2599	b02898	#DIV/0!	#DIV/0!	#DIV/0!	NEG	#DIV/0!	#DIV/0!	#DIV/0!
2600	b02623	#DIV/0!	#DIV/0!	#DIV/0!	NEG	#DIV/0!	#DIV/0!	#DIV/0!
2601	b02220	#DIV/0!	#DIV/0!	#DIV/0!	NEG	#DIV/0!	#DIV/0!	#DIV/0!
2602	b01715	#DIV/0!	#DIV/0!	#DIV/0!	NEG	#DIV/0!	#DIV/0!	#DIV/0!
2603	b00642	#DIV/0!	#DIV/0!	#DIV/0!	NEG	#DIV/0!	#DIV/0!	#DIV/0!
2604	b03223	#DIV/0!	#DIV/0!	#DIV/0!	NEG	#DIV/0!	#DIV/0!	#DIV/0!
2605	b02897	#DIV/0!	#DIV/0!	#DIV/0!	NEG	#DIV/0!	#DIV/0!	#DIV/0!
2606	b02622	#DIV/0!	#DIV/0!	#DIV/0!	NEG	#DIV/0!	#DIV/0!	#DIV/0!
2607	b02224	#DIV/0!	#DIV/0!	#DIV/0!	NEG	#DIV/0!	#DIV/0!	#DIV/0!
2608	b01674	#DIV/0!	#DIV/0!	#DIV/0!	NEG	#DIV/0!	#DIV/0!	#DIV/0!
2609	b00583	#DIV/0!	#DIV/0!	#DIV/0!	NEG	#DIV/0!	#DIV/0!	#DIV/0!
2610	b02258	#DIV/0!	#DIV/0!	#DIV/0!	NEG	#DIV/0!	#DIV/0!	#DIV/0!
2611	b00623	#DIV/0!	#DIV/0!	#DIV/0!	NEG	#DIV/0!	#DIV/0!	#DIV/0!
2615	b00593	#DIV/0!	#DIV/0!	#DIV/0!	NEG	#DIV/0!	#DIV/0!	#DIV/0!
2616	b02896	#DIV/0!	#DIV/0!	#DIV/0!	NEG	#DIV/0!	#DIV/0!	#DIV/0!
2617	b02620	#DIV/0!	#DIV/0!	#DIV/0!	NEG	#DIV/0!	#DIV/0!	#DIV/0!
2618	b02259	#DIV/0!	#DIV/0!	#DIV/0!	NEG	#DIV/0!	#DIV/0!	#DIV/0!
2619	b01694	#DIV/0!	#DIV/0!	#DIV/0!	NEG	#DIV/0!	#DIV/0!	#DIV/0!
2620	b00622	#DIV/0!	#DIV/0!	#DIV/0!	NEG	#DIV/0!	#DIV/0!	#DIV/0!
2621	b01688	#DIV/0!	#DIV/0!	#DIV/0!	NEG	#DIV/0!	#DIV/0!	#DIV/0!
2622	b03222	#DIV/0!	#DIV/0!	#DIV/0!	NEG	#DIV/0!	#DIV/0!	#DIV/0!
2623	b02895	#DIV/0!	#DIV/0!	#DIV/0!	NEG	#DIV/0!	#DIV/0!	#DIV/0!
2624	b02619	#DIV/0!	#DIV/0!	#DIV/0!	NEG	#DIV/0!	#DIV/0!	#DIV/0!
2625	b02244	#DIV/0!	#DIV/0!	#DIV/0!	NEG	#DIV/0!	#DIV/0!	#DIV/0!
2626	b01699	#DIV/0!	#DIV/0!	#DIV/0!	NEG	#DIV/0!	#DIV/0!	#DIV/0!
2627	b00619	#DIV/0!	#DIV/0!	#DIV/0!	NEG	#DIV/0!	#DIV/0!	#DIV/0!
2628	b02222	#DIV/0!	#DIV/0!	#DIV/0!	NEG	#DIV/0!	#DIV/0!	#DIV/0!
2629	b00637	#DIV/0!	#DIV/0!	#DIV/0!	NEG	#DIV/0!	#DIV/0!	#DIV/0!
2631	b02894	#DIV/0!	#DIV/0!	#DIV/0!	NEG	#DIV/0!	#DIV/0!	#DIV/0!
2632	b02618	#DIV/0!	#DIV/0!	#DIV/0!	NEG	#DIV/0!	#DIV/0!	#DIV/0!
2633	b02240	#DIV/0!	#DIV/0!	#DIV/0!	NEG	#DIV/0!	#DIV/0!	#DIV/0!
2634	b01693	#DIV/0!	#DIV/0!	#DIV/0!	NEG	#DIV/0!	#DIV/0!	#DIV/0!
2635	b00620	#DIV/0!	#DIV/0!	#DIV/0!	NEG	#DIV/0!	#DIV/0!	#DIV/0!
2636	b00571	#DIV/0!	#DIV/0!	#DIV/0!	NEG	#DIV/0!	#DIV/0!	#DIV/0!
2637	b01696	#DIV/0!	#DIV/0!	#DIV/0!	NEG	#DIV/0!	#DIV/0!	#DIV/0!
2638	b01713	#DIV/0!	#DIV/0!	#DIV/0!	NEG	#DIV/0!	#DIV/0!	#DIV/0!
2639	b03220	#DIV/0!	#DIV/0!	#DIV/0!	NEG	#DIV/0!	#DIV/0!	#DIV/0!
2640	b02893	#DIV/0!	#DIV/0!	#DIV/0!	NEG	#DIV/0!	#DIV/0!	#DIV/0!
2641	b02617	#DIV/0!	#DIV/0!	#DIV/0!	NEG	#DIV/0!	#DIV/0!	#DIV/0!
2642	b02221	#DIV/0!	#DIV/0!	#DIV/0!	NEG	#DIV/0!	#DIV/0!	#DIV/0!
2643	b01709	#DIV/0!	#DIV/0!	#DIV/0!	NEG	#DIV/0!	#DIV/0!	#DIV/0!
2644	b00594	#DIV/0!	#DIV/0!	#DIV/0!	NEG	#DIV/0!	#DIV/0!	#DIV/0!
2645	b02241	#DIV/0!	#DIV/0!	#DIV/0!	NEG	#DIV/0!	#DIV/0!	#DIV/0!
2646	b01666	#DIV/0!	#DIV/0!	#DIV/0!	NEG	#DIV/0!	#DIV/0!	#DIV/0!
2647	b03219	#DIV/0!	#DIV/0!	#DIV/0!	NEG	#DIV/0!	#DIV/0!	#DIV/0!
2648	b02892	#DIV/0!	#DIV/0!	#DIV/0!	NEG	#DIV/0!	#DIV/0!	#DIV/0!
2649	b02616	#DIV/0!	#DIV/0!	#DIV/0!	NEG	#DIV/0!	#DIV/0!	#DIV/0!
2650	b02264	#DIV/0!	#DIV/0!	#DIV/0!	NEG	#DIV/0!	#DIV/0!	#DIV/0!
2651	b01653	#DIV/0!	#DIV/0!	#DIV/0!	NEG	#DIV/0!	#DIV/0!	#DIV/0!
2652	b00608	#DIV/0!	#DIV/0!	#DIV/0!	NEG	#DIV/0!	#DIV/0!	#DIV/0!
2653	b01668	#DIV/0!	#DIV/0!	#DIV/0!	NEG	#DIV/0!	#DIV/0!	#DIV/0!
2654	b02891	#DIV/0!	#DIV/0!	#DIV/0!	NEG	#DIV/0!	#DIV/0!	#DIV/0!
2655	b02615	#DIV/0!	#DIV/0!	#DIV/0!	NEG	#DIV/0!	#DIV/0!	#DIV/0!
2656	b02246	#DIV/0!	#DIV/0!	#DIV/0!	NEG	#DIV/0!	#DIV/0!	#DIV/0!
2657	b01657	#DIV/0!	#DIV/0!	#DIV/0!	NEG	#DIV/0!	#DIV/0!	#DIV/0!
2658	b00614	#DIV/0!	#DIV/0!	#DIV/0!	NEG	#DIV/0!	#DIV/0!	#DIV/0!
2659	b02614	#DIV/0!	#DIV/0!	#DIV/0!	NEG	#DIV/0!	#DIV/0!	#DIV/0!
2660	b02252	#DIV/0!	#DIV/0!	#DIV/0!	NEG	#DIV/0!	#DIV/0!	#DIV/0!
2661	b01675	#DIV/0!	#DIV/0!	#DIV/0!	NEG	#DIV/0!	#DIV/0!	#DIV/0!
2662	b00572	#DIV/0!	#DIV/0!	#DIV/0!	NEG	#DIV/0!	#DIV/0!	#DIV/0!
2663	b00574	#DIV/0!	#DIV/0!	#DIV/0!	NEG	#DIV/0!	#DIV/0!	#DIV/0!
2664	b01676	#DIV/0!	#DIV/0!	#DIV/0!	NEG	#DIV/0!	#DIV/0!	#DIV/0!
2665	b00612	#DIV/0!	#DIV/0!	#DIV/0!	NEG	#DIV/0!	#DIV/0!	#DIV/0!
2666	b01691	#DIV/0!	#DIV/0!	#DIV/0!	NEG	#DIV/0!	#DIV/0!	#DIV/0!
2667	b01670	#DIV/0!	#DIV/0!	#DIV/0!	NEG	#DIV/0!	#DIV/0!	#DIV/0!
2668	b03218	#DIV/0!	#DIV/0!	#DIV/0!	NEG	#DIV/0!	#DIV/0!	#DIV/0!
2669	b02890	#DIV/0!	#DIV/0!	#DIV/0!	NEG	#DIV/0!	#DIV/0!	#DIV/0!
2670	b02613	#DIV/0!	#DIV/0!	#DIV/0!	NEG	#DIV/0!	#DIV/0!	#DIV/0!
2671	b02242	#DIV/0!	#DIV/0!	#DIV/0!	NEG	#DIV/0!	#DIV/0!	#DIV/0!
2672	b01667	#DIV/0!	#DIV/0!	#DIV/0!	NEG	#DIV/0!	#DIV/0!	#DIV/0!
2673	b00616	#DIV/0!	#DIV/0!	#DIV/0!	NEG	#DIV/0!	#DIV/0!	#DIV/0!
2674	b02889	#DIV/0!	#DIV/0!	#DIV/0!	NEG	#DIV/0!	#DIV/0!	#DIV/0!
2675	b02612	#DIV/0!	#DIV/0!	#DIV/0!	NEG	#DIV/0!	#DIV/0!	#DIV/0!
2676	b02233	#DIV/0!	#DIV/0!	#DIV/0!	NEG	#DIV/0!	#DIV/0!	#DIV/0!
2677	b01712	#DIV/0!	#DIV/0!	#DIV/0!	NEG	#DIV/0!	#DIV/0!	#DIV/0!
2678	b00626	#DIV/0!	#DIV/0!	#DIV/0!	NEG	#DIV/0!	#DIV/0!	#DIV/0!
2679	b00624	#DIV/0!	#DIV/0!	#DIV/0!	NEG	#DIV/0!	#DIV/0!	#DIV/0!
2680	b03217	#DIV/0!	#DIV/0!	#DIV/0!	NEG	#DIV/0!	#DIV/0!	#DIV/0!
2681	b02888	#DIV/0!	#DIV/0!	#DIV/0!	NEG	#DIV/0!	#DIV/0!	#DIV/0!
2682	b02611	#DIV/0!	#DIV/0!	#DIV/0!	NEG	#DIV/0!	#DIV/0!	#DIV/0!
2683	b02251	#DIV/0!	#DIV/0!	#DIV/0!	NEG	#DIV/0!	#DIV/0!	#DIV/0!
2684	b01662	#DIV/0!	#DIV/0!	#DIV/0!	NEG	#DIV/0!	#DIV/0!	#DIV/0!
2685	b00590	#DIV/0!	#DIV/0!	#DIV/0!	NEG	#DIV/0!	#DIV/0!	#DIV/0!
2686	b02887	#DIV/0!	#DIV/0!	#DIV/0!	NEG	#DIV/0!	#DIV/0!	#DIV/0!
2687	b02610	#DIV/0!	#DIV/0!	#DIV/0!	NEG	#DIV/0!	#DIV/0!	#DIV/0!
2688	b02245	#DIV/0!	#DIV/0!	#DIV/0!	NEG	#DIV/0!	#DIV/0!	#DIV/0!
2689	b01663	#DIV/0!	#DIV/0!	#DIV/0!	NEG	#DIV/0!	#DIV/0!	#DIV/0!
2690	b00597	#DIV/0!	#DIV/0!	#DIV/0!	NEG	#DIV/0!	#DIV/0!	#DIV/0!
2692	b01707	#DIV/0!	#DIV/0!	#DIV/0!	NEG	#DIV/0!	#DIV/0!	#DIV/0!
2693	b00638	#DIV/0!	#DIV/0!	#DIV/0!	NEG	#DIV/0!	#DIV/0!	#DIV/0!
2694	b02886	#DIV/0!	#DIV/0!	#DIV/0!	NEG	#DIV/0!	#DIV/0!	#DIV/0!
2695	b02609	#DIV/0!	#DIV/0!	#DIV/0!	NEG	#DIV/0!	#DIV/0!	#DIV/0!
2696	b02230	#DIV/0!	#DIV/0!	#DIV/0!	NEG	#DIV/0!	#DIV/0!	#DIV/0!
2697	b01681	#DIV/0!	#DIV/0!	#DIV/0!	NEG	#DIV/0!	#DIV/0!	#DIV/0!
2698	b00611	#DIV/0!	#DIV/0!	#DIV/0!	NEG	#DIV/0!	#DIV/0!	#DIV/0!
2699	b02608	#DIV/0!	#DIV/0!	#DIV/0!	NEG	#DIV/0!	#DIV/0!	#DIV/0!
2700	b02263	#DIV/0!	#DIV/0!	#DIV/0!	NEG	#DIV/0!	#DIV/0!	#DIV/0!
2701	b01714	#DIV/0!	#DIV/0!	#DIV/0!	NEG	#DIV/0!	#DIV/0!	#DIV/0!
2702	b00644	#DIV/0!	#DIV/0!	#DIV/0!	NEG	#DIV/0!	#DIV/0!	#DIV/0!
2703	b00643	#DIV/0!	#DIV/0!	#DIV/0!	NEG	#DIV/0!	#DIV/0!	#DIV/0!
2704	b02231	#DIV/0!	#DIV/0!	#DIV/0!	NEG	#DIV/0!	#DIV/0!	#DIV/0!
2705	b00625	#DIV/0!	#DIV/0!	#DIV/0!	NEG	#DIV/0!	#DIV/0!	#DIV/0!
2706	b02885	#DIV/0!	#DIV/0!	#DIV/0!	NEG	#DIV/0!	#DIV/0!	#DIV/0!
2707	b02607	#DIV/0!	#DIV/0!	#DIV/0!	NEG	#DIV/0!	#DIV/0!	#DIV/0!
2708	b02262	#DIV/0!	#DIV/0!	#DIV/0!	NEG	#DIV/0!	#DIV/0!	#DIV/0!
2709	b01678	#DIV/0!	#DIV/0!	#DIV/0!	NEG	#DIV/0!	#DIV/0!	#DIV/0!
2710	b00640	#DIV/0!	#DIV/0!	#DIV/0!	NEG	#DIV/0!	#DIV/0!	#DIV/0!
2711	b01703	#DIV/0!	#DIV/0!	#DIV/0!	NEG	#DIV/0!	#DIV/0!	#DIV/0!
2712	b02884	#DIV/0!	#DIV/0!	#DIV/0!	NEG	#DIV/0!	#DIV/0!	#DIV/0!
2713	b02606	#DIV/0!	#DIV/0!	#DIV/0!	NEG	#DIV/0!	#DIV/0!	#DIV/0!
2714	b02229	#DIV/0!	#DIV/0!	#DIV/0!	NEG	#DIV/0!	#DIV/0!	#DIV/0!
2715	b01677	#DIV/0!	#DIV/0!	#DIV/0!	NEG	#DIV/0!	#DIV/0!	#DIV/0!
2716	b00632	#DIV/0!	#DIV/0!	#DIV/0!	NEG	#DIV/0!	#DIV/0!	#DIV/0!
2717	b01659	#DIV/0!	#DIV/0!	#DIV/0!	NEG	#DIV/0!	#DIV/0!	#DIV/0!
2719	b02026	#DIV/0!	#DIV/0!	#DIV/0!	NEG	#DIV/0!	#DIV/0!	#DIV/0!
2720	b01928	#DIV/0!	#DIV/0!	#DIV/0!	NEG	#DIV/0!	#DIV/0!	#DIV/0!
2721	b00829	#DIV/0!	#DIV/0!	#DIV/0!	NEG	#DIV/0!	#DIV/0!	#DIV/0!
2725	b03355	#DIV/0!	#DIV/0!	#DIV/0!	NEG	#DIV/0!	#DIV/0!	#DIV/0!
2726	b02723	#DIV/0!	#DIV/0!	#DIV/0!	NEG	#DIV/0!	#DIV/0!	#DIV/0!
2727	b02532	#DIV/0!	#DIV/0!	#DIV/0!	NEG	#DIV/0!	#DIV/0!	#DIV/0!
2728	b02034	#DIV/0!	#DIV/0!	#DIV/0!	NEG	#DIV/0!	#DIV/0!	#DIV/0!
2729	b01903	#DIV/0!	#DIV/0!	#DIV/0!	NEG	#DIV/0!	#DIV/0!	#DIV/0!
2730	b00834	#DIV/0!	#DIV/0!	#DIV/0!	NEG	#DIV/0!	#DIV/0!	#DIV/0!
2731	b03340	#DIV/0!	#DIV/0!	#DIV/0!	NEG	#DIV/0!	#DIV/0!	#DIV/0!
2732	b02764	#DIV/0!	#DIV/0!	#DIV/0!	NEG	#DIV/0!	#DIV/0!	#DIV/0!
2733	b02501	#DIV/0!	#DIV/0!	#DIV/0!	NEG	#DIV/0!	#DIV/0!	#DIV/0!
2734	b02072	#DIV/0!	#DIV/0!	#DIV/0!	NEG	#DIV/0!	#DIV/0!	#DIV/0!
2735	b01898	#DIV/0!	#DIV/0!	#DIV/0!	NEG	#DIV/0!	#DIV/0!	#DIV/0!
2736	b00794	#DIV/0!	#DIV/0!	#DIV/0!	NEG	#DIV/0!	#DIV/0!	#DIV/0!
2737	b03144	#DIV/0!	#DIV/0!	#DIV/0!	NEG	#DIV/0!	#DIV/0!	#DIV/0!
2738	b02868	#DIV/0!	#DIV/0!	#DIV/0!	NEG	#DIV/0!	#DIV/0!	#DIV/0!
2739	b02573	#DIV/0!	#DIV/0!	#DIV/0!	NEG	#DIV/0!	#DIV/0!	#DIV/0!
2740	b02129	#DIV/0!	#DIV/0!	#DIV/0!	NEG	#DIV/0!	#DIV/0!	#DIV/0!
2741	b01937	#DIV/0!	#DIV/0!	#DIV/0!	NEG	#DIV/0!	#DIV/0!	#DIV/0!
2742	b00880	#DIV/0!	#DIV/0!	#DIV/0!	NEG	#DIV/0!	#DIV/0!	#DIV/0!
2743	b03156	#DIV/0!	#DIV/0!	#DIV/0!	NEG	#DIV/0!	#DIV/0!	#DIV/0!
2744	b02854	#DIV/0!	#DIV/0!	#DIV/0!	NEG	#DIV/0!	#DIV/0!	#DIV/0!
2745	b02570	#DIV/0!	#DIV/0!	#DIV/0!	NEG	#DIV/0!	#DIV/0!	#DIV/0!
2746	b02099	#DIV/0!	#DIV/0!	#DIV/0!	NEG	#DIV/0!	#DIV/0!	#DIV/0!
2747	b01962	#DIV/0!	#DIV/0!	#DIV/0!	NEG	#DIV/0!	#DIV/0!	#DIV/0!
2748	b00930	#DIV/0!	#DIV/0!	#DIV/0!	NEG	#DIV/0!	#DIV/0!	#DIV/0!
2749	b03147	#DIV/0!	#DIV/0!	#DIV/0!	NEG	#DIV/0!	#DIV/0!	#DIV/0!
2750	b02846	#DIV/0!	#DIV/0!	#DIV/0!	NEG	#DIV/0!	#DIV/0!	#DIV/0!
2751	b02562	#DIV/0!	#DIV/0!	#DIV/0!	NEG	#DIV/0!	#DIV/0!	#DIV/0!
2752	b02091	#DIV/0!	#DIV/0!	#DIV/0!	NEG	#DIV/0!	#DIV/0!	#DIV/0!
2753	b01943	#DIV/0!	#DIV/0!	#DIV/0!	NEG	#DIV/0!	#DIV/0!	#DIV/0!
2754	b00873	#DIV/0!	#DIV/0!	#DIV/0!	NEG	#DIV/0!	#DIV/0!	#DIV/0!
2755	b03152	#DIV/0!	#DIV/0!	#DIV/0!	NEG	#DIV/0!	#DIV/0!	#DIV/0!
2756	b02872	#DIV/0!	#DIV/0!	#DIV/0!	NEG	#DIV/0!	#DIV/0!	#DIV/0!
2757	b02605	#DIV/0!	#DIV/0!	#DIV/0!	NEG	#DIV/0!	#DIV/0!	#DIV/0!
2758	b02118	#DIV/0!	#DIV/0!	#DIV/0!	NEG	#DIV/0!	#DIV/0!	#DIV/0!
2759	b01976	#DIV/0!	#DIV/0!	#DIV/0!	NEG	#DIV/0!	#DIV/0!	#DIV/0!
2760	b00875	#DIV/0!	#DIV/0!	#DIV/0!	NEG	#DIV/0!	#DIV/0!	#DIV/0!
2761	b03161	#DIV/0!	#DIV/0!	#DIV/0!	NEG	#DIV/0!	#DIV/0!	#DIV/0!
2762	b02841	#DIV/0!	#DIV/0!	#DIV/0!	NEG	#DIV/0!	#DIV/0!	#DIV/0!
2763	b02591	#DIV/0!	#DIV/0!	#DIV/0!	NEG	#DIV/0!	#DIV/0!	#DIV/0!
2764	b02111	#DIV/0!	#DIV/0!	#DIV/0!	NEG	#DIV/0!	#DIV/0!	#DIV/0!
2765	b01957	#DIV/0!	#DIV/0!	#DIV/0!	NEG	#DIV/0!	#DIV/0!	#DIV/0!
2766	b00878	#DIV/0!	#DIV/0!	#DIV/0!	NEG	#DIV/0!	#DIV/0!	#DIV/0!
2767	b03148	#DIV/0!	#DIV/0!	#DIV/0!	NEG	#DIV/0!	#DIV/0!	#DIV/0!
2768	b02871	#DIV/0!	#DIV/0!	#DIV/0!	NEG	#DIV/0!	#DIV/0!	#DIV/0!
2769	b02586	#DIV/0!	#DIV/0!	#DIV/0!	NEG	#DIV/0!	#DIV/0!	#DIV/0!
2770	b02121	#DIV/0!	#DIV/0!	#DIV/0!	NEG	#DIV/0!	#DIV/0!	#DIV/0!
2771	b01953	#DIV/0!	#DIV/0!	#DIV/0!	NEG	#DIV/0!	#DIV/0!	#DIV/0!
2772	b00918	#DIV/0!	#DIV/0!	#DIV/0!	NEG	#DIV/0!	#DIV/0!	#DIV/0!
2773	b03160	#DIV/0!	#DIV/0!	#DIV/0!	NEG	#DIV/0!	#DIV/0!	#DIV/0!
2774	b02842	#DIV/0!	#DIV/0!	#DIV/0!	NEG	#DIV/0!	#DIV/0!	#DIV/0!
2776	b02103	#DIV/0!	#DIV/0!	#DIV/0!	NEG	#DIV/0!	#DIV/0!	#DIV/0!
2777	b01964	#DIV/0!	#DIV/0!	#DIV/0!	NEG	#DIV/0!	#DIV/0!	#DIV/0!
2778	b00932	#DIV/0!	#DIV/0!	#DIV/0!	NEG	#DIV/0!	#DIV/0!	#DIV/0!
2779	b00874	#DIV/0!	#DIV/0!	#DIV/0!	NEG	#DIV/0!	#DIV/0!	#DIV/0!
2780	b00915	#DIV/0!	#DIV/0!	#DIV/0!	NEG	#DIV/0!	#DIV/0!	#DIV/0!
2781	b01938	#DIV/0!	#DIV/0!	#DIV/0!	NEG	#DIV/0!	#DIV/0!	#DIV/0!
2782	b02095	#DIV/0!	#DIV/0!	#DIV/0!	NEG	#DIV/0!	#DIV/0!	#DIV/0!
2783	b01948	#DIV/0!	#DIV/0!	#DIV/0!	NEG	#DIV/0!	#DIV/0!	#DIV/0!
2787	b02085	#DIV/0!	#DIV/0!	#DIV/0!	NEG	#DIV/0!	#DIV/0!	#DIV/0!
2788	b01940	#DIV/0!	#DIV/0!	#DIV/0!	NEG	#DIV/0!	#DIV/0!	#DIV/0!
2789	b00876	#DIV/0!	#DIV/0!	#DIV/0!	NEG	#DIV/0!	#DIV/0!	#DIV/0!
2790	b01967	#DIV/0!	#DIV/0!	#DIV/0!	NEG	#DIV/0!	#DIV/0!	#DIV/0!
2791	b02603	#DIV/0!	#DIV/0!	#DIV/0!	NEG	#DIV/0!	#DIV/0!	#DIV/0!
2792	b02104	#DIV/0!	#DIV/0!	#DIV/0!	NEG	#DIV/0!	#DIV/0!	#DIV/0!
2793	b01987	#DIV/0!	#DIV/0!	#DIV/0!	NEG	#DIV/0!	#DIV/0!	#DIV/0!
2794	b00900	#DIV/0!	#DIV/0!	#DIV/0!	NEG	#DIV/0!	#DIV/0!	#DIV/0!
2795	b00920	#DIV/0!	#DIV/0!	#DIV/0!	NEG	#DIV/0!	#DIV/0!	#DIV/0!
2796	b03145	#DIV/0!	#DIV/0!	#DIV/0!	NEG	#DIV/0!	#DIV/0!	#DIV/0!
2797	b02837	#DIV/0!	#DIV/0!	#DIV/0!	NEG	#DIV/0!	#DIV/0!	#DIV/0!
2798	b02571	#DIV/0!	#DIV/0!	#DIV/0!	NEG	#DIV/0!	#DIV/0!	#DIV/0!
2799	b02083	#DIV/0!	#DIV/0!	#DIV/0!	NEG	#DIV/0!	#DIV/0!	#DIV/0!
2800	b01933	#DIV/0!	#DIV/0!	#DIV/0!	NEG	#DIV/0!	#DIV/0!	#DIV/0!
2801	b00885	#DIV/0!	#DIV/0!	#DIV/0!	NEG	#DIV/0!	#DIV/0!	#DIV/0!
2802	b00949	#DIV/0!	#DIV/0!	#DIV/0!	NEG	#DIV/0!	#DIV/0!	#DIV/0!
2803	b02569	#DIV/0!	#DIV/0!	#DIV/0!	NEG	#DIV/0!	#DIV/0!	#DIV/0!
2804	b02127	#DIV/0!	#DIV/0!	#DIV/0!	NEG	#DIV/0!	#DIV/0!	#DIV/0!
2805	b01994	#DIV/0!	#DIV/0!	#DIV/0!	NEG	#DIV/0!	#DIV/0!	#DIV/0!
2806	b00870	#DIV/0!	#DIV/0!	#DIV/0!	NEG	#DIV/0!	#DIV/0!	#DIV/0!
2807	b01934	#DIV/0!	#DIV/0!	#DIV/0!	NEG	#DIV/0!	#DIV/0!	#DIV/0!
2808	b03151	#DIV/0!	#DIV/0!	#DIV/0!	NEG	#DIV/0!	#DIV/0!	#DIV/0!
2809	b02845	#DIV/0!	#DIV/0!	#DIV/0!	NEG	#DIV/0!	#DIV/0!	#DIV/0!
2810	b02604	#DIV/0!	#DIV/0!	#DIV/0!	NEG	#DIV/0!	#DIV/0!	#DIV/0!
2811	b02110	#DIV/0!	#DIV/0!	#DIV/0!	NEG	#DIV/0!	#DIV/0!	#DIV/0!
2812	b01984	#DIV/0!	#DIV/0!	#DIV/0!	NEG	#DIV/0!	#DIV/0!	#DIV/0!
2813	b00914	#DIV/0!	#DIV/0!	#DIV/0!	NEG	#DIV/0!	#DIV/0!	#DIV/0!
2814	b01941	#DIV/0!	#DIV/0!	#DIV/0!	NEG	#DIV/0!	#DIV/0!	#DIV/0!
2815	b01970	#DIV/0!	#DIV/0!	#DIV/0!	NEG	#DIV/0!	#DIV/0!	#DIV/0!
2816	b01945	#DIV/0!	#DIV/0!	#DIV/0!	NEG	#DIV/0!	#DIV/0!	#DIV/0!
2817	b02857	#DIV/0!	#DIV/0!	#DIV/0!	NEG	#DIV/0!	#DIV/0!	#DIV/0!
2818	b02594	#DIV/0!	#DIV/0!	#DIV/0!	NEG	#DIV/0!	#DIV/0!	#DIV/0!
2819	b02115	#DIV/0!	#DIV/0!	#DIV/0!	NEG	#DIV/0!	#DIV/0!	#DIV/0!
2820	b01956	#DIV/0!	#DIV/0!	#DIV/0!	NEG	#DIV/0!	#DIV/0!	#DIV/0!
2821	b00901	#DIV/0!	#DIV/0!	#DIV/0!	NEG	#DIV/0!	#DIV/0!	#DIV/0!
2826	b01966	#DIV/0!	#DIV/0!	#DIV/0!	NEG	#DIV/0!	#DIV/0!	#DIV/0!
2827	b00917	#DIV/0!	#DIV/0!	#DIV/0!	NEG	#DIV/0!	#DIV/0!	#DIV/0!
2828	b02109	#DIV/0!	#DIV/0!	#DIV/0!	NEG	#DIV/0!	#DIV/0!	#DIV/0!
2829	b03142	#DIV/0!	#DIV/0!	#DIV/0!	NEG	#DIV/0!	#DIV/0!	#DIV/0!
2830	b02853	#DIV/0!	#DIV/0!	#DIV/0!	NEG	#DIV/0!	#DIV/0!	#DIV/0!
2831	b02595	#DIV/0!	#DIV/0!	#DIV/0!	NEG	#DIV/0!	#DIV/0!	#DIV/0!
2832	b02108	#DIV/0!	#DIV/0!	#DIV/0!	NEG	#DIV/0!	#DIV/0!	#DIV/0!
2833	b01990	#DIV/0!	#DIV/0!	#DIV/0!	NEG	#DIV/0!	#DIV/0!	#DIV/0!
2834	b00907	#DIV/0!	#DIV/0!	#DIV/0!	NEG	#DIV/0!	#DIV/0!	#DIV/0!
2835	b01959	#DIV/0!	#DIV/0!	#DIV/0!	NEG	#DIV/0!	#DIV/0!	#DIV/0!
2836	b02566	#DIV/0!	#DIV/0!	#DIV/0!	NEG	#DIV/0!	#DIV/0!	#DIV/0!
2837	b02122	#DIV/0!	#DIV/0!	#DIV/0!	NEG	#DIV/0!	#DIV/0!	#DIV/0!
2838	b01986	#DIV/0!	#DIV/0!	#DIV/0!	NEG	#DIV/0!	#DIV/0!	#DIV/0!
2839	b00902	#DIV/0!	#DIV/0!	#DIV/0!	NEG	#DIV/0!	#DIV/0!	#DIV/0!
2840	b03138	#DIV/0!	#DIV/0!	#DIV/0!	NEG	#DIV/0!	#DIV/0!	#DIV/0!
2841	b02870	#DIV/0!	#DIV/0!	#DIV/0!	NEG	#DIV/0!	#DIV/0!	#DIV/0!
2842	b02560	#DIV/0!	#DIV/0!	#DIV/0!	NEG	#DIV/0!	#DIV/0!	#DIV/0!
2843	b02098	#DIV/0!	#DIV/0!	#DIV/0!	NEG	#DIV/0!	#DIV/0!	#DIV/0!
2844	b01951	#DIV/0!	#DIV/0!	#DIV/0!	NEG	#DIV/0!	#DIV/0!	#DIV/0!
2845	b00934	#DIV/0!	#DIV/0!	#DIV/0!	NEG	#DIV/0!	#DIV/0!	#DIV/0!
2846	b03162	#DIV/0!	#DIV/0!	#DIV/0!	NEG	#DIV/0!	#DIV/0!	#DIV/0!
2847	b02848	#DIV/0!	#DIV/0!	#DIV/0!	NEG	#DIV/0!	#DIV/0!	#DIV/0!
2848	b02559	#DIV/0!	#DIV/0!	#DIV/0!	NEG	#DIV/0!	#DIV/0!	#DIV/0!
2849	b02128	#DIV/0!	#DIV/0!	#DIV/0!	NEG	#DIV/0!	#DIV/0!	#DIV/0!
2850	b01982	#DIV/0!	#DIV/0!	#DIV/0!	NEG	#DIV/0!	#DIV/0!	#DIV/0!
2851	b00924	#DIV/0!	#DIV/0!	#DIV/0!	NEG	#DIV/0!	#DIV/0!	#DIV/0!
2852	b03154	#DIV/0!	#DIV/0!	#DIV/0!	NEG	#DIV/0!	#DIV/0!	#DIV/0!
2853	b02850	#DIV/0!	#DIV/0!	#DIV/0!	NEG	#DIV/0!	#DIV/0!	#DIV/0!
2854	b02600	#DIV/0!	#DIV/0!	#DIV/0!	NEG	#DIV/0!	#DIV/0!	#DIV/0!
2855	b02107	#DIV/0!	#DIV/0!	#DIV/0!	NEG	#DIV/0!	#DIV/0!	#DIV/0!
2856	b01993	#DIV/0!	#DIV/0!	#DIV/0!	NEG	#DIV/0!	#DIV/0!	#DIV/0!
2857	b00909	#DIV/0!	#DIV/0!	#DIV/0!	NEG	#DIV/0!	#DIV/0!	#DIV/0!
2858	b03159	#DIV/0!	#DIV/0!	#DIV/0!	NEG	#DIV/0!	#DIV/0!	#DIV/0!
2859	b02839	#DIV/0!	#DIV/0!	#DIV/0!	NEG	#DIV/0!	#DIV/0!	#DIV/0!
2860	b02589	#DIV/0!	#DIV/0!	#DIV/0!	NEG	#DIV/0!	#DIV/0!	#DIV/0!
2861	b02112	#DIV/0!	#DIV/0!	#DIV/0!	NEG	#DIV/0!	#DIV/0!	#DIV/0!
2862	b01995	#DIV/0!	#DIV/0!	#DIV/0!	NEG	#DIV/0!	#DIV/0!	#DIV/0!
2863	b00899	#DIV/0!	#DIV/0!	#DIV/0!	NEG	#DIV/0!	#DIV/0!	#DIV/0!
2864	b01949	#DIV/0!	#DIV/0!	#DIV/0!	NEG	#DIV/0!	#DIV/0!	#DIV/0!
2865	b02101	#DIV/0!	#DIV/0!	#DIV/0!	NEG	#DIV/0!	#DIV/0!	#DIV/0!
2866	b02838	#DIV/0!	#DIV/0!	#DIV/0!	NEG	#DIV/0!	#DIV/0!	#DIV/0!
2867	b02588	#DIV/0!	#DIV/0!	#DIV/0!	NEG	#DIV/0!	#DIV/0!	#DIV/0!
2868	b02096	#DIV/0!	#DIV/0!	#DIV/0!	NEG	#DIV/0!	#DIV/0!	#DIV/0!
2869	b02004	#DIV/0!	#DIV/0!	#DIV/0!	NEG	#DIV/0!	#DIV/0!	#DIV/0!
2870	b00887	#DIV/0!	#DIV/0!	#DIV/0!	NEG	#DIV/0!	#DIV/0!	#DIV/0!
2871	b00944	#DIV/0!	#DIV/0!	#DIV/0!	NEG	#DIV/0!	#DIV/0!	#DIV/0!
2872	b01960	#DIV/0!	#DIV/0!	#DIV/0!	NEG	#DIV/0!	#DIV/0!	#DIV/0!
2873	b02843	#DIV/0!	#DIV/0!	#DIV/0!	NEG	#DIV/0!	#DIV/0!	#DIV/0!
2874	b02599	#DIV/0!	#DIV/0!	#DIV/0!	NEG	#DIV/0!	#DIV/0!	#DIV/0!
2875	b02094	#DIV/0!	#DIV/0!	#DIV/0!	NEG	#DIV/0!	#DIV/0!	#DIV/0!
2876	b01958	#DIV/0!	#DIV/0!	#DIV/0!	NEG	#DIV/0!	#DIV/0!	#DIV/0!
2877	b00884	#DIV/0!	#DIV/0!	#DIV/0!	NEG	#DIV/0!	#DIV/0!	#DIV/0!
2878	b01952	#DIV/0!	#DIV/0!	#DIV/0!	NEG	#DIV/0!	#DIV/0!	#DIV/0!
2879	b01981	#DIV/0!	#DIV/0!	#DIV/0!	NEG	#DIV/0!	#DIV/0!	#DIV/0!
2880	b02092	#DIV/0!	#DIV/0!	#DIV/0!	NEG	#DIV/0!	#DIV/0!	#DIV/0!
2881	b03153	#DIV/0!	#DIV/0!	#DIV/0!	NEG	#DIV/0!	#DIV/0!	#DIV/0!
2882	b02865	#DIV/0!	#DIV/0!	#DIV/0!	NEG	#DIV/0!	#DIV/0!	#DIV/0!
2883	b02567	#DIV/0!	#DIV/0!	#DIV/0!	NEG	#DIV/0!	#DIV/0!	#DIV/0!
2884	b02117	#DIV/0!	#DIV/0!	#DIV/0!	NEG	#DIV/0!	#DIV/0!	#DIV/0!
2885	b01996	#DIV/0!	#DIV/0!	#DIV/0!	NEG	#DIV/0!	#DIV/0!	#DIV/0!
2886	b00916	#DIV/0!	#DIV/0!	#DIV/0!	NEG	#DIV/0!	#DIV/0!	#DIV/0!
2887	b02598	#DIV/0!	#DIV/0!	#DIV/0!	NEG	#DIV/0!	#DIV/0!	#DIV/0!
2888	b02114	#DIV/0!	#DIV/0!	#DIV/0!	NEG	#DIV/0!	#DIV/0!	#DIV/0!
2889	b01974	#DIV/0!	#DIV/0!	#DIV/0!	NEG	#DIV/0!	#DIV/0!	#DIV/0!
2890	b00950	#DIV/0!	#DIV/0!	#DIV/0!	NEG	#DIV/0!	#DIV/0!	#DIV/0!
2892	b03149	#DIV/0!	#DIV/0!	#DIV/0!	NEG	#DIV/0!	#DIV/0!	#DIV/0!
2893	b02834	#DIV/0!	#DIV/0!	#DIV/0!	NEG	#DIV/0!	#DIV/0!	#DIV/0!
2894	b02575	#DIV/0!	#DIV/0!	#DIV/0!	NEG	#DIV/0!	#DIV/0!	#DIV/0!
2895	b02120	#DIV/0!	#DIV/0!	#DIV/0!	NEG	#DIV/0!	#DIV/0!	#DIV/0!
2896	b02005	#DIV/0!	#DIV/0!	#DIV/0!	NEG	#DIV/0!	#DIV/0!	#DIV/0!
2897	b00953	#DIV/0!	#DIV/0!	#DIV/0!	NEG	#DIV/0!	#DIV/0!	#DIV/0!
2898	b02090	#DIV/0!	#DIV/0!	#DIV/0!	NEG	#DIV/0!	#DIV/0!	#DIV/0!
2901	b01973	#DIV/0!	#DIV/0!	#DIV/0!	NEG	#DIV/0!	#DIV/0!	#DIV/0!
2902	b02847	#DIV/0!	#DIV/0!	#DIV/0!	NEG	#DIV/0!	#DIV/0!	#DIV/0!
2903	b02565	#DIV/0!	#DIV/0!	#DIV/0!	NEG	#DIV/0!	#DIV/0!	#DIV/0!
2904	b02126	#DIV/0!	#DIV/0!	#DIV/0!	NEG	#DIV/0!	#DIV/0!	#DIV/0!
2905	b01979	#DIV/0!	#DIV/0!	#DIV/0!	NEG	#DIV/0!	#DIV/0!	#DIV/0!
2906	b00926	#DIV/0!	#DIV/0!	#DIV/0!	NEG	#DIV/0!	#DIV/0!	#DIV/0!
2917	b01931	#DIV/0!	#DIV/0!	#DIV/0!	NEG	#DIV/0!	#DIV/0!	#DIV/0!
2918	b00947	#DIV/0!	#DIV/0!	#DIV/0!	NEG	#DIV/0!	#DIV/0!	#DIV/0!
2919	b02593	#DIV/0!	#DIV/0!	#DIV/0!	NEG	#DIV/0!	#DIV/0!	#DIV/0!
2920	b02097	#DIV/0!	#DIV/0!	#DIV/0!	NEG	#DIV/0!	#DIV/0!	#DIV/0!
2921	b01936	#DIV/0!	#DIV/0!	#DIV/0!	NEG	#DIV/0!	#DIV/0!	#DIV/0!
2922	b00912	#DIV/0!	#DIV/0!	#DIV/0!	NEG	#DIV/0!	#DIV/0!	#DIV/0!
2925	b01971	#DIV/0!	#DIV/0!	#DIV/0!	NEG	#DIV/0!	#DIV/0!	#DIV/0!
2926	b00897	#DIV/0!	#DIV/0!	#DIV/0!	NEG	#DIV/0!	#DIV/0!	#DIV/0!
2927	b01961	#DIV/0!	#DIV/0!	#DIV/0!	NEG	#DIV/0!	#DIV/0!	#DIV/0!
2928	b01977	#DIV/0!	#DIV/0!	#DIV/0!	NEG	#DIV/0!	#DIV/0!	#DIV/0!
2929	b01980	#DIV/0!	#DIV/0!	#DIV/0!	NEG	#DIV/0!	#DIV/0!	#DIV/0!
2930	b02089	#DIV/0!	#DIV/0!	#DIV/0!	NEG	#DIV/0!	#DIV/0!	#DIV/0!
2933	b02572	#DIV/0!	#DIV/0!	#DIV/0!	NEG	#DIV/0!	#DIV/0!	#DIV/0!
2934	b02084	#DIV/0!	#DIV/0!	#DIV/0!	NEG	#DIV/0!	#DIV/0!	#DIV/0!
2935	b01969	#DIV/0!	#DIV/0!	#DIV/0!	NEG	#DIV/0!	#DIV/0!	#DIV/0!
2936	b00938	#DIV/0!	#DIV/0!	#DIV/0!	NEG	#DIV/0!	#DIV/0!	#DIV/0!
2937	b01963	#DIV/0!	#DIV/0!	#DIV/0!	NEG	#DIV/0!	#DIV/0!	#DIV/0!
2938	b01955	#DIV/0!	#DIV/0!	#DIV/0!	NEG	#DIV/0!	#DIV/0!	#DIV/0!
2939	b01965	#DIV/0!	#DIV/0!	#DIV/0!	NEG	#DIV/0!	#DIV/0!	#DIV/0!
2940	b00939	#DIV/0!	#DIV/0!	#DIV/0!	NEG	#DIV/0!	#DIV/0!	#DIV/0!
2941	b03155	#DIV/0!	#DIV/0!	#DIV/0!	NEG	#DIV/0!	#DIV/0!	#DIV/0!
2942	b02866	#DIV/0!	#DIV/0!	#DIV/0!	NEG	#DIV/0!	#DIV/0!	#DIV/0!
2943	b02563	#DIV/0!	#DIV/0!	#DIV/0!	NEG	#DIV/0!	#DIV/0!	#DIV/0!
2944	b02088	#DIV/0!	#DIV/0!	#DIV/0!	NEG	#DIV/0!	#DIV/0!	#DIV/0!
2945	b01989	#DIV/0!	#DIV/0!	#DIV/0!	NEG	#DIV/0!	#DIV/0!	#DIV/0!
2946	b00922	#DIV/0!	#DIV/0!	#DIV/0!	NEG	#DIV/0!	#DIV/0!	#DIV/0!
2947	b01950	#DIV/0!	#DIV/0!	#DIV/0!	NEG	#DIV/0!	#DIV/0!	#DIV/0!
2948	b01954	#DIV/0!	#DIV/0!	#DIV/0!	NEG	#DIV/0!	#DIV/0!	#DIV/0!
2950	b00889	#DIV/0!	#DIV/0!	#DIV/0!	NEG	#DIV/0!	#DIV/0!	#DIV/0!
2951	b03139	#DIV/0!	#DIV/0!	#DIV/0!	NEG	#DIV/0!	#DIV/0!	#DIV/0!
2952	b02856	#DIV/0!	#DIV/0!	#DIV/0!	NEG	#DIV/0!	#DIV/0!	#DIV/0!
2953	b02574	#DIV/0!	#DIV/0!	#DIV/0!	NEG	#DIV/0!	#DIV/0!	#DIV/0!
2954	b02093	#DIV/0!	#DIV/0!	#DIV/0!	NEG	#DIV/0!	#DIV/0!	#DIV/0!
2955	b01935	#DIV/0!	#DIV/0!	#DIV/0!	NEG	#DIV/0!	#DIV/0!	#DIV/0!
2956	b00952	#DIV/0!	#DIV/0!	#DIV/0!	NEG	#DIV/0!	#DIV/0!	#DIV/0!
2957	b02584	#DIV/0!	#DIV/0!	#DIV/0!	NEG	#DIV/0!	#DIV/0!	#DIV/0!
2958	b02125	#DIV/0!	#DIV/0!	#DIV/0!	NEG	#DIV/0!	#DIV/0!	#DIV/0!
2959	b01988	#DIV/0!	#DIV/0!	#DIV/0!	NEG	#DIV/0!	#DIV/0!	#DIV/0!
2960	b00921	#DIV/0!	#DIV/0!	#DIV/0!	NEG	#DIV/0!	#DIV/0!	#DIV/0!
2961	b03143	#DIV/0!	#DIV/0!	#DIV/0!	NEG	#DIV/0!	#DIV/0!	#DIV/0!
2962	b02849	#DIV/0!	#DIV/0!	#DIV/0!	NEG	#DIV/0!	#DIV/0!	#DIV/0!
2963	b02601	#DIV/0!	#DIV/0!	#DIV/0!	NEG	#DIV/0!	#DIV/0!	#DIV/0!
2964	b02116	#DIV/0!	#DIV/0!	#DIV/0!	NEG	#DIV/0!	#DIV/0!	#DIV/0!
2965	b01947	#DIV/0!	#DIV/0!	#DIV/0!	NEG	#DIV/0!	#DIV/0!	#DIV/0!
2966	b00935	#DIV/0!	#DIV/0!	#DIV/0!	NEG	#DIV/0!	#DIV/0!	#DIV/0!
2967	b02568	#DIV/0!	#DIV/0!	#DIV/0!	NEG	#DIV/0!	#DIV/0!	#DIV/0!
2968	b02105	#DIV/0!	#DIV/0!	#DIV/0!	NEG	#DIV/0!	#DIV/0!	#DIV/0!
2969	b01983	#DIV/0!	#DIV/0!	#DIV/0!	NEG	#DIV/0!	#DIV/0!	#DIV/0!
2970	b00905	#DIV/0!	#DIV/0!	#DIV/0!	NEG	#DIV/0!	#DIV/0!	#DIV/0!
2972	b03157	#DIV/0!	#DIV/0!	#DIV/0!	NEG	#DIV/0!	#DIV/0!	#DIV/0!
2973	b02844	#DIV/0!	#DIV/0!	#DIV/0!	NEG	#DIV/0!	#DIV/0!	#DIV/0!
2974	b02602	#DIV/0!	#DIV/0!	#DIV/0!	NEG	#DIV/0!	#DIV/0!	#DIV/0!
2975	b02113	#DIV/0!	#DIV/0!	#DIV/0!	NEG	#DIV/0!	#DIV/0!	#DIV/0!
2976	b01992	#DIV/0!	#DIV/0!	#DIV/0!	NEG	#DIV/0!	#DIV/0!	#DIV/0!
2977	b00933	#DIV/0!	#DIV/0!	#DIV/0!	NEG	#DIV/0!	#DIV/0!	#DIV/0!
2978	b03136	#DIV/0!	#DIV/0!	#DIV/0!	NEG	#DIV/0!	#DIV/0!	#DIV/0!
2980	b02564	#DIV/0!	#DIV/0!	#DIV/0!	NEG	#DIV/0!	#DIV/0!	#DIV/0!
2981	b02100	#DIV/0!	#DIV/0!	#DIV/0!	NEG	#DIV/0!	#DIV/0!	#DIV/0!
2982	b02000	#DIV/0!	#DIV/0!	#DIV/0!	NEG	#DIV/0!	#DIV/0!	#DIV/0!
2983	b00948	#DIV/0!	#DIV/0!	#DIV/0!	NEG	#DIV/0!	#DIV/0!	#DIV/0!
2984	b00892	#DIV/0!	#DIV/0!	#DIV/0!	NEG	#DIV/0!	#DIV/0!	#DIV/0!
2985	b03137	#DIV/0!	#DIV/0!	#DIV/0!	NEG	#DIV/0!	#DIV/0!	#DIV/0!
2986	b02836	#DIV/0!	#DIV/0!	#DIV/0!	NEG	#DIV/0!	#DIV/0!	#DIV/0!
2987	b02585	#DIV/0!	#DIV/0!	#DIV/0!	NEG	#DIV/0!	#DIV/0!	#DIV/0!
2988	b02124	#DIV/0!	#DIV/0!	#DIV/0!	NEG	#DIV/0!	#DIV/0!	#DIV/0!
2989	b01942	#DIV/0!	#DIV/0!	#DIV/0!	NEG	#DIV/0!	#DIV/0!	#DIV/0!
2990	b00890	#DIV/0!	#DIV/0!	#DIV/0!	NEG	#DIV/0!	#DIV/0!	#DIV/0!
2991	b02087	#DIV/0!	#DIV/0!	#DIV/0!	NEG	#DIV/0!	#DIV/0!	#DIV/0!
2996	b01968	#DIV/0!	#DIV/0!	#DIV/0!	NEG	#DIV/0!	#DIV/0!	#DIV/0!
2997	b02280	#DIV/0!	#DIV/0!	#DIV/0!	NEG	#DIV/0!	#DIV/0!	#DIV/0!
2998	b01744	#DIV/0!	#DIV/0!	#DIV/0!	NEG	#DIV/0!	#DIV/0!	#DIV/0!
2999	b03311	#DIV/0!	#DIV/0!	#DIV/0!	NEG	#DIV/0!	#DIV/0!	#DIV/0!
3000	b02798	#DIV/0!	#DIV/0!	#DIV/0!	NEG	#DIV/0!	#DIV/0!	#DIV/0!
3001	b02441	#DIV/0!	#DIV/0!	#DIV/0!	NEG	#DIV/0!	#DIV/0!	#DIV/0!
3002	b02285	#DIV/0!	#DIV/0!	#DIV/0!	NEG	#DIV/0!	#DIV/0!	#DIV/0!
3003	b01806	#DIV/0!	#DIV/0!	#DIV/0!	NEG	#DIV/0!	#DIV/0!	#DIV/0!
3004	b00686	#DIV/0!	#DIV/0!	#DIV/0!	NEG	#DIV/0!	#DIV/0!	#DIV/0!
3005	b00746	#DIV/0!	#DIV/0!	#DIV/0!	NEG	#DIV/0!	#DIV/0!	#DIV/0!
3006	b03280	#DIV/0!	#DIV/0!	#DIV/0!	NEG	#DIV/0!	#DIV/0!	#DIV/0!
3007	b02774	#DIV/0!	#DIV/0!	#DIV/0!	NEG	#DIV/0!	#DIV/0!	#DIV/0!
3008	b02467	#DIV/0!	#DIV/0!	#DIV/0!	NEG	#DIV/0!	#DIV/0!	#DIV/0!
3009	b02281	#DIV/0!	#DIV/0!	#DIV/0!	NEG	#DIV/0!	#DIV/0!	#DIV/0!
3010	b01818	#DIV/0!	#DIV/0!	#DIV/0!	NEG	#DIV/0!	#DIV/0!	#DIV/0!
3011	b00676	#DIV/0!	#DIV/0!	#DIV/0!	NEG	#DIV/0!	#DIV/0!	#DIV/0!
3012	b02290	#DIV/0!	#DIV/0!	#DIV/0!	NEG	#DIV/0!	#DIV/0!	#DIV/0!
3013	b03277	#DIV/0!	#DIV/0!	#DIV/0!	NEG	#DIV/0!	#DIV/0!	#DIV/0!
3014	b02771	#DIV/0!	#DIV/0!	#DIV/0!	NEG	#DIV/0!	#DIV/0!	#DIV/0!
3015	b02449	#DIV/0!	#DIV/0!	#DIV/0!	NEG	#DIV/0!	#DIV/0!	#DIV/0!
3016	b02288	#DIV/0!	#DIV/0!	#DIV/0!	NEG	#DIV/0!	#DIV/0!	#DIV/0!
3017	b01766	#DIV/0!	#DIV/0!	#DIV/0!	NEG	#DIV/0!	#DIV/0!	#DIV/0!
3018	b00674	#DIV/0!	#DIV/0!	#DIV/0!	NEG	#DIV/0!	#DIV/0!	#DIV/0!
3019	b02410	#DIV/0!	#DIV/0!	#DIV/0!	NEG	#DIV/0!	#DIV/0!	#DIV/0!
3020	b02340	#DIV/0!	#DIV/0!	#DIV/0!	NEG	#DIV/0!	#DIV/0!	#DIV/0!
3021	b01824	#DIV/0!	#DIV/0!	#DIV/0!	NEG	#DIV/0!	#DIV/0!	#DIV/0!
3022	b00757	#DIV/0!	#DIV/0!	#DIV/0!	NEG	#DIV/0!	#DIV/0!	#DIV/0!
3023	b01786	#DIV/0!	#DIV/0!	#DIV/0!	NEG	#DIV/0!	#DIV/0!	#DIV/0!
3025	b02786	#DIV/0!	#DIV/0!	#DIV/0!	NEG	#DIV/0!	#DIV/0!	#DIV/0!
3026	b02468	#DIV/0!	#DIV/0!	#DIV/0!	NEG	#DIV/0!	#DIV/0!	#DIV/0!
3027	b02308	#DIV/0!	#DIV/0!	#DIV/0!	NEG	#DIV/0!	#DIV/0!	#DIV/0!
3028	b01758	#DIV/0!	#DIV/0!	#DIV/0!	NEG	#DIV/0!	#DIV/0!	#DIV/0!
3029	b00668	#DIV/0!	#DIV/0!	#DIV/0!	NEG	#DIV/0!	#DIV/0!	#DIV/0!
3030	b01750	#DIV/0!	#DIV/0!	#DIV/0!	NEG	#DIV/0!	#DIV/0!	#DIV/0!
3031	b03325	#DIV/0!	#DIV/0!	#DIV/0!	NEG	#DIV/0!	#DIV/0!	#DIV/0!
3032	b02824	#DIV/0!	#DIV/0!	#DIV/0!	NEG	#DIV/0!	#DIV/0!	#DIV/0!
3033	b02414	#DIV/0!	#DIV/0!	#DIV/0!	NEG	#DIV/0!	#DIV/0!	#DIV/0!
3034	b02330	#DIV/0!	#DIV/0!	#DIV/0!	NEG	#DIV/0!	#DIV/0!	#DIV/0!
3035	b01828	#DIV/0!	#DIV/0!	#DIV/0!	NEG	#DIV/0!	#DIV/0!	#DIV/0!
3036	b00760	#DIV/0!	#DIV/0!	#DIV/0!	NEG	#DIV/0!	#DIV/0!	#DIV/0!
3037	b01810	#DIV/0!	#DIV/0!	#DIV/0!	NEG	#DIV/0!	#DIV/0!	#DIV/0!
3038	b03309	#DIV/0!	#DIV/0!	#DIV/0!	NEG	#DIV/0!	#DIV/0!	#DIV/0!
3039	b02785	#DIV/0!	#DIV/0!	#DIV/0!	NEG	#DIV/0!	#DIV/0!	#DIV/0!
3040	b02429	#DIV/0!	#DIV/0!	#DIV/0!	NEG	#DIV/0!	#DIV/0!	#DIV/0!
3041	b02320	#DIV/0!	#DIV/0!	#DIV/0!	NEG	#DIV/0!	#DIV/0!	#DIV/0!
3042	b01819	#DIV/0!	#DIV/0!	#DIV/0!	NEG	#DIV/0!	#DIV/0!	#DIV/0!
3043	b00688	#DIV/0!	#DIV/0!	#DIV/0!	NEG	#DIV/0!	#DIV/0!	#DIV/0!
3044	b03300	#DIV/0!	#DIV/0!	#DIV/0!	NEG	#DIV/0!	#DIV/0!	#DIV/0!
3045	b02789	#DIV/0!	#DIV/0!	#DIV/0!	NEG	#DIV/0!	#DIV/0!	#DIV/0!
3046	b02465	#DIV/0!	#DIV/0!	#DIV/0!	NEG	#DIV/0!	#DIV/0!	#DIV/0!
3047	b02274	#DIV/0!	#DIV/0!	#DIV/0!	NEG	#DIV/0!	#DIV/0!	#DIV/0!
3048	b01807	#DIV/0!	#DIV/0!	#DIV/0!	NEG	#DIV/0!	#DIV/0!	#DIV/0!
3049	b00685	#DIV/0!	#DIV/0!	#DIV/0!	NEG	#DIV/0!	#DIV/0!	#DIV/0!
3050	b03275	#DIV/0!	#DIV/0!	#DIV/0!	NEG	#DIV/0!	#DIV/0!	#DIV/0!
3051	b02807	#DIV/0!	#DIV/0!	#DIV/0!	NEG	#DIV/0!	#DIV/0!	#DIV/0!
3052	b02445	#DIV/0!	#DIV/0!	#DIV/0!	NEG	#DIV/0!	#DIV/0!	#DIV/0!
3053	b02287	#DIV/0!	#DIV/0!	#DIV/0!	NEG	#DIV/0!	#DIV/0!	#DIV/0!
3054	b01771	#DIV/0!	#DIV/0!	#DIV/0!	NEG	#DIV/0!	#DIV/0!	#DIV/0!
3055	b00700	#DIV/0!	#DIV/0!	#DIV/0!	NEG	#DIV/0!	#DIV/0!	#DIV/0!
3056	b03318	#DIV/0!	#DIV/0!	#DIV/0!	NEG	#DIV/0!	#DIV/0!	#DIV/0!
3057	b02814	#DIV/0!	#DIV/0!	#DIV/0!	NEG	#DIV/0!	#DIV/0!	#DIV/0!
3058	b02409	#DIV/0!	#DIV/0!	#DIV/0!	NEG	#DIV/0!	#DIV/0!	#DIV/0!
3059	b02338	#DIV/0!	#DIV/0!	#DIV/0!	NEG	#DIV/0!	#DIV/0!	#DIV/0!
3060	b01829	#DIV/0!	#DIV/0!	#DIV/0!	NEG	#DIV/0!	#DIV/0!	#DIV/0!
3061	b00775	#DIV/0!	#DIV/0!	#DIV/0!	NEG	#DIV/0!	#DIV/0!	#DIV/0!
3062	b01772	#DIV/0!	#DIV/0!	#DIV/0!	NEG	#DIV/0!	#DIV/0!	#DIV/0!
3063	b01745	#DIV/0!	#DIV/0!	#DIV/0!	NEG	#DIV/0!	#DIV/0!	#DIV/0!
3064	b01743	#DIV/0!	#DIV/0!	#DIV/0!	NEG	#DIV/0!	#DIV/0!	#DIV/0!
3065	b02461	#DIV/0!	#DIV/0!	#DIV/0!	NEG	#DIV/0!	#DIV/0!	#DIV/0!
3066	b02316	#DIV/0!	#DIV/0!	#DIV/0!	NEG	#DIV/0!	#DIV/0!	#DIV/0!
3067	b01814	#DIV/0!	#DIV/0!	#DIV/0!	NEG	#DIV/0!	#DIV/0!	#DIV/0!
3068	b00690	#DIV/0!	#DIV/0!	#DIV/0!	NEG	#DIV/0!	#DIV/0!	#DIV/0!
3069	b03289	#DIV/0!	#DIV/0!	#DIV/0!	NEG	#DIV/0!	#DIV/0!	#DIV/0!
3070	b02791	#DIV/0!	#DIV/0!	#DIV/0!	NEG	#DIV/0!	#DIV/0!	#DIV/0!
3071	b02435	#DIV/0!	#DIV/0!	#DIV/0!	NEG	#DIV/0!	#DIV/0!	#DIV/0!
3072	b02305	#DIV/0!	#DIV/0!	#DIV/0!	NEG	#DIV/0!	#DIV/0!	#DIV/0!
3073	b01800	#DIV/0!	#DIV/0!	#DIV/0!	NEG	#DIV/0!	#DIV/0!	#DIV/0!
3074	b00681	#DIV/0!	#DIV/0!	#DIV/0!	NEG	#DIV/0!	#DIV/0!	#DIV/0!
3075	b03297	#DIV/0!	#DIV/0!	#DIV/0!	NEG	#DIV/0!	#DIV/0!	#DIV/0!
3076	b02794	#DIV/0!	#DIV/0!	#DIV/0!	NEG	#DIV/0!	#DIV/0!	#DIV/0!
3078	b02309	#DIV/0!	#DIV/0!	#DIV/0!	NEG	#DIV/0!	#DIV/0!	#DIV/0!
3079	b01770	#DIV/0!	#DIV/0!	#DIV/0!	NEG	#DIV/0!	#DIV/0!	#DIV/0!
3080	b00748	#DIV/0!	#DIV/0!	#DIV/0!	NEG	#DIV/0!	#DIV/0!	#DIV/0!
3081	b03294	#DIV/0!	#DIV/0!	#DIV/0!	NEG	#DIV/0!	#DIV/0!	#DIV/0!
3082	b02776	#DIV/0!	#DIV/0!	#DIV/0!	NEG	#DIV/0!	#DIV/0!	#DIV/0!
3083	b02459	#DIV/0!	#DIV/0!	#DIV/0!	NEG	#DIV/0!	#DIV/0!	#DIV/0!
3084	b02295	#DIV/0!	#DIV/0!	#DIV/0!	NEG	#DIV/0!	#DIV/0!	#DIV/0!
3085	b01769	#DIV/0!	#DIV/0!	#DIV/0!	NEG	#DIV/0!	#DIV/0!	#DIV/0!
3086	b00671	#DIV/0!	#DIV/0!	#DIV/0!	NEG	#DIV/0!	#DIV/0!	#DIV/0!
3087	b02805	#DIV/0!	#DIV/0!	#DIV/0!	NEG	#DIV/0!	#DIV/0!	#DIV/0!
3088	b02427	#DIV/0!	#DIV/0!	#DIV/0!	NEG	#DIV/0!	#DIV/0!	#DIV/0!
3089	b02299	#DIV/0!	#DIV/0!	#DIV/0!	NEG	#DIV/0!	#DIV/0!	#DIV/0!
3090	b01774	#DIV/0!	#DIV/0!	#DIV/0!	NEG	#DIV/0!	#DIV/0!	#DIV/0!
3091	b00744	#DIV/0!	#DIV/0!	#DIV/0!	NEG	#DIV/0!	#DIV/0!	#DIV/0!
3092	b01790	#DIV/0!	#DIV/0!	#DIV/0!	NEG	#DIV/0!	#DIV/0!	#DIV/0!
3093	b03306	#DIV/0!	#DIV/0!	#DIV/0!	NEG	#DIV/0!	#DIV/0!	#DIV/0!
3094	b02803	#DIV/0!	#DIV/0!	#DIV/0!	NEG	#DIV/0!	#DIV/0!	#DIV/0!
3095	b02455	#DIV/0!	#DIV/0!	#DIV/0!	NEG	#DIV/0!	#DIV/0!	#DIV/0!
3096	b02312	#DIV/0!	#DIV/0!	#DIV/0!	NEG	#DIV/0!	#DIV/0!	#DIV/0!
3097	b01757	#DIV/0!	#DIV/0!	#DIV/0!	NEG	#DIV/0!	#DIV/0!	#DIV/0!
3098	b00741	#DIV/0!	#DIV/0!	#DIV/0!	NEG	#DIV/0!	#DIV/0!	#DIV/0!
3099	b03317	#DIV/0!	#DIV/0!	#DIV/0!	NEG	#DIV/0!	#DIV/0!	#DIV/0!
3100	b02820	#DIV/0!	#DIV/0!	#DIV/0!	NEG	#DIV/0!	#DIV/0!	#DIV/0!
3101	b02480	#DIV/0!	#DIV/0!	#DIV/0!	NEG	#DIV/0!	#DIV/0!	#DIV/0!
3102	b02344	#DIV/0!	#DIV/0!	#DIV/0!	NEG	#DIV/0!	#DIV/0!	#DIV/0!
3103	b01831	#DIV/0!	#DIV/0!	#DIV/0!	NEG	#DIV/0!	#DIV/0!	#DIV/0!
3104	b00776	#DIV/0!	#DIV/0!	#DIV/0!	NEG	#DIV/0!	#DIV/0!	#DIV/0!
3105	b01765	#DIV/0!	#DIV/0!	#DIV/0!	NEG	#DIV/0!	#DIV/0!	#DIV/0!
3106	b00672	#DIV/0!	#DIV/0!	#DIV/0!	NEG	#DIV/0!	#DIV/0!	#DIV/0!
3107	b01840	#DIV/0!	#DIV/0!	#DIV/0!	NEG	#DIV/0!	#DIV/0!	#DIV/0!
3108	b00753	#DIV/0!	#DIV/0!	#DIV/0!	NEG	#DIV/0!	#DIV/0!	#DIV/0!
3109	b03299	#DIV/0!	#DIV/0!	#DIV/0!	NEG	#DIV/0!	#DIV/0!	#DIV/0!
3110	b02787	#DIV/0!	#DIV/0!	#DIV/0!	NEG	#DIV/0!	#DIV/0!	#DIV/0!
3111	b02463	#DIV/0!	#DIV/0!	#DIV/0!	NEG	#DIV/0!	#DIV/0!	#DIV/0!
3112	b02301	#DIV/0!	#DIV/0!	#DIV/0!	NEG	#DIV/0!	#DIV/0!	#DIV/0!
3113	b01793	#DIV/0!	#DIV/0!	#DIV/0!	NEG	#DIV/0!	#DIV/0!	#DIV/0!
3114	b00734	#DIV/0!	#DIV/0!	#DIV/0!	NEG	#DIV/0!	#DIV/0!	#DIV/0!
[truncated: 113 more rows]

## Sheet: C_Enviro multiplex qPCR
Supplemental Table S6 C. Validation of the decision-making algorith using 463 environmental samples using IS900-Herthnek, ISMAP02-Sevilla, and F57-Herthnek.
		Commercial VetMAX 2					First analysis (run) Multiplex-qPCR					Second analysis (run) Multiplex-qPCR
sample ID	Concordance1 (433/463)	result_A	result_B	result_C	result_D	RES 3	IS900	ISMAP02	F57	ACTB	RES 4	IS900	ISMAP02	F57	ACTB	RES
1	Yes	34.1279	33.9611	33.1617	33.135	POS	30.6785	32.0557	32.4718	27.5644	POS
2	Yes	Und	Und	Und	Und	NEG	Und	Und	Und	28.3772	NEG
3	Yes	37.3053	Und	38.7099	38.2106	Suspect	Und	39.5224	Und	27.2302	Suspect	Und	Und	Und	27.2611	NEG
4	Yes	Und	Und	Und	Und	NEG	Und	Und	Und	25.9807	NEG
5	Yes	Und	Und	Und	Und	NEG	Und	Und	Und	27.3565	NEG
6	Yes	Und	Und	Und	Und	NEG	Und	Und	Und	29.4822	NEG
7	Yes	Und	Und	Und	Und	NEG	Und	Und	Und	28.8996	NEG
8	Yes	Und	Und	Und	Und	NEG	Und	Und	Und	32.9821	NEG
9	Yes	Und	Und	Und	Und	NEG	Und	Und	Und	30.0876	NEG
10	Yes	38.9193	Und	Und	38.7793	NEG	Und	Und	Und	23.6323	NEG
11	Yes	Und	Und	Und	Und	NEG	Und	Und	Und	26.7259	NEG
12	Yes	Und	Und	Und	Und	NEG	Und	Und	Und	22.1638	NEG
13	Yes	Und	Und	Und	Und	NEG	Und	Und	Und	28.6383	NEG
14	Yes	Und	Und	Und	Und	NEG	Und	Und	Und	27.1065	NEG
15	Yes	Und	Und	Und	Und	NEG	Und	Und	Und	28.0162	NEG
16	Yes	Und	Und	Und	Und	NEG	Und	Und	Und	27.7093	NEG
17	Yes	Und	Und	Und	Und	NEG	Und	Und	Und	27.8084	NEG
18	Yes	Und	Und	Und	Und	NEG	Und	Und	Und	30.993	NEG
19	Yes	Und	Und	Und	Und	NEG	Und	Und	Und	26.3066	NEG
20	Yes	Und	Und	Und	Und	NEG	Und	Und	Und	24.8436	NEG
21	Yes	Und	Und	Und	Und	NEG	Und	Und	Und	28.2434	NEG
22	Yes	Und	Und	Und	Und	NEG	Und	Und	39.5774	27.9453	Suspect	Und	Und	Und	28.6598	NEG
23	Yes	Und	Und	Und	Und	NEG	Und	37.9162	Und	24.1573	Suspect	Und	Und	Und	24.718	NEG
24	Yes	38.1701	39.1632	Und	Und	NEG	Und	Und	Und	27.576	NEG
25	Yes	35.1459	34.6227	36.1055	Und	POS	35.5588	34.3294	Und	27.7042	Suspect	34.319	34.896	Und	28.0868	Suspect
26	Yes	Und	Und	Und	Und	NEG	Und	Und	Und	29.6602	NEG
27	Yes	38.4528	Und	Und	35.6442	NEG	Und	Und	Und	28.979	NEG
28	Yes	36.7871	36.7349	33.9871	32.6737	POS	33.667	33.7774	39.5136	23.8837	POS
29	Yes	Und	35.6484	34.6302	36.1411	POS	Und	36.4729	Und	25.5376	Suspect	Und	37.9531	Und	25.8287	Suspect
30	Yes	33.196	32.8333	32.3006	31.645	POS	31.5979	32.6736	38.4076	20.919	POS
31	Yes	30.18	30.1437	28.7925	28.6656	POS	28.3256	28.9878	31.1104	29.7483	POS
32	Yes	36.7044	35.8185	35.1001	34.41	POS	Und	Und	Und	25.8289	NEG
33	Yes	Und	37.5133	Und	36.4029	NEG	Und	Und	Und	24.9971	NEG
34	Yes	Und	Und	Und	Und	NEG	Und	Und	Und	28.3945	NEG
35	Yes	Und	37.331	Und	Und	NEG	Und	Und	Und	26.9766	NEG
36	Yes	26.5195	26.5216	27.3099	27.4142	POS	24.8686	25.4343	27.4401	29.0852	POS
37	Yes	35.1843	35.6333	34.1515	35.184	POS	32.9516	33.5235	35.7093	22.7655	POS
38	Yes	35.1123	34.2121	33.7105	33.5705	POS	31.8973	32.6085	34.658	20.8359	POS
39	Yes	37.8423	37.8083	Und	38.0268	Suspect	Und	39.3202	Und	25.5155	Suspect	Und	Und	Und	26.9694	NEG
40	Yes	33.0844	32.7913	32.8291	32.9608	POS	29.7251	30.3364	32.3784	27.2868	POS
41	Yes	38.4998	36.9631	37.7469	38.2137	Suspect	35.7639	Und	Und	29.5109	Suspect	36.1795	34.9641	Und	29.3031	Suspect
42	Yes	34.0543	33.411	36.3939	35.7296	POS	31.464	32.1866	34.2519	21.3919	POS
43	Yes	Und	Und	Und	Und	NEG	Und	Und	Und	26.0165	NEG
44	Yes	28.7639	28.8927	29.5878	29.6465	POS	29.334	30.0254	31.5285	26.1739	POS
45	Yes	Und	35.5182	Und	35.3	NEG	Und	36.4472	Und	26.0688	Suspect	Und	37.2619	38.4552	26.5022	Suspect
46	Yes	Und	Und	Und	Und	NEG	Und	Und	Und	29.7273	NEG
47	No	34.9571	Und	34.2774	33.428	POS	Und	Und	35.9836	26.7809	Suspect	Und	Und	Und	27.8717	NEG
48	Yes	22.7206	23.0279	27.1216	26.8342	POS	25.3332	25.9166	27.9736	22.3401	POS
49	Yes	33.7584	31.9342	31.8797	32.3323	POS	32.381	33.1481	34.1428	27.592	POS
50	Yes	34.5943	35.337	35.9751	35.9334	POS	32.1937	33.6425	33.7875	22.6229	POS
51	Yes	37.8049	37.9708	37.2414	37.6215	Suspect	Und	Und	Und	27.1541	NEG
52	Yes	36.7213	36.122	Und	Und	NEG	Und	Und	37.6351	26.0011	Suspect	Und	35.6194	Und	26.1559	Suspect
53	Yes	39.1253	38.1752	38.1752	38.9462	Suspect	Und	Und	Und	24.244	NEG
54	Yes	33.1858	32.9801	33.1858	32.9801	POS	29.9105	30.7501	34.4135	24.545	POS
55	Yes	31.6005	31.6805	32.6515	33.004	POS	28.4907	29.6123	32.1484	24.214	POS
56	Yes	30.2492	30.0983	29.354	29.3907	POS	27.1441	27.9539	29.7396	27.9933	POS
57	Yes	32.7986	33.0084	31.4496	31.5377	POS	28.7387	29.8309	32.925	26.7653	POS
58	Yes	Und	Und	Und	Und	NEG	Und	Und	Und	26.6118	NEG
59	Yes	Und	Und	Und	Und	NEG	Und	Und	Und	24.427	NEG
60	Yes	Und	39.4605	Und	Und	NEG	Und	Und	Und	27.8102	NEG
61	Yes	Und	Und	Und	Und	NEG	Und	Und	Und	22.8159	NEG
62	Yes	Und	Und	Und	Und	NEG	Und	Und	Und	26.1585	NEG
63	Yes	Und	Und	Und	Und	NEG	Und	Und	Und	24.5055	NEG
64	Yes	31.3972	31.4256	33.7131	33.5407	POS	30.7897	31.637	35.5628	21.9781	POS
65	Yes	Und	Und	Und	Und	NEG	Und	Und	Und	24.991	NEG
66	Yes	30.4185	30.8276	31.2744	30.3691	POS	29.3236	29.965	32.5259	22.6597	POS
67	Yes	33.9953	33.5213	34.7394	34.9103	POS	32.9811	33.0026	37.4516	21.9957	POS
68	Yes	Und	Und	Und	Und	NEG	Und	Und	Und	25.2362	NEG
69	Yes	Und	Und	Und	Und	NEG	Und	Und	Und	27.2752	NEG
70	Yes	Und	36.7651	Und	Und	NEG	Und	Und	Und	22.7867	NEG
71	Yes	37.387	37.5516	37.6526	Und	Suspect	Und	38.0379	Und	27.3287	Suspect	Und	Und	Und	27.9724	NEG
72	Yes	Und	38.4694	38.4086	37.1937	Suspect	37.8333	36.5787	Und	27.6498	Suspect	Und	Und	Und	27.9606	NEG
73	Yes	31.073	31.071	29.6836	29.8526	POS	26.8015	27.6039	29.3765	24.3386	POS
74	Yes	33.3199	32.9509	36.5538	37.941	POS	31.3317	32.1174	36.881	25.1733	POS
75	Yes	36.475	Und	Und	38.6988	NEG	Und	35.031	Und	26.4929	Suspect	Und	Und	Und	26.9828	NEG
76	Yes	Und	Und	38.2881	38.5451	NEG	Und	39.0825	Und	26.8823	Suspect	Und	Und	Und	27.2395	NEG
77	No	32.8072	35.3458	33.416	33.3427	POS	Und	39.5043	Und	23.5643	Suspect	Und	38.4982	Und	23.8614	Suspect
78	Yes	32.5426	32.2123	28.5644	28.6107	POS	30.4734	30.9675	32.9235	22.9477	POS
79	Yes	Und	Und	33.6419	32.708	NEG	Und	39.3996	Und	26.9443	Suspect	Und	37.1685	Und	27.4066	Suspect
80	Yes	Und	Und	Und	Und	NEG	Und	Und	Und	27.9643	NEG
81	Yes	Und	Und	Und	Und	NEG	Und	Und	Und	26.8419	NEG
82	Yes	Und	Und	37.2321	Und	NEG	Und	Und	Und	20.8561	NEG
83	Yes	Und	Und	35.6294	Und	NEG	Und	Und	Und	27.3724	NEG
84	Yes	Und	Und	Und	Und	NEG	Und	Und	Und	29.6019	NEG
85	Yes	Und	37.8664	36.0776	Und	NEG	Und	Und	Und	29.0792	NEG
86	Yes	30.544	29.7807	34.1604	33.6902	POS	30.5587	31.195	33.6643	24.491	POS
87	Yes	31.4203	31.389	30.4863	30.6624	POS	27.8947	28.6927	30.5294	23.8198	POS
88	Yes	35.4554	34.3032	35.376	35.1579	POS	32.7477	33.2442	39.6924	25.9545	POS
89	Yes	Und	Und	39.4652	37.9706	NEG	Und	Und	Und	28.1856	NEG
90	Yes	35.6771	35.1278	37.7499	36.554	POS	33.2826	34.2751	Und	27.4816	Suspect	33.2318	34.0754	39.5564	27.563	POS
91	Yes	26.1266	26.2031	27.1998	26.9913	POS	26.8548	27.3907	29.5914	27.7936	POS
92	Yes	32.4456	33.378	32.6175	33.0808	POS	32.9128	34.3425	38.641	26.9746	POS
93	Yes	28.008	28.3711	28.8671	28.8803	POS	28.711	29.2495	31.0897	29.2167	POS
94	Yes	27.1424	27.1109	27.8795	27.9399	POS	27.5479	28.1237	30.1668	26.9888	POS
95	Yes	30.1625	30.36	31.8353	32.0035	POS	30.5093	31.919	30.2787	25.7426	POS
96	Yes	31.9714	31.9337	30.6974	30.6906	POS	29.5569	30.2636	33.0037	20.6906	POS
97	Yes	35.1852	35.059	32.7314	32.5843	POS	32.2283	32.9422	35.7645	27.5319	POS
98	Yes	Und	Und	Und	Und	NEG	Und	Und	Und	26.1007	NEG
99	Yes	Und	38.8558	Und	Und	NEG	Und	Und	Und	27.5546	NEG
100	Yes	Und	Und	Und	Und	NEG	Und	Und	Und	27.3103	NEG
101	Yes	Und	Und	Und	Und	NEG	Und	Und	Und	26.1138	NEG
102	Yes	Und	Und	Und	Und	NEG	Und	Und	Und	27.8982	NEG
103	Yes	Und	Und	Und	Und	NEG	Und	Und	Und	20.6614	NEG
104	Yes	Und	Und	Und	Und	NEG	Und	Und	Und	29.2524	NEG
105	Yes	Und	Und	Und	Und	NEG	Und	Und	Und	24.2316	NEG
106	Yes	Und	Und	Und	Und	NEG	Und	Und	Und	28.3711	NEG
107	Yes	Und	Und	Und	Und	NEG	Und	Und	Und	24.2859	NEG
108	Yes	Und	Und	Und	Und	NEG	Und	Und	Und	27.4271	NEG
109	Yes	37.1415	36.9924	Und	Und	NEG	Und	Und	Und	28.346	NEG
110	Yes	Und	Und	Und	Und	NEG	Und	Und	Und	28.757	NEG
111	Yes	Und	Und	36.9856	Und	NEG	Und	Und	Und	26.953	NEG
112	Yes	Und	Und	Und	Und	NEG	Und	Und	Und	23.0857	NEG
113	Yes	Und	37.0306	Und	Und	NEG	Und	Und	Und	28.8785	NEG
114	Yes	Und	Und	Und	Und	NEG	Und	Und	Und	27.1943	NEG
115	Yes	Und	Und	Und	Und	NEG	Und	Und	Und	25.6754	NEG
116	Yes	Und	Und	Und	Und	NEG	Und	Und	Und	27.999	NEG
117	Yes	32.5192	32.6339	Und	Und	Suspect	Und	36.9804	36.287	23.6001	Suspect	34.4413	37.7828	Und	23.8161	Suspect
118	Yes	Und	Und	Und	Und	NEG	Und	Und	Und	24.8064	NEG
119	Yes	33.8972	32.9743	32.0055	31.495	POS	28.8194	29.7083	31.2661	22.9669	POS
120	Yes	31.7912	31.4134	32.8069	32.8808	POS	29.3876	30.2304	32.7551	23.9647	POS
121	Yes	Und	Und	Und	Und	NEG	Und	Und	Und	27.8722	NEG
122	Yes	Und	Und	Und	37.3325	NEG	Und	Und	Und	26.568	NEG
123	Yes	Und	Und	Und	Und	NEG	Und	Und	Und	29.0315	NEG
124	Yes	Und	36.1386	Und	Und	NEG	Und	Und	Und	28.9802	NEG
125	Yes	34.5727	34.8019	35.3896	35.3829	POS	34.4044	36.0402	36.242	31.1794	POS
126	Yes	Und	Und	38.9352	Und	NEG	Und	Und	Und	26.3458	NEG
127	Yes	Und	Und	Und	Und	NEG	Und	Und	Und	23.3871	NEG
128	Yes	Und	Und	Und	Und	NEG	Und	Und	Und	27.1644	NEG
129	Yes	Und	Und	Und	Und	NEG	Und	Und	Und	29.3999	NEG
130	Yes	36.9013	Und	35.1509	34.7945	POS	35.144	35.9071	39.3556	29.2597	POS
131	No	35.7723	36.529	35.2196	34.8656	POS	Und	36.2428	Und	29.9099	Suspect	Und	39.8218	Und	29.8565	Suspect
132	Yes	38.4519	36.9253	37.9479	38.7296	Suspect	37.9316	Und	Und	30.0777	Suspect	Und	36.6921	Und	30.719	Suspect
133	Yes	38.6674	Und	37.6823	Und	NEG	Und	Und	Und	29.6491	NEG
134	Yes	Und	Und	Und	Und	NEG	Und	Und	Und	31.2462	NEG
135	Yes	35.5948	35.2864	35.3432	36.8808	POS	38.1088	35.0021	37.8939	28.1038	POS
136	Yes	36.7444	Und	Und	Und	NEG	Und	Und	Und	28.5152	NEG
137	Yes	31.0967	31.3019	32.2181	32.5608	POS	30.1687	31.4873	35.1465	24.0843	POS
138	Yes	37.0528	Und	Und	Und	NEG	Und	Und	Und	28.7414	NEG
139	Yes	36.9339	Und	Und	Und	NEG	Und	Und	Und	30.3621	NEG
140	Yes	Und	Und	Und	Und	NEG	Und	Und	Und	29.8623	NEG
141	Yes	Und	Und			NEG	Und	Und	Und	30.6973	NEG
142	Yes	Und	Und			NEG	Und	Und	Und	28.9366	NEG
143	Yes	Und	Und			NEG	Und	Und	Und	27.2763	NEG
144	Yes	Und	Und			NEG	Und	Und	Und	29.1684	NEG
145	Yes	Und	Und			NEG	Und	Und	Und	28.1563	NEG
146	Yes	Und	Und			NEG	Und	Und	Und	28.1576	NEG
147	Yes	Und	38.8831			NEG	Und	Und	Und	28.832	NEG
148	Yes	Und	Und			NEG	Und	Und	Und	28.2826	NEG
149	Yes	Und	Und			NEG	Und	Und	Und	30.6059	NEG
150	Yes	Und	Und			NEG	Und	Und	Und	29.3457	NEG
151	Yes	37.5827	39.5318	37.3241	36.2	Suspect	35.809	37.4317	Und	27.564	Suspect	Und	35.4932	37.673	27.5426	Suspect
152	Yes	32.4281	32.9777			POS	29.2187	30.0082	32.5098	25.873	POS
153	Yes	Und	37.9363	Und	Und	NEG	Und	Und	Und	27.8799	NEG
154	Yes	33.0791	32.2548			POS	29.5813	30.675	33.6654	28.9302	POS
155	Yes	Und	38.043			NEG	Und	Und	Und	28.5777	NEG
156	Yes	31.9809	32.491			POS	29.217	30.0256	33.1142	24.8728	POS
157	Yes	29.2011	30.0172			POS	26.5834	27.3318	29.2678	25.7319	POS
158	Yes	31.8729	30.8535			POS	28.6515	29.1933	31.9203	26.6064	POS
159	No	37.2572	35.9488			POS	Und	36.7603	Und	27.8014	Suspect	36.7346	36.6079	Und	27.622	Suspect
160	Yes	Und	Und			NEG	Und	Und	Und	23.1029	NEG
161	Yes	37.1608	37.6877	37.5443	36.3582	Suspect	Und	36.7755	Und	28.8822	Suspect	37.4901	35.8106	Und	28.7422	Suspect
162	Yes	37.3488	36.7366	36.3792	35.648	POS	Und	39.9053	Und	26.1395	Suspect	33.6752	34.3447	Und	27.0585	Suspect
163	Yes	Und	Und			NEG	Und	Und	Und	24.7531	NEG
164	Yes	29.9172	31.284			POS	27.3357	28.1563	29.8805	26.3325	POS
165	Yes	Und	38.5215			NEG	Und	Und	Und	29.5261	NEG
166	Yes	Und	Und			NEG	Und	Und	Und	28.4678	NEG
167	Yes	33.3858	33.8613			POS	34.8512	33.5168	Und	29.5392	Suspect	32.5249	33.4567	35.0817	29.4767	POS
168	Yes	26.4936	33.8613			POS	25.6583	26.1529	28.1482	27.0639	POS
169	Yes	29.5575	30.0841			POS	28.9538	29.5869	31.4206	23.4379	POS
170	Yes	31.4224	32.1268			POS	30.807	31.3736	33.1005	28.6003	POS
171	Yes	Und	35.8029	38.9338	Und	NEG	Und	Und	Und	27.3068	NEG
172	Yes	31.3951	30.809			POS	33.6219	33.7901	37.0279	28.9767	POS
173	Yes	29.2699	29.9673			POS	30.5336	31.7767	33.9818	25.2728	POS
174	Yes	38.3949	37.4263			Suspect	Und	Und	Und	29.4971	NEG
175	Yes	30.8668	31.6323			POS	28.2615	29.1205	31.1328	24.6387	POS
176	Yes	37.4485	35.9899			Suspect	Und	Und	Und	30.1686	NEG
177	Yes	36.2219	34.0788	32.5321	30.1958	POS	31.9666	33.3622	35.423	24.6372	POS
178	Yes	Und	Und			NEG	Und	Und	Und	28.6788	NEG
179	Yes	Und	35.6431	Und	Und	NEG	Und	Und	Und	29.4462	NEG
180	Yes	39.6606	Und			NEG	Und	Und	Und	28.6537	NEG
181	Yes	Und	Und			NEG	39.4984	Und	38.982	23.5081	Suspect	Und	Und	Und	24.1362	NEG
182	Yes	Und	Und			NEG	Und	Und	Und	21.4756	NEG
183	Yes	38.316	34.3013	Und	32.5462	Suspect	31.82	32.5396	36.0002	25.1656	POS
184	Yes	Und	Und			NEG	Und	Und	Und	25.8043	NEG
185	Yes	Und	Und			NEG	Und	Und	Und	29.7837	NEG
186	Yes	Und	Und			NEG	Und	Und	Und	28.8639	NEG
187	Yes	38.0624	Und			NEG	Und	Und	Und	28.8624	NEG
188	Yes	Und	Und			NEG	Und	Und	Und	29.8579	NEG
189	Yes	Und	Und			NEG	Und	Und	Und	29.9194	NEG
190	Yes	38.5443	Und			NEG	Und	Und	Und	30.1166	NEG
191	Yes	37.4837	Und	35.3173	Und	Suspect	Und	Und	Und	29.5227	NEG
192	Yes	Und	Und			NEG	Und	Und	Und	24.6438	NEG
193	Yes	Und	Und			NEG	Und	Und	Und	25.8432	NEG
194	Yes	Und	38.6702			NEG	Und	Und	Und	29.5144	NEG
195	Yes	Und	Und			NEG	Und	Und	Und	26.9859	NEG
196	Yes	Und	38.6164			NEG	Und	Und	Und	28.7094	NEG
197	Yes	Und	Und			NEG	Und	Und	Und	27.7768	NEG
198	Yes	Und	Und			NEG	Und	Und	Und	29.8658	NEG
199	Yes	Und	Und			NEG	Und	Und	Und	31.452	NEG
200	Yes	38.5858	37.1333			Suspect	Und	38.0535	Und	30.6903	Suspect	Und	Und	Und	29.3275	NEG
201	Yes	Und	38.5037			NEG	Und	Und	Und	28.4127	NEG
202	Yes	Und	Und			NEG	Und	Und	Und	28.6498	NEG
203	Yes	36.1904	Und			Suspect	Und	35.0422	Und	29.6622	Suspect	Und	35.5874	Und	29.9503	Suspect
204	Yes	Und	Und			NEG	Und	Und	Und	28.6786	NEG
205	Yes	Und	36.7913			NEG	Und	Und	Und	27.555	NEG
206	Yes	38.9676	39.6208			Suspect	Und	Und	Und	29.0997	NEG
207	Yes	36.4203	Und	35.8298	37.2143	Suspect	Und	Und	Und	26.1927	NEG
208	Yes	Und	Und			NEG	Und	Und	Und	29.4804	NEG
209	Yes	Und	Und			NEG	Und	Und	Und	27.757	NEG
210	Yes	Und	Und			NEG	Und	Und	Und	24.8945	NEG
211	Yes	Und	Und			NEG	Und	Und	Und	29.3338	NEG
212	Yes	Und	36.3285	Und	34.8059	Suspect	Und	38.0167	Und	25.0765	Suspect	Und	Und	Und	25.828	NEG
213	Yes	Und	36.0738	36.0204	Und	NEG	Und	39.1856	Und	29.2782	Suspect	Und	Und	Und	30.4071	NEG
214	Yes	34.1411	33.1572			POS	30.7668	31.9513	36.139	27.3468	POS
215	Yes	Und	Und			NEG	Und	Und	Und	25.4777	NEG
216	Yes	34.4894	33.7665			POS	31.9128	32.3771	35.7256	27.6463	POS
217	Yes	37.7082	Und	37.9196	39.3269	Suspect	Und	Und	Und	27.8357	NEG
218	Yes	Und	Und			NEG	Und	Und	Und	23.8631	NEG
219	Yes	Und	38.7368			NEG	Und	Und	Und	29.1096	NEG
220	Yes	Und	37.2412	Und	Und	NEG	Und	Und	Und	23.9869	NEG
221	Yes	Und	Und			NEG	Und	Und	Und	27.918	NEG
222	Yes	34.0629	35.4197			POS	31.6701	33.0056	35.4425	26.96	POS
223	Yes	Und	Und			NEG	Und	Und	Und	29.3207	NEG
224	Yes	33.3249	32.8019			POS	32.2544	32.8639	36.69	28.1985	POS
225	Yes	33.4633	29.4407			POS	29.4781	30.1598	32.2735	28.8471	POS
226	Yes	Und	Und			NEG	Und	37.8277	Und	28.5082	Suspect	Und	Und	Und	28.6883	NEG
227	Yes	Und	Und			NEG	Und	Und	Und	27.853	NEG
228	Yes	Und	Und			NEG	Und	Und	Und	27.5592	NEG
229	Yes	Und	Und			NEG	Und	Und	Und	27.1101	NEG
230	Yes	Und	Und			NEG	Und	Und	Und	26.9757	NEG
231	Yes	38.4858	Und			NEG	Und	Und	Und	28.951	NEG
232	Yes	Und	39.4814			NEG	Und	Und	Und	27.5596	NEG
233	Yes	Und	Und			NEG	Und	Und	Und	28.2773	NEG
234	Yes	Und	Und			NEG	Und	Und	Und	28.0178	NEG
235	Yes	32.5994	33.2491			POS	31.094	31.6995	34.7186	26.9316	POS
236	Yes	37.0048	39.4463	35.8335	34.3404	Suspect	Und	Und	Und	29.5832	NEG
237	Yes	Und	Und			NEG	Und	Und	Und	24.9939	NEG
238	Yes	Und	36.8073	35.364	Und	NEG	Und	39.6585	Und	28.8752	Suspect	39.0605	Und	Und	29.1882	Suspect
239	Yes	Und	Und			NEG	Und	Und	Und	28.8153	NEG
240	Yes	32.8687	33.6231			POS	26.5702	27.5255	29.2638	23.3948	POS
241	Yes	Und	Und			NEG	Und	Und	Und	23.1516	NEG
242	Yes	Und	Und			NEG	Und	39.1949	Und	24.0903	Suspect	Und	Und	Und	24.5872	NEG
243	Yes	29.5797	30.7812	30.0612		POS	29.4003	30.1939	32.9835	25.4053	POS
244	Yes	26.0313	26.7973	27.2001		POS	27.6712	28.3789	30.7232	27.236	POS
245	Yes	29.6622	29.1924	29.2462		POS	28.8893	29.6238	31.7356	26.2593	POS
246	Yes	29.3525	29.4475	29.3355		POS	28.9337	29.9886	32.8476	25.9758	POS
247	Yes	30.9432	30.4501	30.5109		POS	30.8586	32.0341	35.2694	25.7361	POS
248	Yes	34.7081	Und	Und		NEG	Und	Und	Und	27.2768	NEG
249	Yes	Und	Und	Und		NEG	Und	Und	Und	24.8905	NEG
250	Yes	Und	Und	38.4348		NEG	Und	38.466	Und	26.0848	Suspect	Und	39.3808	36.7601	26.78	Suspect
251	Yes	Und	Und	Und		NEG	Und	Und	Und	24.0888	NEG
252	Yes	Und	Und	Und		NEG	Und	Und	Und	23.5651	NEG
253	Yes	Und	38.9471	Und		NEG	Und	Und	Und	24.8314	NEG
254	Yes	Und	Und	Und		NEG	Und	Und	Und	28.2112	NEG
255	Yes	37.6927	Und	36.6741		Suspect	Und	Und	Und	25.3923	NEG
256	Yes	Und	Und	Und		NEG	Und	Und	Und	27.662	NEG
257	Yes	36.5713	Und	Und		NEG	Und	Und	Und	26.6881	NEG
258	Yes	Und	Und	35.4827		NEG	Und	Und	Und	25.6257	NEG
260	Yes	35.984	Und	Und		NEG	Und	Und	Und	26.4236	NEG
261	Yes	Und	Und	34.959		NEG	Und	Und	Und	24.0132	NEG
262	Yes	Und	Und	Und		NEG	Und	Und	Und	30.0282	NEG
263	Yes	Und	Und	Und		NEG	Und	Und	Und	23.8275	NEG
264	Yes	36.6459	Und	Und		NEG	Und	Und	Und	24.9634	NEG
265	Yes	Und	Und	Und		NEG	Und	Und	Und	29.0365	NEG
266	Yes	24.6075	24.7785	26.8951		POS	26.1248	26.7674	28.6154	25.9294	POS
267	Yes	Und	33.6444	Und		NEG	Und	Und	Und	30.2058	NEG
268	Yes	26.52	30.8954	30.9682		POS	28.271	28.6873	31.0238	26.1394	POS
269	Yes	Und	Und	Und		NEG	Und	Und	Und	29.3283	NEG
270	Yes	26.9942	27.7348	28.3657		POS	23.3922	24.6391	26.75	21.9297	POS
271	Yes	28.2887	30.4971	29.6267		POS	26.5276	27.0167	29.1505	25.9499	POS
272	Yes	Und	38.9235	35.9134		Suspect	Und	Und	39.7448	26.8478	Suspect	Und	39.6741	Und	27.1572	Suspect
273	Yes	Und	Und	35.9476		NEG	Und	Und	Und	28.3676	NEG
274	Yes	Und	Und	38.9965		NEG	Und	Und	Und	29.6057	NEG
275	Yes	Und	37.239	35.8041		Suspect	Und	Und	Und	23.0763	NEG
276	Yes	Und	Und	Und		NEG	Und	Und	Und	27.4604	NEG
277	Yes	Und	Und	Und		NEG	Und	Und	Und	26.5217	NEG
278	Yes	39.0479	Und	Und		NEG	Und	Und	Und	24.2787	NEG
279	Yes	Und	Und	Und		NEG	Und	Und	Und	24.1494	NEG
280	Yes	Und	Und	Und		NEG	Und	Und	Und	27.9634	NEG
281	Yes	Und	Und	Und		NEG	Und	Und	Und	28.024	NEG
282	Yes	Und	Und	Und		NEG	Und	Und	Und	27.8126	NEG
283	Yes	Und	Und	Und		NEG	Und	Und	Und	28.7392	NEG
284	Yes	39.9998	Und	37.1866		NEG	Und	Und	Und	28.3749	NEG
285	Yes	Und	Und	Und		NEG	Und	Und	Und	29.5466	NEG
286	Yes	Und	Und	Und		NEG	Und	Und	Und	29.1014	NEG
287	Yes	35.9698	32.1789	33.8943		POS	33.7304	35.1321	37.4995	30.3913	POS
288	Yes	Und	Und	Und		NEG	Und	Und	Und	27.0638	NEG
289	Yes	38.437	Und	Und		NEG	Und	Und	Und	28.2613	NEG
290	Yes	38.3036	Und	Und		NEG	Und	Und	Und	28.6922	NEG
291	Yes	Und	38.2715	Und		NEG	Und	Und	Und	28.6527	NEG
292	Yes	Und	Und	38.4593		NEG	Und	Und	Und	29.0639	NEG
293	Yes	Und	Und	Und		NEG	Und	39.2759	Und	27.5777	Suspect	Und	Und	Und	27.7996	NEG
294	Yes	Und	Und	Und		NEG	Und	Und	Und	28.5714	NEG
295	Yes	27.8215	29.122	28.8458		POS	27.0343	27.7772	29.7062	27.9948	POS
296	No	32.6691	Und	Und		NEG	31.9848	33.2735	Und	28.5141	Suspect	32.3897	33.1367	37.7777	28.7127	POS
297	Yes	Und	Und	Und		NEG	Und	Und	Und	29.7446	NEG
298	Yes	30.319	29.1569	29.5065		POS	28.6252	29.093	31.0905	28.7437	POS
299	Yes	30.5117	29.8322	30.7501		POS	29.132	29.6985	31.6343	25.0621	POS
300	Yes	30.0848	30.2123	29.3587		POS	29.156	29.661	31.8959	25.3652	POS
301	Yes	Und	Und	Und		NEG	Und	Und	Und	27.2047	NEG
302	Yes	Und	Und	Und		NEG	Und	Und	Und	29.4486	NEG
303	Yes	Und	Und	Und		NEG	Und	Und	Und	29.8491	NEG
304	Yes	38.6588	37.6224	Und		Suspect	36.4161	34.6215	Und	21.397	Suspect	Und	39.309	39.9879	22.2691	Suspect
305	Yes	Und	Und	Und		NEG	Und	Und	Und	23.1429	NEG
306	Yes	Und	Und	Und		NEG	Und	Und	Und	26.0237	NEG
307	Yes	Und	Und	Und		NEG	Und	Und	Und	26.9998	NEG
308	Yes	Und	37.5438	Und		NEG	Und	Und	Und	26.796	NEG
309	Yes	36.7011	Und	Und		NEG	Und	Und	Und	25.0215	NEG
310	Yes	Und	35.8357	Und		NEG	35.359	35.2247	Und	28.1673	Suspect	Und	Und	38.9132	28.5251	Suspect
311	Yes	Und	Und	Und		NEG	Und	Und	Und	28.7906	NEG
312	Yes	Und	Und	Und		NEG	Und	Und	Und	30.4167	NEG
313	No	36.7433	Und	33.7153		POS	Und	35.833	33.0938	27.5114	Suspect	Und	Und	33.0375	27.3805	Suspect
314	Yes	28.9902	29.4246	28.6094		POS	27.9314	28.6405	30.194	25.7512	POS
315	Yes	Und	37.5353	37.9198		Suspect	Und	Und	Und	25.5738	NEG
316	Yes	31.3219	29.094	29.2266		POS	28.9647	29.4866	31.3808	23.1768	POS
317	Yes	30.6006	29.2512	28.8558		POS	28.3776	29.0659	31.4279	29.0273	POS
318	No	38.4561	36.3058	37.361		Suspect	Und	39.5997	36.5323	28.6629	Suspect	37.4974	37.6322	38.7676	28.9588	POS
319	Yes	29.6055	28.353	28.3898		POS	27.3208	27.783	30.01	30.2129	POS
320	Yes	37.4797	38.6155	Und		Suspect	Und	Und	Und	26.8497	NEG
321	Yes	32.7421	33.1417	32.4068		POS	30.6056	31.0776	33.8297	28.9433	POS
322	Yes	Und	Und	Und		NEG	Und	Und	Und	31.0388	NEG
323	No	Und	34.1225	38.5933		Suspect	34.3437	35.2985	35.5249	31.0021	POS
324	Yes	Und	Und	Und		NEG	Und	Und	Und	29.1665	NEG
325	Yes	Und	Und	Und		NEG	Und	Und	Und	31.0084	NEG
326	Yes	Und	Und	Und		NEG	Und	Und	Und	26.1059	NEG
327	Yes	28.636	28.3903	29.0096		POS	26.6336	27.5902	29.1937	25.4711	POS
328	Yes	37.4265	Und	Und		NEG	Und	Und	Und	27.3604	NEG
329	Yes	Und	Und	Und		NEG	Und	Und	Und	28.3433	NEG
330	Yes	Und	Und	Und		NEG	Und	Und	Und	27.9947	NEG
331	Yes	Und	Und	37.0149		NEG	Und	Und	Und	27.7468	NEG
332	No	38.2439	Und	34.9925		Suspect	Und	38.6806	39.8881	27.979	Suspect	32.4943	33.5641	34.1618	28.1643	POS
333	Yes	Und	Und	Und		NEG	Und	Und	Und	26.6199	NEG
334	Yes	Und	Und	37.9698		NEG	Und	39.2647	Und	26.2523	Suspect	Und	Und	39.8115	25.8543	Suspect
335	Yes	37.8423	Und	38.0326		Suspect	Und	Und	Und	28.8128	NEG
336	Yes	36.8799	38.3781	Und		Suspect	Und	Und	Und	28.1695	NEG
337	Yes	Und	Und	Und		NEG	Und	Und	Und	27.5474	NEG
338	Yes	28.9976	28.2891	28.8602		POS	26.5914	27.4614	29.2323	25.7242	POS
339	Yes	Und	Und	Und		NEG	Und	Und	Und	26.2195	NEG
340	Yes	Und	Und	37.4396		NEG	Und	Und	Und	29.3111	NEG
341	Yes	24.1602				POS	23.5741	24.2892	26.2839	28.3803	POS
342	Yes	24.2784				POS	23.3797	24.4095	26.3068	28.6743	POS
343	Yes	25.2703				POS	24.3691	25.3042	27.3897	27.7063	POS
344	Yes	25.4811				POS	24.8993	25.7004	27.6955	25.4538	POS
345	Yes	26.861				POS	26.3282	27.1669	29.0003	26.4373	POS
346	Yes	26.9774				POS	26.0715	26.9291	28.8884	25.8324	POS
347	Yes	27.0847				POS	26.2763	27.3152	29.4945	24.3913	POS
348	Yes	27.1393				POS	28.4443	29.2653	31.3036	26.4196	POS
349	Yes	27.1653				POS	25.9583	26.7655	28.8163	23.6856	POS
350	Yes	27.2456				POS	26.6073	27.1887	29.0642	28.9469	POS
351	Yes	27.3593				POS	26.3817	27.1121	29.1831	23.8832	POS
352	Yes	27.4631				POS	26.3089	27.1234	29.0281	25.137	POS
353	Yes	27.6436				POS	26.6979	27.6925	29.8751	25.3256	POS
354	Yes	27.6616				POS	27.0222	27.8082	29.8164	22.8733	POS
355	Yes	27.7769				POS	26.9204	27.841	29.6103	26.6697	POS
356	Yes	27.9103				POS	27.107	28.1606	29.8709	27.0044	POS
357	Yes	28.0655				POS	27.4071	28.2942	30.2985	25.5752	POS
358	Yes	28.1504				POS	27.1345	27.7853	30.0284	27.2607	POS
359	Yes	28.3108				POS	27.3969	28.1939	31.6888	27.4838	POS
360	Yes	28.3372				POS	27.3617	28.2945	29.9598	27.3745	POS
361	Yes	28.6275				POS	27.3316	28.33	30.4016	26.0721	POS
362	Yes	28.6938				POS	27.5784	28.3947	30.4554	27.9583	POS
363	Yes	28.7283				POS	27.9618	29.0317	30.7998	23.7487	POS
364	Yes	28.7566				POS	27.8528	28.4915	30.5846	25.1305	POS
365	Yes	28.8112				POS	27.7633	28.698	30.5198	25.9832	POS
366	Yes	28.8329				POS	27.8385	28.7231	30.7148	26.6449	POS
367	Yes	29.0527				POS	27.8317	28.6871	30.6631	26.9311	POS
368	Yes	29.1623				POS	28.2034	29.1623	30.8798	26.0077	POS
369	Yes	29.3453				POS	27.9767	29.1233	30.7483	24.505	POS
370	Yes	29.4153				POS	28.5864	29.4321	31.4593	23.3691	POS
371	Yes	29.4213				POS	28.9626	29.8297	32.055	28.695	POS
372	Yes	29.7404				POS	28.6221	29.6047	31.6877	22.1172	POS
373	Yes	29.7483				POS	28.6987	29.7396	31.4053	28.1586	POS
374	Yes	29.7633				POS	28.6437	29.8663	31.8706	24.7286	POS
375	Yes	29.8636				POS	29.0881	29.9415	31.7958	27.0237	POS
376	Yes	29.8823				POS	28.9628	29.7236	32.1281	27.053	POS
377	Yes	30.1854				POS	28.9735	30.0375	32.4654	26.7591	POS
378	Yes	30.4369				POS	29.2683	30.5758	32.7274	21.2935	POS
379	Yes	30.4715				POS	29.0848	30.3982	32.482	26.831	POS
380	Yes	30.6478				POS	28.8418	30.2583	32.0493	23.1415	POS
381	Yes	30.7152				POS	29.5912	30.619	32.6124	26.1788	POS
382	No	30.96				POS	Und	31.0806	Und	25.8494	Suspect	Und	30.8009	Und	27.7116	Suspect	presence of non-MAP organism suspected
383	Yes	30.9852				POS	29.8502	31.106	32.9224	27.0811	POS
384	Yes	31.1008				POS	29.8242	31.0571	33.266	27.3677	POS
385	Yes	31.2946				POS	29.3225	30.5412	32.6297	25.9743	POS
386	Yes	31.3011				POS	29.8114	30.7866	33.4532	28.2243	POS
387	Yes	31.4103				POS	30.1468	30.7098	32.958	25.7391	POS
388	Yes	31.4506				POS	28.6799	30.409	32.5185	23.2125	POS
389	Yes	31.5001				POS	30.3906	31.1092	33.2674	27.4846	POS
390	Yes	31.5043				POS	30.6267	31.6441	33.1273	25.9483	POS
391	Yes	31.5149				POS	30.3619	31.7943	36.6617	25.3324	POS
392	Yes	32.0966				POS	30.0927	31.2296	32.7018	28.4828	POS
393	Yes	32.1005				POS	31.103	32.3364	34.7929	31.3934	POS
394	Yes	32.1134				POS	30.6467	31.83	35.1418	27.2446	POS
395	Yes	32.1891				POS	31.1984	32.3494	33.7957	27.9489	POS
396	Yes	32.2939				POS	30.3299	31.89	34.5643	25.5602	POS
397	Yes	32.4233				POS	31.1905	32.2877	35.6264	27.9256	POS
398	Yes	32.6462				POS	30.9726	31.9168	33.6059	24.4381	POS
399	Yes	32.6601				POS	30.2127	31.322	33.3289	22.0418	POS
400	Yes	32.8249				POS	32.2892	32.798	35.2136	27.8132	POS
401	Yes	32.861				POS	31.5858	32.9395	36.2405	25.3355	POS
402	Yes	33.0078				POS	32.4315	33.4239	35.7948	28.6819	POS
403	Yes	33.1416				POS	31.1021	32.0711	34.7345	24.4083	POS
404	Yes	33.1744				POS	32.4012	33.4816	38.6588	26.3244	POS
405	Yes	33.6604				POS	32.7665	34.5347	Und	23.9921	Suspect	33.0559	34.125	37.0871	27.9561	POS
406	Yes	33.7284				POS	33.3359	33.9675	36.1413	24.8593	POS
407	Yes	34.1961				POS	37.56	35.8782	37.2257	27.8512	POS
408	Yes	34.233				POS	36.6633	37.1414	39.6536	27.4813	POS
409	Yes	34.2606				POS	33.0958	33.7589	35.8266	26.1638	POS
410	Yes	34.3034				POS	33.7751	34.1335	38.5715	25.2666	POS
411	Yes	34.4				POS	37.6605	36.1397	36.6361	30.2617	POS
412	Yes	34.4346				POS	31.9509	32.6801	35.8944	28.8782	POS
413	Yes	34.5079				POS	33.3899	36.0272	38.1987	27.2319	POS
414	Yes	34.5314				POS	32.7335	34.1351	36.3219	25.9805	POS
415	Yes	34.6097				POS	31.6521	32.3768	33.1694	23.6601	POS
416	Yes	34.6124				POS	33.304	35.3246	37.0904	28.8044	POS
417	Yes	34.8749				POS	31.2337	33.2428	34.1465	22.7146	POS
418	No	34.92				POS	Und	38.2104	Und	27.6962	Suspect	Und	36.9355	Und	27.1395	Suspect	presence of non-MAP organism suspected
419	Yes	34.9281				POS	33.2377	34.7098	38.4827	27.0214	POS
420	No	34.9559				POS	33.4925	35.6216	Und	25.2446	Suspect	34.1318	34.8444	Und	28.1581	POS
421	Yes	34.9624				POS	32.6683	35.1571	37.1498	25.1617	POS
422	No	34.97				POS	37.6278	36.8619	Und	29.0474	Suspect	35.1471	35.2532	Und	27.3907	POS
423	Yes	35.0193				POS	33.7835	36.6267	37.7738	28.2168	POS
424	Yes	35.0392				POS	33.3688	34.0088	37.6118	26.4403	POS
425	Yes	35.13				POS	38.2876	37.791	38.2292	27.201	POS
426	Yes	35.32				POS	35.2703	35.9941	Und	25.6647	Suspect	34.7448	36.6467	39.8605	26.8698	POS
427	No	35.36				POS	39.8235	35.7658	Und	26.1396	Suspect	Und	37.5859	Und	24.6479	Suspect
428	Yes	35.3794				POS	33.4531	34.4155	37.0928	28.6411	POS
429	No	35.43				POS	39.0388	34.3411	Und	21.033	Suspect	38.1086	35.6988	Und	27.9781	Suspect
430	Yes	35.4888				POS	33.5869	36.9919	34.9504	21.3454	POS
431	Yes	35.56				POS	Und	36.8788	38.0596	27.1751	Suspect	36.5442	38.1885	38.4425	22.0109	POS
432	No	35.6				POS	35.4304	38.8866	Und	28.2871	Suspect	36.1108	37.7456	37.6914	27.0376	POS
433	Yes	35.6331				POS	32.5861	35.1473	35.4608	25.7016	POS
434	No	35.64				POS	35.7603	37.2541	Und	26.8875	Suspect	35.9296	35.9029	Und	25.975	Suspect
435	No	35.74				POS	34.9458	34.2471	Und	27.9714	Suspect	35.4483	38.0121	Und	27.19	Suspect
436	No	35.83				POS	38.3121	36.3858	Und	22.0954	Suspect	35.6316	38.0946	Und	23.7207	Suspect
437	No	35.87				POS	38.3105	36.815	Und	27.3228	Suspect	35.3885	35.4882	37.7156	22.1524	POS
438	Yes	35.9176				POS	33.3252	36.033	35.5118	27.0266	POS
439	No	35.95				POS	39.811	36.8311	Und	27.6188	Suspect	Und	Und	Und	25.6083	NEG
440	No	36.02				POS	36.0012	36.6835	Und	30.4427	Suspect	Und	34.6939	Und	25.9709	Suspect	presence of non-MAP organism suspected
441	Yes	36.05				POS	34.6002	39.3419	36.9499	26.9963	POS
442	No	36.08				POS	Und	36.6806	38.8113	20.4441	Suspect	Und	Und	Und	26.1883	NEG
443	Yes	36.1147				POS	32.7757	33.6177	35.7029	32.4803	POS
444	Yes	36.1647				POS	36.7061	37.875	36.9224	28.7804	POS
445	Yes	36.2				POS	35.7231	37.9441	Und	26.9421	Suspect	37.2094	35.3621	39.2168	24.968	POS
446	Yes	36.2365				POS	37.0474	34.9475	38.7567	27.8685	POS
447	No	36.31				POS	Und	37.0199	36.7712	25.0854	Suspect	Und	37.8259	39.0026	22.7758	Suspect
448	Yes	36.3269				POS	33.1023	34.9256	36.3403	27.2682	POS
449	No	36.37				POS	Und	37.0288	35.9952	25.9164	Suspect	38.3899	36.448	Und	27.047	Suspect
450	No	36.37				POS	Und	37.8259	Und	30.2418	Suspect	Und	35.8404	Und	26.4057	Suspect	presence of non-MAP organism suspected
451	No	36.4				POS	Und	37.2928	Und	27.4496	Suspect	Und	36.0346	36.3916	25.1993	Suspect
452	No	36.59				POS	Und	Und	37.3389	26.7378	Suspect	Und	36.3646	36.3962	26.7043	Suspect
453	Yes	36.8438				POS	35.713	38.128	35.791	27.5652	POS
454	No	36.89				POS	38.4072	37.3247	Und	27.8422	Suspect	39.9249	35.9148	Und	21.2228	Suspect
455	Yes	37				POS	Und	37.3336	Und	28.9951	Suspect	38.516	37.8141	38.423	23.4327
456	Yes	37.5176				Suspect	Und	37.4549	Und	25.1629	Suspect	35.1431	36.0539	Und	23.186	Suspect
457	Yes	37.9				Suspect	Und	37.6607	Und	28.1262	Suspect	Und	37.6034	Und	22.8743	Suspect	presence of non-MAP organism suspected
458	Yes	38.5668				Suspect	36.6158	37.9196	Und	23.1412	Suspect	39.4407	38.1583	Und	23.1155	Suspect
459	Yes	38.75				Suspect	Und	37.0639	35.9052	25.4428	Suspect	Und	39.0248	37.7367	21.5533	Suspect
460	Yes	39.15				Suspect	Und	37.9275	Und	24.0148	Suspect	Und	Und	Und	24.4828	NEG
461	Yes	Und				NEG	Und	38.9574	Und	29.284	Suspect	Und	Und	Und	24.4794	NEG
462	No	Und				NEG	Und	Und	34.6936	24.022	Suspect	Und	Und	36.0325	27.4845	Suspect
463	Yes	Und				NEG	Und	Und	36.338	24.0324	Suspect	Und	Und	Und	25.3334	NEG
1 The concordant results were either both positive, or either negative or suspicious, according to the two methods (VetMAX and multiplex qPCR).
2 qPCR analysis were performed using VeMAX. For some study, replicates were performed (i.e. AAFC J-000075) and for other studies only one detection was performed.
3 Interpretation of the test results from VetMAX analysis was made according to recommendation: test results <37 are positive and test results <40 are suspect. Because multiple DNA extraction and detection by qPCR were performed, we considered MAP positive if the propostion of positive test results was at least 2/3 or 3/4.
4 One multiplex-qPCR analysis was performed per sample using IS900-Herthnek, ISMAP02-Sevilla, and F57-Herthnek for validation. Suspect samples were re-analyzed.

## Sheet: D_SinglePlex vs Multiplex
Supplemental Table S6 D. Comparison of the sensitivity of multiplex qPCR with that of singleplex for the respective targets, F57-Herthnek, ISMAP02-Sevilla, and IS900-Herthnek.
Fecal samples	Cq value for:	F57		ISMAP02		IS900
		Multiplex	Singleplex	Multiplex	Singleplex	Multiplex	Singleplex
Sample 1	Rep 1	29.89	30.63	27.95	28.49	27.49	27.71
	Rep 2	29.71	30.50	28.08	28.36	27.36	27.74
	Rep 3	30.18	30.80	28.08	28.40	27.27	28.03
	Rep 4	30.47	30.55	27.97	28.43	27.36	27.68
	Rep 5	30.23	30.49	28.21	28.43	27.53	27.82
	Mean	30.1 ± 0.29	30.59 ±0.13	28.06 ± 0.11	28.42 ± 0.05	27.40 ± 0.10	27.80 ± 0.14
Sample 2	Rep 1	28.50	28.95	26.78	26.88	26.03	26.10
	Rep 2	28.41	28.86	26.67	26.81	25.99	26.12
	Rep 3	28.41	28.96	26.61	26.79	26.04	26.20
	Rep 4	28.35	28.79	26.58	26.85	26.02	26.32
	Rep 5	28.56	29.32	26.61	26.66	26.08	26.20
	Mean	28.45 ± 0.08	28.98 ± 0.21	26.65 ± 0.08	26.80 ± 0.08	26.03 ± 0.03	26.19 ± 0.09
Sample 3	Rep 1	26.86	27.52	25.09	24.88	24.52	24.54
	Rep 2	27.00	26.77	25.08	25.15	24.56	24.55
	Rep 3	27.04	27.45	25.26	25.12	24.53	24.66
	Rep 4	26.99	27.53	25.22	25.21	24.53	24.56
	Rep 5	27.16	27.47	25.22	25.25	23.96	24.33
	Mean	27.01 ± 0.11	27.35 ± 0.32	25.18 ± 0.08	25.12 ± 0.14	24.42 ± 0.26	24.53 ± 0.12
Sample 4	Rep 1	23.69	24.07	22.01	21.84	20.97	21.15
	Rep 2	23.83	23.96	21.92	21.77	21.35	21.17
	Rep 3	23.83	24.06	21.93	21.83	20.89	20.83
	Rep 4	23.94	23.86	22.04	21.75	21.32	20.93
	Rep 5	23.93	23.75	21.92	21.87	21.34	21.27
	Mean	23.84 ± 0.1	23.94 ± 0.13	21.96 ± 0.06	21.81 ± 0.05	21.18 ± 0.23	21.07 ± 0.18
Graphs									Statistical analysis (rc)
									target	Concordance
									F57	0.9858
									ISMAP02	0.9960
									IS900	0.9956

## Sheet: E_temperature effect
Supplemental Table S6 E. Comparison of the sensitivity of multiplex qPCR for detecting F57, ISMAP02 and IS900 at different annealing temperatures and statistical analysis (rc).
Fecal samples	Cq value for:	F57							ISMAP02							IS900
		54°C	56°C	58°C	60°C	62°C	64°C	66°C	54°C	56°C	58°C	60°C	62°C	64°C	66°C	54°C	56°C	Und	60°C	62°C	64°C	66°C
Sample 1	Rep 1	35.07	30.56	29.82	29.89	29.92	30.00	30.52	29.19	28.51	28.00	27.95	28.35	28.10	27.96	27.47	27.31	27.08	27.48	27.55	27.30	27.57
	Rep 2	34.12	30.45	29.83	29.71	30.18	30.31	30.69	29.52	28.51	27.99	28.07	28.16	28.25	27.96	27.90	27.38	27.25	27.35	27.49	27.39	27.65
	Rep 3	31.28	30.46	29.83	30.17	29.74	30.14	30.51	29.19	28.81	28.09	28.07	28.21	27.99	27.98	27.67	27.39	27.25	27.26	27.45	27.57	27.68
	Rep 4	34.47	30.80	30.11	30.47	29.97	30.00	29.85	29.37	28.59	27.84	27.96	28.14	28.11	28.00	27.79	27.22	27.32	27.35	27.51	27.54	27.71
	Rep 5	32.46	30.38	30.13	30.23	30.02	29.89	30.19	29.71	28.55	28.22	28.21	28.35	28.13	28.06	27.49	27.55	27.27	27.52	27.55	27.60	27.14
	Mean	33.48	30.53	29.95	30.09	29.96	30.07	30.35	29.40	28.60	28.03	28.05	28.24	28.12	27.99	27.66	27.37	27.24	27.39	27.51	27.48	27.55
Sample 2	Rep 1	29.05	28.66	28.22	28.49	28.53	28.53	29.12	27.04	26.91	26.65	26.77	26.72	26.78	26.63	25.62	25.66	25.95	26.03	26.10	26.13	25.88
	Rep 2	29.12	28.63	28.27	28.41	28.41	28.56	28.95	27.08	26.84	26.67	26.67	26.79	26.83	26.59	25.60	25.90	25.84	25.98	26.20	26.14	26.08
	Rep 3	28.87	28.54	28.28	28.41	28.57	28.64	28.94	26.96	26.77	26.57	26.60	26.78	26.68	26.54	25.79	25.80	25.84	26.04	26.16	26.17	26.11
	Rep 4	28.74	28.39	28.22	28.35	28.49	28.61	28.84	26.96	26.74	26.51	26.58	26.72	26.75	26.69	25.70	25.79	25.84	26.02	26.18	26.10	26.06
	Rep 5	28.97	28.40	28.29	28.55	28.61	28.90	28.90	26.88	26.76	26.48	26.60	26.75	26.72	26.58	25.56	25.84	25.97	26.07	26.17	26.16	26.05
	Mean	28.95	28.53	28.26	28.44	28.52	28.65	28.95	26.99	26.81	26.58	26.64	26.75	26.75	26.60	25.65	25.80	25.89	26.03	26.16	26.14	26.04
Sample 3	Rep 1	26.85	27.04	26.77	26.85	27.02	27.16	27.14	25.14	25.16	25.00	25.09	25.22	25.20	25.15	24.12	24.36	24.44	24.52	24.67	24.60	24.42
	Rep 2	26.95	26.89	26.71	26.99	27.03	27.16	27.42	25.16	25.26	24.86	25.07	25.23	25.24	25.17	23.93	24.32	24.28	24.55	24.39	24.49	24.37
	Rep 3	26.98	27.16	26.90	27.03	27.17	27.17	27.36	25.34	25.30	25.08	25.25	25.23	25.26	25.28	24.12	24.21	24.47	24.52	24.18	24.46	24.30
	Rep 4	26.97	26.96	26.93	26.98	27.20	27.16	27.48	25.45	25.33	25.07	25.22	25.28	25.33	25.25	24.23	N.A.	24.48	24.53	24.55	24.35	23.99
	Rep 5	26.99	26.99	26.62	27.15	27.08	27.17	27.08	25.28	25.41	25.19	25.22	25.48	25.43	25.19	23.82	N.A.	N.A.	23.95	24.72	24.45	N.A.
	Mean	26.95	27.01	26.79	27.00	27.10	27.16	27.30	25.27	25.29	25.04	25.17	25.29	25.29	25.21	24.05	24.29	24.42	24.42	24.50	24.47	24.27
Sample 4	Rep 1	23.71	23.57	23.83	23.69	23.99	23.81	23.66	22.15	22.20	21.89	22.01	22.10	21.83	21.61	20.82	21.02	21.23	20.97	21.39	20.69	20.69
	Rep 2	23.71	23.87	23.79	23.83	23.98	24.17	23.76	22.11	22.20	21.98	21.91	22.13	22.04	21.87	20.74	21.49	21.33	21.34	N.A.	20.91	20.90
	Rep 3	23.68	23.84	23.73	23.82	23.95	23.94	24.13	22.11	22.26	22.02	21.92	21.98	21.84	22.00	20.67	21.26	21.28	20.88	21.22	20.78	20.79
	Rep 4	23.78	23.66	23.83	23.93	24.05	24.00	24.15	22.13	22.24	21.99	22.04	22.02	22.06	21.84	21.06	21.43	21.28	21.32	21.22	21.23	20.81
	Rep 5	23.47	23.92	23.93	23.92	23.92	23.93	24.11	22.07	22.21	21.97	21.91	22.07	21.94	21.86	20.92	21.33	21.40	21.34	21.22	20.98	20.63
	Mean	23.67	23.77	23.82	23.84	23.98	23.97	23.96	22.12	22.22	21.97	21.96	22.06	21.94	21.84	20.84	21.31	21.30	21.17	21.26	20.92	20.76
Statistical analysis : Concordance (rc) of the Cq results obtained at different annealing temperaure to the reference 60°C.
target	54°C (rc)		target	58°C (rc)		target	62°C (rc)		target	64°C (rc)		target	66°C (rc)
F57	0.8436		F57	0.9975		F57	0.9987		F57	0.9979		F57	0.9903
ISMAP02	0.9902		ISMAP02	0.9985		ISMAP02	0.9989		ISMAP02	0.9981		ISMAP02	0.9955
IS900	0.9905		IS900	0.9995		IS900	0.9983		IS900	0.9993		IS900	0.9995
One exception: F57 at 54°C
